# Supplementary material for: Endosomal phosphatidylinositol 3‐phosphate controls synaptic vesicle cycling and neurotransmission
Source: EMBO J. 2022 Mar 22;41(9):e109352. doi: 10.15252/embj.2021109352 (PMC9058544; doi:10.15252/embj.2021109352)
Supplement: Supplementary file 3 — Source Data for Expanded View and Appendix [file EMBJ-41-e109352-s010.zip]

Archive with 13 entries (12 files):
- Appendix_Figure_S1_Source_Data_Statistics.zip
- Figure_EV1_Source_Data_Statistics.zip
- Figure_EV2_Source_Data_Statistics.zip
- Figure_EV3_Source_Data_Statistics.zip
- Figure_EV4_Source_Data_Statistics.zip
- Figure_EV5_Source_Data_Statistics.zip
- __MACOSX/
- __MACOSX/._Appendix_Figure_S1_Source_Data_Statistics.zip
- __MACOSX/._Figure_EV1_Source_Data_Statistics.zip
- __MACOSX/._Figure_EV2_Source_Data_Statistics.zip
- __MACOSX/._Figure_EV3_Source_Data_Statistics.zip
- __MACOSX/._Figure_EV4_Source_Data_Statistics.zip
- __MACOSX/._Figure_EV5_Source_Data_Statistics.zip
