# Supplementary material for: Endosomal phosphatidylinositol 3‐phosphate controls synaptic vesicle cycling and neurotransmission
Source: EMBO J. 2022 Mar 22;41(9):e109352. doi: 10.15252/embj.2021109352 (PMC9058544; doi:10.15252/embj.2021109352)
Supplement: Supplementary file 4 — Source Data for Figure 1 [file EMBJ-41-e109352-s009.zip]

Archive with 76 entries (57 files):
- Figure_1_Source_Data+Statistics/
- Figure_1_Source_Data+Statistics/Figure_1_Statistics.xlsx
- Figure_1_Source_Data+Statistics/Figure_1A/
- Figure_1_Source_Data+Statistics/Figure_1A/Figure_1A_Full_image.tif
- Figure_1_Source_Data+Statistics/Figure_1A/Figure_1A_Synapse1_merged.tif
- Figure_1_Source_Data+Statistics/Figure_1A/Figure_1A_Synapse2_merged.tif
- Figure_1_Source_Data+Statistics/Figure_1A/Figure_1A_Synapse3_merged.tif
- Figure_1_Source_Data+Statistics/Figure_1A/Thumbs.db
- Figure_1_Source_Data+Statistics/Figure_1B/
- Figure_1_Source_Data+Statistics/Figure_1B/Figure_1B.xlsx
- Figure_1_Source_Data+Statistics/Figure_1C-D/
- Figure_1_Source_Data+Statistics/Figure_1C-D/Figure_1C_Crop_Merge.png
- Figure_1_Source_Data+Statistics/Figure_1C-D/Figure_1C_Crop_PI3P.png
- Figure_1_Source_Data+Statistics/Figure_1C-D/Figure_1C_Crop_VGAT.png
- Figure_1_Source_Data+Statistics/Figure_1C-D/Figure_1C_Crop_VGlut1.png
- Figure_1_Source_Data+Statistics/Figure_1C-D/Figure_1C_Full_Image.tif
- Figure_1_Source_Data+Statistics/Figure_1C-D/Figure_1D.xlsx
- Figure_1_Source_Data+Statistics/Figure_1E/
- Figure_1_Source_Data+Statistics/Figure_1E/Figure_1E.xlsx
- Figure_1_Source_Data+Statistics/Figure_1F-G/
- Figure_1_Source_Data+Statistics/Figure_1F-G/Figure_1F_Full_Image_nonStim.tif
- Figure_1_Source_Data+Statistics/Figure_1F-G/Figure_1F_Full_Image_Stim.tif
- Figure_1_Source_Data+Statistics/Figure_1F-G/Figure_1G.xlsx
- Figure_1_Source_Data+Statistics/Figure_1H/
- Figure_1_Source_Data+Statistics/Figure_1H/Figure_1H.xlsx
- Figure_1_Source_Data+Statistics/Figure_1I-J/
- Figure_1_Source_Data+Statistics/Figure_1I-J/Figure_1I_Full_Image_AP5.tif
- Figure_1_Source_Data+Statistics/Figure_1I-J/Figure_1I_Full_Image_CNQX.tif
- Figure_1_Source_Data+Statistics/Figure_1I-J/Figure_1I_Full_Image_DMSO.tif
- Figure_1_Source_Data+Statistics/Figure_1I-J/Figure_1I_Full_Image_TTX.tif
- Figure_1_Source_Data+Statistics/Figure_1I-J/Figure_1J.xlsx
- Figure_1_Source_Data+Statistics/Figure_1K/
- Figure_1_Source_Data+Statistics/Figure_1K/Figure_1K.xlsx
- __MACOSX/
- __MACOSX/._Figure_1_Source_Data+Statistics
- __MACOSX/Figure_1_Source_Data+Statistics/
- __MACOSX/Figure_1_Source_Data+Statistics/._Figure_1A
- __MACOSX/Figure_1_Source_Data+Statistics/._Figure_1B
- __MACOSX/Figure_1_Source_Data+Statistics/._Figure_1C-D
- __MACOSX/Figure_1_Source_Data+Statistics/._Figure_1E
- __MACOSX/Figure_1_Source_Data+Statistics/._Figure_1F-G
- __MACOSX/Figure_1_Source_Data+Statistics/._Figure_1H
- __MACOSX/Figure_1_Source_Data+Statistics/._Figure_1I-J
- __MACOSX/Figure_1_Source_Data+Statistics/._Figure_1K
- __MACOSX/Figure_1_Source_Data+Statistics/._Figure_1_Statistics.xlsx
- __MACOSX/Figure_1_Source_Data+Statistics/Figure_1A/
- __MACOSX/Figure_1_Source_Data+Statistics/Figure_1A/._Figure_1A_Full_image.tif
- __MACOSX/Figure_1_Source_Data+Statistics/Figure_1A/._Figure_1A_Synapse1_merged.tif
- __MACOSX/Figure_1_Source_Data+Statistics/Figure_1A/._Figure_1A_Synapse2_merged.tif
- __MACOSX/Figure_1_Source_Data+Statistics/Figure_1A/._Figure_1A_Synapse3_merged.tif
- __MACOSX/Figure_1_Source_Data+Statistics/Figure_1A/._Thumbs.db
- __MACOSX/Figure_1_Source_Data+Statistics/Figure_1B/
- __MACOSX/Figure_1_Source_Data+Statistics/Figure_1B/._Figure_1B.xlsx
- __MACOSX/Figure_1_Source_Data+Statistics/Figure_1C-D/
- __MACOSX/Figure_1_Source_Data+Statistics/Figure_1C-D/._Figure_1C_Crop_Merge.png
- __MACOSX/Figure_1_Source_Data+Statistics/Figure_1C-D/._Figure_1C_Crop_PI3P.png
- __MACOSX/Figure_1_Source_Data+Statistics/Figure_1C-D/._Figure_1C_Crop_VGAT.png
- __MACOSX/Figure_1_Source_Data+Statistics/Figure_1C-D/._Figure_1C_Crop_VGlut1.png
- __MACOSX/Figure_1_Source_Data+Statistics/Figure_1C-D/._Figure_1C_Full_Image.tif
- __MACOSX/Figure_1_Source_Data+Statistics/Figure_1C-D/._Figure_1D.xlsx
- __MACOSX/Figure_1_Source_Data+Statistics/Figure_1E/
- __MACOSX/Figure_1_Source_Data+Statistics/Figure_1E/._Figure_1E.xlsx
- __MACOSX/Figure_1_Source_Data+Statistics/Figure_1F-G/
- __MACOSX/Figure_1_Source_Data+Statistics/Figure_1F-G/._Figure_1F_Full_Image_nonStim.tif
- __MACOSX/Figure_1_Source_Data+Statistics/Figure_1F-G/._Figure_1F_Full_Image_Stim.tif
- __MACOSX/Figure_1_Source_Data+Statistics/Figure_1F-G/._Figure_1G.xlsx
- __MACOSX/Figure_1_Source_Data+Statistics/Figure_1H/
- __MACOSX/Figure_1_Source_Data+Statistics/Figure_1H/._Figure_1H.xlsx
- __MACOSX/Figure_1_Source_Data+Statistics/Figure_1I-J/
- __MACOSX/Figure_1_Source_Data+Statistics/Figure_1I-J/._Figure_1I_Full_Image_AP5.tif
- __MACOSX/Figure_1_Source_Data+Statistics/Figure_1I-J/._Figure_1I_Full_Image_CNQX.tif
- __MACOSX/Figure_1_Source_Data+Statistics/Figure_1I-J/._Figure_1I_Full_Image_DMSO.tif
- __MACOSX/Figure_1_Source_Data+Statistics/Figure_1I-J/._Figure_1I_Full_Image_TTX.tif
- __MACOSX/Figure_1_Source_Data+Statistics/Figure_1I-J/._Figure_1J.xlsx
- __MACOSX/Figure_1_Source_Data+Statistics/Figure_1K/
- __MACOSX/Figure_1_Source_Data+Statistics/Figure_1K/._Figure_1K.xlsx
