# Supplementary material for: Endosomal phosphatidylinositol 3‐phosphate controls synaptic vesicle cycling and neurotransmission
Source: EMBO J. 2022 Mar 22;41(9):e109352. doi: 10.15252/embj.2021109352 (PMC9058544; doi:10.15252/embj.2021109352)
Supplement: Supplementary file 4 — Source Data for Figure 1 [file EMBJ-41-e109352-s009.zip › Figure_1_Source_Data+Statistics/Figure_1_Statistics.xlsx]

## Sheet: Figure 1
Figure 1			Mean ± SEM	Statistical Test	p value	Significance	Sample Size	t	df
D	PI(3)P	VGlut1+	587.789 ± 58.157	Student's t-test	0.1911	n.s.	N=3	1.946	2
		VGAT+	725.931 ± 126.164				N=3
		Treatment	Mean ± SEM	Statistical Test	p value	Significance	Sample Size	t	df
E	soma	DMSO	100.0 ± 0.0 %	Student's t-test	0.0008	***	N=3	35.38	2
		VPS34IN1	6.119 ± 2.654 %				N=3
	synapse	DMSO	100.0 ± 0.0 %	Student's t-test	0.0017	**	N=3	24.03	2
		VPS34IN1	7.699 ± 3.840 %				N=3
		Treatment	Mean ± SEM	Statistical Test	p value	Significance	Sample Size	t	df
G	soma	(-)	100.0 ± 0.0 %	Student's t-test	0.0017	**	N=5	7.464	4
		Stim	49.32 ± 6.789 %				N=5
	synapse	(-)	100.0 ± 0.0 %	Student's t-test	0.0014	**	N=5	7.88	4
		Stim	39.41 ± 7.689 %				N=5
		Treatment	Mean ± SEM	Statistical Test	p value	Significance	Sample Size	t	df
H	soma	DMSO	100.0 ± 0.0 %	Student's t-test	0.0001	***	N=3	27.86	3
		Gabazine	50.74 ± 2.486 %				N=3
	synapse	DMSO	100.0 ± 0.0 %	Student's t-test	0.0212	*	N=3	4.447	3
		Gabazine	69.48 ± 6.863 %				N=3
		Treatment	Mean ± SEM	Statistical Test	p value	Significance	Sample Size	t	df
J	soma	DMSO	100.0 ± 11.82 %	Student's t-test			N=6
		TTX	146.3 ± 9.931 %		0.0004	***	N=4	5.897	8
		AP5	259.1 ± 51.39 %		0.0075	**	N=5	3.428	9
		CNQX	266.7 ± 47.05 %		0.0035	**	N=5	3.926	9
	synaspe	DMSO	100.0 ±20.38 %	Student's t-test			N=6
		TTX	154.9 ± 24.42 %		0.0217	*	N=4	2.844	8
		AP5	249.8 ± 55.85 %		0.0157	*	N=5	2.972	9
		CNQX	231.5 ± 17.69 %		<0.0001	****	N=5	8.234	9
		Treatment	Mean ± SEM	Statistical Test	Comparison	p value	Significance	Sample Size	t	df
K	soma	1 DMSO(-)	100.0 ± 0.0 %	Two-way ANOVA	1 vs 2	0.0006	***	N=3	5.491	8
		2 DMSO(Stim)	55.107 ± 10.575 %	Fisher's LSD	1 vs 3	0.4301	ns	N=3	0.831	8
		3 Ros(-)	93.206 ± 2.130 %		1 vs 4	0.2744	ns	N=3	1.173	8
		4 Ros(Stim)	90.407 ± 4.162 %		2 vs 3	0.0016	**	N=3	4.66	8
					2 vs 4	0.0026	**		4.318	8
					3 vs 4	0.7409	ns		0.3424	8
	synapse	1 DMSO(-)	100.0 ± 0.0 %	Two-way ANOVA	1 vs 2	0.0237	*	N=3	2.786	8
		2 DMSO(Stim)	51.080 ± 4.380 %	Fisher's LSD	1 vs 3	0.6461	ns	N=3	0.477	8
		3 Ros(-)	91.264 ±18.068 %		1 vs 4	0.599	ns	N=3	0.5475	8
		4 Ros(Stim)	90.386 ± 16.465 %		2 vs 3	0.0498	*	N=3	2.309	8
					2 vs 4	0.0556	ns		2.238	8
					3 vs 4	0.9455	ns		0.07053	8
