# Supplementary material for: Endosomal phosphatidylinositol 3‐phosphate controls synaptic vesicle cycling and neurotransmission
Source: EMBO J. 2022 Mar 22;41(9):e109352. doi: 10.15252/embj.2021109352 (PMC9058544; doi:10.15252/embj.2021109352)
Supplement: Supplementary file 4 — Source Data for Figure 1 [file EMBJ-41-e109352-s009.zip › Figure_1_Source_Data+Statistics/Figure_1B/Figure_1B.xlsx]

## Sheet: Sheet1
		Synapse 1														Synapse 2																Synapse 3
				Synapsin	PI3P	Homer											Synapsin	PI3P	Homer														Synapsin	PI3P	Homer
			0	4	0	8										0	0	2	0													0	4	10	9
			0.018939	1	3	1										0.01894	0	0	0													0.018939	1	1	6
			0.037879	1	3	1										0.03788	9	0	3													0.037879	1	1	9
			0.056818	7	3	5										0.05682	0	0	12													0.056818	0	10	10
			0.075758	17	3	21										0.07576	3	0	2													0.075758	4	10	13
			0.094697	1	6	10										0.0947	5	2	5													0.094697	7	4	6
			0.113636	21	15	16										0.11364	5	0	15													0.113636	10	4	9
			0.132576	43	26	16										0.13258	0	0	5													0.132576	17	16	18
			0.151515	43	26	16										0.15152	2	2	8													0.151515	16	13	14
			0.170455	39	12	4										0.17045	5	7	5													0.170455	14	7	8
			0.189394	30	12	3										0.18939	5	1	14													0.189394	27	19	11
			0.208333	17	12	6										0.20833	8	10	15													0.208333	27	19	11
			0.227273	30	21	10										0.22727	22	7	6													0.227273	47	18	8
			0.246212	74	36	0										0.24621	8	0	8													0.246212	47	26	19
			0.265152	47	70	6										0.26515	25	13	9													0.265152	41	12	8
			0.284091	37	79	16										0.28409	44	25	12													0.284091	101	22	11
			0.30303	26	72	23										0.30303	44	25	12													0.30303	47	48	8
			0.32197	40	50	13										0.32197	18	1	25													0.32197	47	48	8
			0.340909	30	44	8										0.34091	31	20	31													0.340909	40	25	16
			0.359848	16	27	8										0.35985	28	16	44													0.359848	43	39	11
			0.378788	24	45	0										0.37879	17	17	18													0.378788	37	41	2
			0.397727	40	11	15										0.39773	16	39	54													0.397727	50	12	15
			0.416667	10	31	22										0.41667	11	89	61													0.416667	34	31	16
			0.435606	16	11	16										0.43561	11	70	44													0.435606	51	21	2
			0.454545	17	17	12										0.45455	1	45	41													0.454545	41	16	0
			0.473485	10	17	13										0.47348	23	38	67													0.473485	27	22	12
			0.492424	10	17	13										0.49242	26	33	60													0.492424	23	57	18
			0.511364	17	14	25										0.51136	17	28	60													0.511364	50	70	15
			0.530303	20	9	2										0.5303	1	6	17													0.530303	50	70	15
			0.549242	7	15	42										0.54924	1	6	17													0.549242	16	59	9
			0.568182	5	13	42										0.56818	13	12	64													0.568182	17	22	9
			0.587121	8	9	45										0.58712	17	22	77													0.587121	33	25	18
			0.606061	2	9	89										0.60606	20	9	81													0.606061	20	6	15
			0.625	0	0	42										0.625	17	3	41													0.625	11	15	8
			0.643939	0	9	36										0.64394	17	3	41													0.643939	20	25	9
			0.662879	5	3	72										0.66288	5	0	54													0.662879	24	6	22
			0.681818	0	0	52										0.68182	2	3	47													0.681818	15	15	16
			0.700758	0	0	52										0.70076	0	15	47													0.700758	21	0	35
			0.719697	2	0	35										0.7197	5	6	60													0.719697	14	9	34
			0.738636	12	6	56										0.73864	8	6	50													0.738636	11	9	32
			0.757576	5	9	26										0.75758	8	24	24													0.757576	11	9	32
			0.776515	9	12	52										0.77652	0	68	44													0.776515	21	18	34
			0.795455	0	18	19										0.79545	0	51	17													0.795455	5	16	71
			0.814394	5	31	38										0.81439	5	36	14													0.814394	17	18	45
			0.833333	8	71	22										0.83333	2	7	27													0.833333	12	18	38
			0.852273	5	95	14										0.85227	2	16	7													0.852273	2	16	28
			0.871212	8	98	31										0.87121	2	7	17													0.871212	2	16	28
			0.890152	0	49	32										0.89015	2	10	11													0.890152	5	18	62
			0.909091	5	40	9										0.90909	0	1	14													0.909091	5	32	35
			0.92803	0	8	25										0.92803	5	7	1													0.92803	8	49	48
			0.94697	0	14	6										0.94697	2	7	7													0.94697	2	35	25
			0.965909	8	2	11										0.96591	12	7	17													0.965909	0	13	22
			0.984848	2	2	8										0.98485	0	1	14													0.984848	3	20	24
				74	98	89											44	89	81														101	70	71
				Synapsin	PI3P	Homer											Synapsin	PI3P	Homer														Synapsin	PI3P	Homer
			0	5.40541	0	8.98876										0	0	2.24719	0													0	3.9604	14.2857	12.6761
			0.018939	1.35135	3.06122	1.1236										0.018939	0	0	0													0.018939	0.990099	1.42857	8.4507
			0.037879	1.35135	3.06122	1.1236										0.037879	20.4545	0	3.7037													0.037879	0.990099	1.42857	12.6761
			0.056818	9.45946	3.06122	5.61798										0.056818	0	0	14.8148													0.056818	0	14.2857	14.0845
			0.075758	22.973	3.06122	23.5955										0.075758	6.81818	0	2.46914													0.075758	3.9604	14.2857	18.3099
			0.094697	1.35135	6.12245	11.236										0.094697	11.3636	2.24719	6.17284													0.094697	6.93069	5.71429	8.4507
			0.113636	28.3784	15.3061	17.9775										0.113636	11.3636	0	18.5185													0.113636	9.90099	5.71429	12.6761
			0.132576	58.1081	26.5306	17.9775										0.132576	0	0	6.17284													0.132576	16.8317	22.8571	25.3521
			0.151515	58.1081	26.5306	17.9775										0.151515	4.54545	2.24719	9.87654													0.151515	15.8416	18.5714	19.7183
			0.170455	52.7027	12.2449	4.49438										0.170455	11.3636	7.86517	6.17284													0.170455	13.8614	10	11.2676
			0.189394	40.5405	12.2449	3.37079										0.189394	11.3636	1.1236	17.284													0.189394	26.7327	27.1429	15.493
			0.208333	22.973	12.2449	6.74157										0.208333	18.1818	11.236	18.5185													0.208333	26.7327	27.1429	15.493
			0.227273	40.5405	21.4286	11.236										0.227273	50	7.86517	7.40741													0.227273	46.5347	25.7143	11.2676
			0.246212	100	36.7347	0										0.246212	18.1818	0	9.87654													0.246212	46.5347	37.1429	26.7606
			0.265152	63.5135	71.4286	6.74157										0.265152	56.8182	14.6067	11.1111													0.265152	40.5941	17.1429	11.2676
			0.284091	50	80.6122	17.9775										0.284091	100	28.0899	14.8148													0.284091	100	31.4286	15.493
			0.30303	35.1351	73.4694	25.8427										0.30303	100	28.0899	14.8148													0.30303	46.5347	68.5714	11.2676
			0.32197	54.0541	51.0204	14.6067										0.32197	40.9091	1.1236	30.8642													0.32197	46.5347	68.5714	11.2676
			0.340909	40.5405	44.898	8.98876										0.340909	70.4545	22.4719	38.2716													0.340909	39.604	35.7143	22.5352
			0.359848	21.6216	27.551	8.98876										0.359848	63.6364	17.9775	54.321													0.359848	42.5743	55.7143	15.493
			0.378788	32.4324	45.9184	0										0.378788	38.6364	19.1011	22.2222													0.378788	36.6337	58.5714	2.8169
			0.397727	54.0541	11.2245	16.8539										0.397727	36.3636	43.8202	66.6667													0.397727	49.505	17.1429	21.1268
			0.416667	13.5135	31.6327	24.7191										0.416667	25	100	75.3086													0.416667	33.6634	44.2857	22.5352
			0.435606	21.6216	11.2245	17.9775										0.435606	25	78.6517	54.321													0.435606	50.495	30	2.8169
			0.454545	22.973	17.3469	13.4831										0.454545	2.27273	50.5618	50.6173													0.454545	40.5941	22.8571	0
			0.473485	13.5135	17.3469	14.6067										0.473485	52.2727	42.6966	82.716													0.473485	26.7327	31.4286	16.9014
			0.492424	13.5135	17.3469	14.6067										0.492424	59.0909	37.0787	74.0741													0.492424	22.7723	81.4286	25.3521
			0.511364	22.973	14.2857	28.0899										0.511364	38.6364	31.4607	74.0741													0.511364	49.505	100	21.1268
			0.530303	27.027	9.18367	2.24719										0.530303	2.27273	6.74157	20.9877													0.530303	49.505	100	21.1268
			0.549242	9.45946	15.3061	47.191										0.549242	2.27273	6.74157	20.9877													0.549242	15.8416	84.2857	12.6761
			0.568182	6.75676	13.2653	47.191										0.568182	29.5455	13.4831	79.0123													0.568182	16.8317	31.4286	12.6761
			0.587121	10.8108	9.18367	50.5618										0.587121	38.6364	24.7191	95.0617													0.587121	32.6733	35.7143	25.3521
			0.606061	2.7027	9.18367	100										0.606061	45.4545	10.1124	100													0.606061	19.802	8.57143	21.1268
			0.625	0	0	47.191										0.625	38.6364	3.37079	50.6173													0.625	10.8911	21.4286	11.2676
			0.643939	0	9.18367	40.4494										0.643939	38.6364	3.37079	50.6173													0.643939	19.802	35.7143	12.6761
			0.662879	6.75676	3.06122	80.8989										0.662879	11.3636	0	66.6667													0.662879	23.7624	8.57143	30.9859
			0.681818	0	0	58.427										0.681818	4.54545	3.37079	58.0247													0.681818	14.8515	21.4286	22.5352
			0.700758	0	0	58.427										0.700758	0	16.8539	58.0247													0.700758	20.7921	0	49.2958
			0.719697	2.7027	0	39.3258										0.719697	11.3636	6.74157	74.0741													0.719697	13.8614	12.8571	47.8873
			0.738636	16.2162	6.12245	62.9213										0.738636	18.1818	6.74157	61.7284													0.738636	10.8911	12.8571	45.0704
			0.757576	6.75676	9.18367	29.2135										0.757576	18.1818	26.9663	29.6296													0.757576	10.8911	12.8571	45.0704
			0.776515	12.1622	12.2449	58.427										0.776515	0	76.4045	54.321													0.776515	20.7921	25.7143	47.8873
			0.795455	0	18.3673	21.3483										0.795455	0	57.3034	20.9877													0.795455	4.9505	22.8571	100
			0.814394	6.75676	31.6327	42.6966										0.814394	11.3636	40.4494	17.284													0.814394	16.8317	25.7143	63.3803
			0.833333	10.8108	72.449	24.7191										0.833333	4.54545	7.86517	33.3333													0.833333	11.8812	25.7143	53.5211
			0.852273	6.75676	96.9388	15.7303										0.852273	4.54545	17.9775	8.64198													0.852273	1.9802	22.8571	39.4366
			0.871212	10.8108	100	34.8315										0.871212	4.54545	7.86517	20.9877													0.871212	1.9802	22.8571	39.4366
			0.890152	0	50	35.9551										0.890152	4.54545	11.236	13.5802													0.890152	4.9505	25.7143	87.3239
			0.909091	6.75676	40.8163	10.1124										0.909091	0	1.1236	17.284													0.909091	4.9505	45.7143	49.2958
			0.92803	0	8.16327	28.0899										0.92803	11.3636	7.86517	1.23457													0.92803	7.92079	70	67.6056
			0.94697	0	14.2857	6.74157										0.94697	4.54545	7.86517	8.64198													0.94697	1.9802	50	35.2113
			0.965909	10.8108	2.04082	12.3596										0.965909	27.2727	7.86517	20.9877													0.965909	0	18.5714	30.9859
			0.984848	2.7027	2.04082	8.98876										0.984848	0	1.1236	17.284													0.984848	2.9703	28.5714	33.8028
