# Supplementary material for: Endosomal phosphatidylinositol 3‐phosphate controls synaptic vesicle cycling and neurotransmission
Source: EMBO J. 2022 Mar 22;41(9):e109352. doi: 10.15252/embj.2021109352 (PMC9058544; doi:10.15252/embj.2021109352)
Supplement: Supplementary file 4 — Source Data for Figure 1 [file EMBJ-41-e109352-s009.zip › Figure_1_Source_Data+Statistics/Figure_1C-D/Figure_1D.xlsx]

## Sheet: Figure 1D
	VGlut1	VGAT
Exp1	562.308	614.125
Exp2	502.246	585.933
Exp3	698.814	977.735

## Sheet: Exp1-2-3
	Exp1
VGAT+	C2-210527_PI3P.mvd2 - NoStim_CS1_VGAT_PI3P_VGlut1_Dapi	525	1682	3.204	19.486	66.556		1	C2-210527_PI3P.mvd2 - NoStim_CS1_VGAT_PI3P_VGlut1_Dapi	8632	32.889		640.875
VGlut1+	C2-210527_PI3P.mvd2 - NoStim_CS1_VGAT_PI3P_VGlut1_Dapi	1261	3956	3.137	16.639	66.565		2	C2-210527_PI3P.mvd2 - NoStim_CS1_VGAT_PI3P_VGlut1_Dapi	23775	30.611		509.336
VGAT+	C2-210527_PI3P.mvd2 - NoStim_CS1_VGAT_PI3P_VGlut1_Dapi 2	244	751	3.078	16.7	66.86		3	C2-210527_PI3P.mvd2 - NoStim_CS1_VGAT_PI3P_VGlut1_Dapi 2	4497	31.049		518.518
VGlut1+	C2-210527_PI3P.mvd2 - NoStim_CS1_VGAT_PI3P_VGlut1_Dapi 2	386	1035	2.681	15.274	66.313		4	C2-210527_PI3P.mvd2 - NoStim_CS1_VGAT_PI3P_VGlut1_Dapi 2	6776	29.858		456.051
VGAT+	C2-210527_PI3P.mvd2 - NoStim_CS1_VGAT_PI3P_VGlut1_Dapi 3	709	1999	2.819	16.185	67.123		5	C2-210527_PI3P.mvd2 - NoStim_CS1_VGAT_PI3P_VGlut1_Dapi 3	12351	29.789		482.135
VGlut1+	C2-210527_PI3P.mvd2 - NoStim_CS1_VGAT_PI3P_VGlut1_Dapi 3	1193	3662	3.07	15.616	65.149		6	C2-210527_PI3P.mvd2 - NoStim_CS1_VGAT_PI3P_VGlut1_Dapi 3	23450	29.286		457.33
VGAT+	C2-210527_PI3P.mvd2 - NoStim_CS1_VGAT_PI3P_VGlut1_Dapi 4	741	2374	3.204	20.015	80.563		7	C2-210527_PI3P.mvd2 - NoStim_CS1_VGAT_PI3P_VGlut1_Dapi 4	11861	36.112		722.782
VGlut1+	C2-210527_PI3P.mvd2 - NoStim_CS1_VGAT_PI3P_VGlut1_Dapi 4	1334	4232	3.172	17.581	67.124		8	C2-210527_PI3P.mvd2 - NoStim_CS1_VGAT_PI3P_VGlut1_Dapi 4	24072	31.575		555.12
VGAT+	C2-210527_PI3P.mvd2 - NoStim_CS1_VGAT_PI3P_VGlut1_Dapi 5	1542	4983	3.232	17.682	69.143		9	C2-210527_PI3P.mvd2 - NoStim_CS1_VGAT_PI3P_VGlut1_Dapi 5	28181	32.118		567.91
VGlut1+	C2-210527_PI3P.mvd2 - NoStim_CS1_VGAT_PI3P_VGlut1_Dapi 5	1538	5863	3.812	20.842	66.838		10	C2-210527_PI3P.mvd2 - NoStim_CS1_VGAT_PI3P_VGlut1_Dapi 5	28131	34.279		714.443
VGAT+	C2-210527_PI3P.mvd2 - NoStim_CS1_VGAT_PI3P_VGlut1_Dapi 6	795	2628	3.306	21.148	74.982		11	C2-210527_PI3P.mvd2 - NoStim_CS1_VGAT_PI3P_VGlut1_Dapi 6	12427	35.584		752.53
VGlut1+	C2-210527_PI3P.mvd2 - NoStim_CS1_VGAT_PI3P_VGlut1_Dapi 6	2128	7328	3.444	19.954	67.966		12	C2-210527_PI3P.mvd2 - NoStim_CS1_VGAT_PI3P_VGlut1_Dapi 6	36725	34.157		681.569
													614.125
													562.308
	Exp2
VGAT+	C2-210609_PI3P_Ext_vs_Inh.mvd2 - Cntrl_CS1_VGAT_PI3P_VGlut1	266	1067	4.011	5.286	444.977		13	C2-210609_PI3P_Ext_vs_Inh.mvd2 - Cntrl_CS1_VGAT_PI3P_VGlut1	20187	76.641		405.124
VGlut1+	C2-210609_PI3P_Ext_vs_Inh.mvd2 - Cntrl_CS1_VGAT_PI3P_VGlut1	408	2536	6.216	4.538	385.206		14	C2-210609_PI3P_Ext_vs_Inh.mvd2 - Cntrl_CS1_VGAT_PI3P_VGlut1	55883	70.498		319.92
VGAT+	C2-210609_PI3P_Ext_vs_Inh.mvd2 - Cntrl_CS1_VGAT_PI3P_VGlut1 3	451	2325	5.155	7.376	437.295		17	C2-210609_PI3P_Ext_vs_Inh.mvd2 - Cntrl_CS1_VGAT_PI3P_VGlut1 3	31523	95.433		703.914
VGlut1+	C2-210609_PI3P_Ext_vs_Inh.mvd2 - Cntrl_CS1_VGAT_PI3P_VGlut1 3	327	2137	6.535	8.109	415.933		18	C2-210609_PI3P_Ext_vs_Inh.mvd2 - Cntrl_CS1_VGAT_PI3P_VGlut1 3	26354	99.331		805.475
VGAT+	C2-210609_PI3P_Ext_vs_Inh.mvd2 - Cntrl_CS1_VGAT_PI3P_VGlut1 4	415	2496	6.014	7.577	463.408		19	C2-210609_PI3P_Ext_vs_Inh.mvd2 - Cntrl_CS1_VGAT_PI3P_VGlut1 4	32941	99.04		750.426
VGlut1+	C2-210609_PI3P_Ext_vs_Inh.mvd2 - Cntrl_CS1_VGAT_PI3P_VGlut1 4	278	1735	6.241	5.531	424.214		20	C2-210609_PI3P_Ext_vs_Inh.mvd2 - Cntrl_CS1_VGAT_PI3P_VGlut1 4	31367	80.7		446.352
VGAT+	C2-210609_PI3P_Ext_vs_Inh.mvd2 - Cntrl_CS1_VGAT_PI3P_VGlut1 5	150	714	4.76	5.712	457.761		21	C2-210609_PI3P_Ext_vs_Inh.mvd2 - Cntrl_CS1_VGAT_PI3P_VGlut1 5	12500	84.781		484.269
VGlut1+	C2-210609_PI3P_Ext_vs_Inh.mvd2 - Cntrl_CS1_VGAT_PI3P_VGlut1 5	295	1789	6.064	5.675	400.3		22	C2-210609_PI3P_Ext_vs_Inh.mvd2 - Cntrl_CS1_VGAT_PI3P_VGlut1 5	31524	77.046		437.236
													585.933
													502.246
	Exp3
VGAT+	C2-210527_PI3P.mvd2 - NoStim_CS2_VGAT_PI3P_VGlut1_Dapi	965	3340	3.461	20.986	68.692		23	C2-210527_PI3P.mvd2 - NoStim_CS2_VGAT_PI3P_VGlut1_Dapi	15915	34.896		732.327
VGlut1+	C2-210527_PI3P.mvd2 - NoStim_CS2_VGAT_PI3P_VGlut1_Dapi	1363	4271	3.134	17.254	67.193		24	C2-210527_PI3P.mvd2 - NoStim_CS2_VGAT_PI3P_VGlut1_Dapi	24753	30.687		529.473
VGAT+	C2-210527_PI3P.mvd2 - NoStim_CS2_VGAT_PI3P_VGlut1_Dapi 2	1248	4762	3.816	24.311	76.676		25	C2-210527_PI3P.mvd2 - NoStim_CS2_VGAT_PI3P_VGlut1_Dapi 2	19588	40.151		976.111
VGlut1+	C2-210527_PI3P.mvd2 - NoStim_CS2_VGAT_PI3P_VGlut1_Dapi 2	876	3657	4.175	26.125	74.1		26	C2-210527_PI3P.mvd2 - NoStim_CS2_VGAT_PI3P_VGlut1_Dapi 2	13998	42.436		1108.64
VGAT+	C2-210527_PI3P.mvd2 - NoStim_CS2_VGAT_PI3P_VGlut1_Dapi 3	1149	3939	3.428	20.992	69.367		27	C2-210527_PI3P.mvd2 - NoStim_CS2_VGAT_PI3P_VGlut1_Dapi 3	18764	34.47		723.594
VGlut1+	C2-210527_PI3P.mvd2 - NoStim_CS2_VGAT_PI3P_VGlut1_Dapi 3	1239	3838	3.098	18.581	67.1		28	C2-210527_PI3P.mvd2 - NoStim_CS2_VGAT_PI3P_VGlut1_Dapi 3	20655	32.262		599.46
VGAT+	C2-210527_PI3P.mvd2 - NoStim_CS2_VGAT_PI3P_VGlut1_Dapi 4	543	1920	3.536	20.544	69.662		29	C2-210527_PI3P.mvd2 - NoStim_CS2_VGAT_PI3P_VGlut1_Dapi 4	9346	35.254		724.258
VGlut1+	C2-210527_PI3P.mvd2 - NoStim_CS2_VGAT_PI3P_VGlut1_Dapi 4	693	2224	3.209	19.968	71.012		30	C2-210527_PI3P.mvd2 - NoStim_CS2_VGAT_PI3P_VGlut1_Dapi 4	11138	35.565		710.162
VGAT+	C2-210527_PI3P.mvd2 - NoStim_CS2_VGAT_PI3P_VGlut1_Dapi 5	1379	8252	5.984	35.456	78.696		31	C2-210527_PI3P.mvd2 - NoStim_CS2_VGAT_PI3P_VGlut1_Dapi 5	23274	52.899		1875.59
VGlut1+	C2-210527_PI3P.mvd2 - NoStim_CS2_VGAT_PI3P_VGlut1_Dapi 5	1098	3508	3.195	18.144	65.963		32	C2-210527_PI3P.mvd2 - NoStim_CS2_VGAT_PI3P_VGlut1_Dapi 5	19334	31.741		575.909
VGAT+	C2-210527_PI3P.mvd2 - NoStim_CS2_VGAT_PI3P_VGlut1_Dapi 6	1418	5210	3.674	22.725	71.206		33	C2-210527_PI3P.mvd2 - NoStim_CS2_VGAT_PI3P_VGlut1_Dapi 6	22926	36.723		834.53
VGlut1+	C2-210527_PI3P.mvd2 - NoStim_CS2_VGAT_PI3P_VGlut1_Dapi 6	914	3006	3.289	19.573	69.37		34	C2-210527_PI3P.mvd2 - NoStim_CS2_VGAT_PI3P_VGlut1_Dapi 6	15358	34.192		669.24
													977.735
													698.814
