# Supplementary material for: Endosomal phosphatidylinositol 3‐phosphate controls synaptic vesicle cycling and neurotransmission
Source: EMBO J. 2022 Mar 22;41(9):e109352. doi: 10.15252/embj.2021109352 (PMC9058544; doi:10.15252/embj.2021109352)
Supplement: Supplementary file 4 — Source Data for Figure 1 [file EMBJ-41-e109352-s009.zip › Figure_1_Source_Data+Statistics/Figure_1E/Figure_1E.xlsx]

## Sheet: Exp1-2-3
	Soma		Synapse
	DMSO	VPS34IN1	DMSO	VPS34IN1
Exp1	100	7.26501	100	5.50647
Exp2	100	10.0338	100	15.1701
Exp3	100	1.0584	100	2.42009
