# Supplementary material for: Endosomal phosphatidylinositol 3‐phosphate controls synaptic vesicle cycling and neurotransmission
Source: EMBO J. 2022 Mar 22;41(9):e109352. doi: 10.15252/embj.2021109352 (PMC9058544; doi:10.15252/embj.2021109352)
Supplement: Supplementary file 4 — Source Data for Figure 1 [file EMBJ-41-e109352-s009.zip › Figure_1_Source_Data+Statistics/Figure_1F-G/Figure_1G.xlsx]

## Sheet: Figure 1G
	Soma				Synapse
	Nonstim	Stim			Nonstim	Stim
Exp1	100	40.7965		Exp1	100	26.7317
Exp2	100	40.4943		Exp2	100	17.0961
Exp3	100	53.9459		Exp3	100	49.928
Exp4	100	37.3991		Exp4	100	44.1358
Exp5	100	73.9755		Exp5	100	59.1767
