# Supplementary material for: Endosomal phosphatidylinositol 3‐phosphate controls synaptic vesicle cycling and neurotransmission
Source: EMBO J. 2022 Mar 22;41(9):e109352. doi: 10.15252/embj.2021109352 (PMC9058544; doi:10.15252/embj.2021109352)
Supplement: Supplementary file 4 — Source Data for Figure 1 [file EMBJ-41-e109352-s009.zip › Figure_1_Source_Data+Statistics/Figure_1H/Figure_1H.xlsx]

## Sheet: Figure 1H
	Soma				Synapse
	DMSO	Gabazine			DMSO	Gabazine
Exp1	100	52.9678		Exp1	100	62.8585
Exp2	100	53.475		Exp2	100	88.8019
Exp3	100	45.7762		Exp3	100	57.3248
