# Supplementary material for: Endosomal phosphatidylinositol 3‐phosphate controls synaptic vesicle cycling and neurotransmission
Source: EMBO J. 2022 Mar 22;41(9):e109352. doi: 10.15252/embj.2021109352 (PMC9058544; doi:10.15252/embj.2021109352)
Supplement: Supplementary file 4 — Source Data for Figure 1 [file EMBJ-41-e109352-s009.zip › Figure_1_Source_Data+Statistics/Figure_1I-J/Figure_1J.xlsx]

## Sheet: Figure 1J
	Soma						Synapse
	DMSO	TTX	AP5	CNQX			DMSO	TTX	AP5	CNQX
Exp1	100	119.886	218.265	272.847		Exp1	100	143.898	156.617	259.528
Exp2	100	142.848	98.6308	139.617		Exp2	100	224.631	124.28	186.871
Exp3	100	157.486	388.499	216.459		Exp3	100	110.612	422.767	276.091
Exp4	100		239.731	278.613		Exp4	100		331.859	194.017
Exp5	100		350.156	426.118		Exp5	100		213.679	240.745
Exp6	100	164.976				Exp6	100	140.46
