# Supplementary material for: Endosomal phosphatidylinositol 3‐phosphate controls synaptic vesicle cycling and neurotransmission
Source: EMBO J. 2022 Mar 22;41(9):e109352. doi: 10.15252/embj.2021109352 (PMC9058544; doi:10.15252/embj.2021109352)
Supplement: Supplementary file 4 — Source Data for Figure 1 [file EMBJ-41-e109352-s009.zip › Figure_1_Source_Data+Statistics/Figure_1K/Figure_1K.xlsx]

## Sheet: Figure 1K
Soma
	Nonstimulated			Stimulated
	Exp1	Exp2	Exp3	Exp1	Exp2	Exp3
DMSO	100	100	100	53.9459	37.3991	73.9755
Ros	97.411	91.6974	90.5099	82.6392	78.5779	96.8833
Synapse
	Nonstimulated			Stimulated
	Exp1	Exp2	Exp3	Exp1	Exp2	Exp3
DMSO	100	100	100	49.928	44.1358	59.1767
Ros	124.247	61.8531	88.7729	122.356	67.5664	81.2351
