# Supplementary material for: Endosomal phosphatidylinositol 3‐phosphate controls synaptic vesicle cycling and neurotransmission
Source: EMBO J. 2022 Mar 22;41(9):e109352. doi: 10.15252/embj.2021109352 (PMC9058544; doi:10.15252/embj.2021109352)
Supplement: Supplementary file 5 — Source Data for Figure 2 [file EMBJ-41-e109352-s001.zip]

Archive with 21 entries (12 files):
- Figure_2_Source_Data+Statistics/
- Figure_2_Source_Data+Statistics/Figure_2_Statistics.xlsx
- Figure_2_Source_Data+Statistics/Figure_2A/
- Figure_2_Source_Data+Statistics/Figure_2A/Figure_2A.xlsx
- Figure_2_Source_Data+Statistics/Figure_2B/
- Figure_2_Source_Data+Statistics/Figure_2B/Figure_2B.xlsx
- Figure_2_Source_Data+Statistics/Figure_2C-D/
- Figure_2_Source_Data+Statistics/Figure_2C-D/Figure_2C-D.xlsx
- __MACOSX/
- __MACOSX/._Figure_2_Source_Data+Statistics
- __MACOSX/Figure_2_Source_Data+Statistics/
- __MACOSX/Figure_2_Source_Data+Statistics/._Figure_2A
- __MACOSX/Figure_2_Source_Data+Statistics/._Figure_2B
- __MACOSX/Figure_2_Source_Data+Statistics/._Figure_2C-D
- __MACOSX/Figure_2_Source_Data+Statistics/._Figure_2_Statistics.xlsx
- __MACOSX/Figure_2_Source_Data+Statistics/Figure_2A/
- __MACOSX/Figure_2_Source_Data+Statistics/Figure_2A/._Figure_2A.xlsx
- __MACOSX/Figure_2_Source_Data+Statistics/Figure_2B/
- __MACOSX/Figure_2_Source_Data+Statistics/Figure_2B/._Figure_2B.xlsx
- __MACOSX/Figure_2_Source_Data+Statistics/Figure_2C-D/
- __MACOSX/Figure_2_Source_Data+Statistics/Figure_2C-D/._Figure_2C-D.xlsx
