# Supplementary material for: Endosomal phosphatidylinositol 3‐phosphate controls synaptic vesicle cycling and neurotransmission
Source: EMBO J. 2022 Mar 22;41(9):e109352. doi: 10.15252/embj.2021109352 (PMC9058544; doi:10.15252/embj.2021109352)
Supplement: Supplementary file 5 — Source Data for Figure 2 [file EMBJ-41-e109352-s001.zip › Figure_2_Source_Data+Statistics/Figure_2_Statistics.xlsx]

## Sheet: Figure 2
Figure 2		Treatment	Mean ± SEM	Statistical Test	p value	Significance	Sample Size
A		DMSO	98.8 ± 2.4 %	Student's t-test			N=6
		VPS34IN1	46.0 ± 4.1 %		< 0.001	*** (vs DMSO)	N=6
		SAR405	55.0 ± 4.4 %		0.002	** (vs DMSO)	N=6
B	VPS34IN1	vs Control		Two-way RM ANOVA	0.002	**	N=6
D		DMSO		VPS34 Inh1		Statistical Test	p value	Significance	Sample Size	t	df
	Stimulation	Mean	SEM	Mean	SEM
	1	-0.00448975	0.00822961	0.0322352	0.0286135	Student's t-test	0.3058	n.s.	N=4 /N=5	1.105	7
	2	0.0131075	0.0373483	-0.0360634	0.0266475		0.3067	n.s.	N=4 /N=5	1.103	7
	3	-0.0026095	0.0268472	-0.0186856	0.0199076		0.6374	n.s.	N=4 /N=5	0.4925	7
	4	-0.0197167	0.0324886	0.0143724	0.0107208		0.3081	n.s.	N=4 /N=5	1.099	7
	5	0.0164212	0.0157574	0.0433318	0.00993219		0.1752	n.s.	N=4 /N=5	1.508	7
	6	-0.0306702	0.0240307	0.0412488	0.0367557		0.1676	n.s.	N=4 /N=5	1.539	7
	7	-0.014398	0.0410498	0.101457	0.0338673		0.0638	n.s.	N=4 /N=5	2.199	7
	8	0.017368	0.0329819	0.116695	0.0412524		0.114	n.s.	N=4 /N=5	1.805	7
	9	-0.05099	0.0172654	0.157975	0.0449102		0.0057	**	N=4 /N=5	3.933	7
	10	-0.00013575	0.0147828	0.230857	0.0628937		0.0153	*	N=4 /N=5	3	7
	11	-0.0392115	0.0255302	0.274506	0.0855712		0.0161	*	N=4 /N=5	3.15	7
