# Supplementary material for: Endosomal phosphatidylinositol 3‐phosphate controls synaptic vesicle cycling and neurotransmission
Source: EMBO J. 2022 Mar 22;41(9):e109352. doi: 10.15252/embj.2021109352 (PMC9058544; doi:10.15252/embj.2021109352)
Supplement: Supplementary file 5 — Source Data for Figure 2 [file EMBJ-41-e109352-s001.zip › Figure_2_Source_Data+Statistics/Figure_2A/Figure_2A.xlsx]

## Sheet: Tabelle1
VPS34 Inh	-10	98.8427	0.888157	fEPSP values%	35.3013	example traces	0	3.18337e-06	0	-2.2717e-06				Control	-10	98.6837	0.265462	fEPSP values%	110.215	example traces	0	-8.02414e-06	0	-8.94301e-06				SAR 405	-10	99.2922	0.995486	fEPSP values%	70.2677	example traces	0	5.60956e-06	0	5.2398e-06
	-9	99.7582	0.447717	VPS34 Inh	47.6795	VPS34 Inh	0.0001	1.28194e-06	0.0001	1.39659e-06					-9	99.2636	0.607151	Control	94.144	Control	0.0001	-5.28671e-06	0.0001	-4.50914e-06					-9	100.403	0.165848	SAR405	62.7678	SAR405	0.0001	3.98036e-06	0.0001	1.73878e-06
	-8	98.9454	0.963397		40.8491		0.0002	-2.56253e-07	0.0002	3.80352e-06					-8	99.6059	0.727656		94.618		0.0002	-2.36042e-06	0.0002	-1.62575e-06					-8	100.283	0.480798		58.3727		0.0002	1.25728e-06	0.0002	9.68097e-08
	-7	99.9101	0.852716		44.3901		0.0003	5.91065e-07	0.0003	4.033e-06					-7	99.4992	0.893438		97.542		0.0003	-3.29083e-07	0.0003	-9.04561e-07					-7	100.365	0.586162		44.0295		0.0003	-4.98159e-07	0.0003	4.99481e-07
	-6	100.198	0.686576		43.0977		0.0004	2.55037e-06	0.0004	4.15971e-06					-6	100.39	0.538761		97.7287		0.0004	5.98393e-07	0.0004	-2.44015e-06					-6	100.649	0.415043		42.4726		0.0004	-1.32494e-06	0.0004	7.68205e-07
	-5	99.3499	0.500391		64.6728		0.0005	2.89747e-06	0.0005	6.66543e-06					-5	99.9108	0.718913		98.5156		0.0005	1.05553e-06	0.0005	-5.13558e-06					-5	100.48	0.569611		51.8404		0.0005	-2.62971e-06	0.0005	-1.09035e-07
	-4	101.28	0.511476				0.0006	1.48967e-06	0.0006	1.02888e-05					-4	100.998	0.499034				0.0006	1.70607e-06	0.0006	-7.02269e-06					-4	99.3153	1.22382				0.0006	-4.28809e-06	0.0006	-8.26118e-07
	-3	100.443	0.815063				0.0007	-8.14549e-08	0.0007	1.01798e-05					-3	101.53	0.453431				0.0007	2.86811e-06	0.0007	-7.51078e-06					-3	98.564	0.426302				0.0007	-5.06118e-06	0.0007	-1.5677e-06
	-2	99.2759	0.870138				0.0008	1.34246e-08	0.0008	5.15799e-06					-2	99.7861	0.408168				0.0008	3.03006e-06	0.0008	-7.31773e-06					-2	100.683	0.537389				0.0008	-3.48107e-06	0.0008	-3.13578e-06
	-1	101.053	0.498368				0.0009	2.6317e-06	0.0009	-3.20945e-07					-1	99.7445	0.996198				0.0009	4.01347e-07	0.0009	-6.38389e-06					-1	99.242	0.705761				0.0009	1.24526e-07	0.0009	-3.54528e-06
	0	99.7216	1.41658				0.001	5.5643e-06	0.001	-1.79344e-06					0	101.613	1.18889				0.001	-3.15639e-06	0.001	-2.33601e-06					0	100.239	0.630545				0.001	1.99818e-06	0.001	-2.48351e-06
	1	101.615	1.24394				0.0011	5.97315e-06	0.0011	1.04984e-06					1	101.406	1.66353				0.0011	-4.45899e-06	0.0011	4.5219e-06					1	99.5395	1.01739				0.0011	-2.38001e-07	0.0011	-2.79031e-06
	2	102.797	1.50273				0.0012	3.79753e-06	0.0012	5.21945e-06					2	100.638	1.26631				0.0012	-3.34501e-06	0.0012	7.81423e-06					2	100.646	1.04012				0.0012	-3.68074e-06	0.0012	-4.18725e-06
	3	101.177	1.44239				0.0013	1.29414e-06	0.0013	7.05013e-06					3	100.431	1.46641				0.0013	-9.35025e-07	0.0013	4.2958e-06					3	98.8931	0.945997				0.0013	-3.97856e-06	0.0013	-3.06953e-06
	4	102.896	2.01885				0.0014	-1.12665e-07	0.0014	4.97801e-06					4	99.0969	1.36137				0.0014	1.13017e-06	0.0014	-1.28026e-06					4	97.6214	1.40774				0.0014	-8.7959e-07	0.0014	5.82826e-07
	5	99.8695	1.05132				0.0015	-1.26202e-06	0.0015	1.17816e-06					5	100.202	0.96879				0.0015	1.87261e-06	0.0015	-3.92346e-06					5	93.5758	1.27086				0.0015	2.19079e-06	0.0015	2.9432e-06
	6	98.0231	0.937479				0.0016	-2.57393e-06	0.0016	-9.88922e-07					6	99.8477	0.930909				0.0016	3.48574e-06	0.0016	-3.26667e-06					6	90.9814	1.76119				0.0016	3.46265e-06	0.0016	2.22102e-06
	7	96.9027	1.71427				0.0017	-3.91495e-06	0.0017	-1.4992e-06					7	102.357	1.88978				0.0017	6.9137e-06	0.0017	-1.81593e-06					7	88.8044	2.09139				0.0017	4.14377e-06	0.0017	4.33655e-07
	8	94.8841	2.18386				0.0018	-5.49562e-06	0.0018	-1.87947e-06					8	101.687	1.16666				0.0018	9.49149e-06	0.0018	-1.08219e-06					8	86.3411	2.01316				0.0018	4.33664e-06	0.0018	-4.96754e-08
	9	93.3266	1.78576				0.0019	-6.03605e-06	0.0019	-1.84645e-06					9	102.454	1.57879				0.0019	8.39911e-06	0.0019	-4.41649e-07					9	82.9578	2.59078				0.0019	2.63739e-06	0.0019	1.65102e-06
	10	93.0929	1.18268				0.002	-4.52597e-06	0.002	-1.01351e-06					10	100.833	1.39676				0.002	3.41651e-06	0.002	-5.90767e-07					10	81.0206	3.48598				0.002	-4.01183e-07	0.002	4.57646e-06
	11	89.5381	2.15386				0.0021	-2.6002e-06	0.0021	-1.11159e-06					11	100.399	1.33285				0.0021	-2.23971e-06	0.0021	-3.08335e-06					11	77.6926	3.82392				0.0021	-2.52818e-06	0.0021	6.01857e-06
	12	87.7089	2.23079				0.0022	-1.76432e-06	0.0022	-2.50432e-06					12	102.356	2.46041				0.0022	-5.30609e-06	0.0022	-6.61717e-06					12	77.1272	3.65235				0.0022	-2.84008e-06	0.0022	4.57654e-06
	13	86.6026	2.32407				0.0023	-1.49822e-06	0.0023	-2.39981e-06					13	101.766	2.1262				0.0023	-5.43226e-06	0.0023	-9.71749e-06					13	75.2588	3.66185				0.0023	-1.14164e-06	0.0023	1.94552e-06
	14	86.9234	2.0169				0.0024	-1.30373e-06	0.0024	6.52405e-07					14	99.8997	1.85188				0.0024	-3.8092e-06	0.0024	-1.16625e-05					14	73.618	3.97019				0.0024	2.48583e-06	0.0024	-1.30767e-07
	15	86.441	2.69859				0.0025	-1.12738e-06	0.0025	4.42416e-06					15	99.2823	1.95103				0.0025	-1.93589e-06	0.0025	-9.81375e-06					15	72.1334	3.89845				0.0025	5.67753e-06	0.0025	-1.29419e-06
	16	83.9593	2.11338				0.0026	-8.40632e-07	0.0026	6.77095e-06					16	100.379	2.20275				0.0026	-1.19876e-06	0.0026	-4.99235e-06					16	71.3061	4.42068				0.0026	5.91724e-06	0.0026	-5.1962e-07
	17	82.1693	2.83572				0.0027	-7.29047e-07	0.0027	7.47482e-06					17	99.494	2.83311				0.0027	-1.843e-06	0.0027	-2.51617e-06					17	69.6341	4.69774				0.0027	4.40471e-06	0.0027	1.74639e-06
	18	81.2238	2.39317				0.0028	-1.51756e-06	0.0028	7.29429e-06					18	101.07	3.8693				0.0028	-3.00613e-06	0.0028	-4.21365e-06					18	68.6605	4.04504				0.0028	2.86366e-06	0.0028	2.55711e-06
	19	77.7894	1.82489				0.0029	-3.06219e-06	0.0029	6.39617e-06					19	101.288	2.75841				0.0029	-3.87652e-06	0.0029	-5.99258e-06					19	68.6078	4.34033				0.0029	1.06461e-06	0.0029	1.0279e-06
	20	78.9539	2.73796				0.003	-4.31741e-06	0.003	4.57532e-06					20	100.158	3.89247				0.003	-4.32692e-06	0.003	-5.08115e-06					20	65.8844	4.02622				0.003	-2.68693e-07	0.003	-8.00392e-07
	21	75.8452	3.52694				0.0031	-4.95685e-06	0.0031	2.4752e-06					21	100.737	3.1726				0.0031	-4.44773e-06	0.0031	-2.59725e-06					21	64.2817	4.18432				0.0031	4.10004e-07	0.0031	-6.73959e-07
	22	73.9879	2.57809				0.0032	-5.60766e-06	0.0032	5.44454e-07					22	100.783	2.61055				0.0032	-4.31504e-06	0.0032	1.688e-07					22	64.0845	4.10187				0.0032	2.50247e-06	0.0032	9.16771e-07
	23	72.6985	3.03781				0.0033	-6.76514e-06	0.0033	-1.07388e-06					23	99.9446	3.00885				0.0033	-3.68961e-06	0.0033	1.63094e-06					23	63.3487	4.65144				0.0033	3.19358e-06	0.0033	1.13991e-06
	24	73.3059	4.34226				0.0034	-7.79367e-06	0.0034	-1.94404e-06					24	101.255	2.79009				0.0034	-3.43268e-06	0.0034	1.18675e-07					24	62.7823	4.16366				0.0034	1.70761e-06	0.0034	-3.37804e-07
	25	69.8334	3.0446				0.0035	-7.56505e-06	0.0035	-2.20486e-06					25	99.5285	3.04568				0.0035	-4.44e-06	0.0035	-3.24424e-06					25	61.7864	4.97238				0.0035	5.34768e-07	0.0035	-9.79106e-07
	26	69.737	3.71931				0.0036	-5.40141e-06	0.0036	-1.43917e-06					26	101.199	2.40973				0.0036	-5.66529e-06	0.0036	-5.33137e-06					26	61.0485	5.04432				0.0036	1.54011e-06	0.0036	7.42405e-07
	27	69.9938	3.11433				0.0037	-2.08681e-06	0.0037	6.09223e-07					27	100.216	3.80671				0.0037	-5.50361e-06	0.0037	-5.60787e-06					27	61.3688	5.0242				0.0037	3.72941e-06	0.0037	3.82329e-06
	28	68.8145	3.87242				0.0038	7.0282e-07	0.0038	2.03363e-06					28	99.1501	3.29214				0.0038	-3.29989e-06	0.0038	-5.69942e-06					28	60.2506	5.26078				0.0038	5.03344e-06	0.0038	5.63966e-06
	29	65.7676	2.65315				0.0039	2.39951e-06	0.0039	1.66639e-06					29	98.6669	3.24528				0.0039	-8.6196e-08	0.0039	-4.89664e-06					29	60.3541	4.93459				0.0039	5.44943e-06	0.0039	4.97152e-06
	30	64.0791	3.26194				0.004	3.18156e-06	0.004	-1.97541e-07					30	99.8479	3.1686				0.004	2.22512e-06	0.004	-1.8552e-06					30	59.0033	4.4133				0.004	5.3163e-06	0.004	1.91008e-06
	31	63.5675	2.96337				0.0041	3.88906e-06	0.0041	-2.9822e-06					31	98.9062	2.45946				0.0041	2.23143e-06	0.0041	2.4081e-06					31	59.266	4.53767				0.0041	3.56671e-06	0.0041	-2.40774e-06
	32	61.5091	2.70451				0.0042	5.07006e-06	0.0042	-4.41053e-06					32	99.7955	3.78632				0.0042	-3.11577e-07	0.0042	6.41981e-06					32	59.3849	4.16673				0.0042	1.09621e-06	0.0042	-5.16742e-06
	33	60.8968	2.6701				0.0043	4.76082e-06	0.0043	-2.19381e-06					33	99.333	3.77031				0.0043	-3.40996e-06	0.0043	8.62373e-06					33	58.7698	4.41073				0.0043	3.93197e-07	0.0043	-5.17342e-06
	34	60.9556	3.19106				0.0044	1.74434e-06	0.0044	2.70147e-06					34	99.2485	3.6388				0.0044	-4.97648e-06	0.0044	7.3214e-06					34	60.0339	4.63829				0.0044	1.8512e-06	0.0044	-3.86194e-06
	35	60.3546	3.36306				0.0045	-2.09458e-06	0.0045	6.83694e-06					35	99.8716	2.97066				0.0045	-5.8029e-06	0.0045	2.95149e-06					35	58.9423	4.44547				0.0045	3.58552e-06	0.0045	-2.31913e-06
	36	60.0177	3.62121				0.0046	-4.59134e-06	0.0046	7.22859e-06					36	101.577	2.8425				0.0046	-6.73414e-06	0.0046	-1.26652e-06					36	59.0819	4.39112				0.0046	3.46574e-06	0.0046	-1.30106e-06
	37	58.5127	3.32878				0.0047	-5.00793e-06	0.0047	4.76223e-06					37	98.2705	2.92571				0.0047	-6.30362e-06	0.0047	-2.13523e-06					37	58.4511	4.36361				0.0047	1.79659e-06	0.0047	-2.48548e-06
	38	57.9188	3.03714				0.0048	-4.18808e-06	0.0048	3.14272e-06					38	96.44	3.13239				0.0048	-4.08097e-06	0.0048	-9.38126e-08					38	58.6675	4.85379				0.0048	6.89116e-07	0.0048	-5.46585e-06
	39	56.8623	3.13682				0.0049	-2.86724e-06	0.0049	2.83597e-06					39	99.2871	3.02307				0.0049	-2.297e-06	0.0049	1.62894e-06					39	58.3731	4.28668				0.0049	5.84932e-07	0.0049	-6.8684e-06
	40	56.7024	3.34219				0.005	-8.67521e-07	0.005	1.47116e-06					40	98.8313	3.00543				0.005	-2.32275e-06	0.005	1.37433e-06					40	58.1955	4.09735				0.005	1.05555e-06	0.005	-5.32154e-06
	41	55.9799	2.95963				0.0051	1.0529e-06	0.0051	-3.79696e-08					41	100.466	2.96985				0.0051	-2.29001e-06	0.0051	-6.78917e-08					41	57.4685	4.69784				0.0051	2.46e-06	0.0051	-2.66583e-06
	42	55.2776	3.54949				0.0052	1.61597e-06	0.0052	-1.27855e-07					42	98.9784	2.90425				0.0052	-6.49119e-07	0.0052	-3.96119e-07					42	57.0993	4.66221				0.0052	4.02686e-06	0.0052	-1.25128e-07
	43	54.6944	2.78946				0.0053	1.78821e-06	0.0053	-2.23236e-07					43	101.025	2.20617				0.0053	1.44648e-06	0.0053	1.12478e-06					43	58.0084	4.31185				0.0053	4.52648e-06	0.0053	1.59086e-06
	44	52.7479	3.72582				0.0054	3.2168e-06	0.0054	-1.1055e-06					44	99.21	3.89235				0.0054	3.34303e-06	0.0054	9.17826e-07					44	56.9982	4.34489				0.0054	3.68103e-06	0.0054	1.36754e-06
	45	51.0215	3.35661				0.0055	5.1624e-06	0.0055	-2.17207e-06					45	99.9425	2.93668				0.0055	5.56382e-06	0.0055	-2.56916e-06					45	56.8867	4.53538				0.0055	1.75929e-06	0.0055	4.39883e-08
	46	51.844	4.00898				0.0056	5.62487e-06	0.0056	-3.63144e-06					46	100.202	3.1178				0.0056	7.07868e-06	0.0056	-4.77758e-06					46	57.6186	4.26978				0.0056	-5.08076e-07	0.0056	1.51276e-07
	47	51.5667	3.9184				0.0057	4.25498e-06	0.0057	-6.11898e-06					47	98.5087	2.82142				0.0057	5.97885e-06	0.0057	-2.98946e-06					47	56.2554	4.41363				0.0057	-1.20743e-06	0.0057	1.23735e-06
	48	49.9547	4.1137				0.0058	2.73302e-06	0.0058	-8.41396e-06					48	97.9209	2.53486				0.0058	2.3446e-06	0.0058	-1.48082e-07					48	57.0918	4.1239				0.0058	4.19018e-07	0.0058	9.22118e-07
	49	49.9311	4.02818				0.0059	2.50624e-06	0.0059	-7.95781e-06					49	98.8747	3.38534				0.0059	-8.8436e-07	0.0059	1.16984e-06					49	57.1941	4.34902				0.0059	2.36451e-06	0.0059	-5.87369e-07
	50	47.7146	3.94542				0.006	3.32728e-06	0.006	-5.66758e-06					50	99.4972	2.23764				0.006	-1.42003e-06	0.006	1.89934e-06					50	56.4822	3.88383				0.006	2.58765e-06	0.006	-2.10122e-06
	51	48.7199	4.04482				0.0061	4.9753e-06	0.0061	-4.22014e-06					51	99.0795	2.17421				0.0061	3.24239e-07	0.0061	3.7272e-06					51	55.0984	4.15977				0.0061	1.35498e-06	0.0061	-2.72896e-06
	52	45.586	3.72771				0.0062	6.62019e-06	0.0062	-3.51302e-06					52	98.6218	2.28194				0.0062	1.51155e-06	0.0062	6.34785e-06					52	56.9375	4.70183				0.0062	-1.24749e-07	0.0062	-1.76117e-06
	53	48.5698	4.13883				0.0063	7.10344e-06	0.0063	-2.57208e-06					53	98.8236	2.32425				0.0063	4.74918e-07	0.0063	7.6612e-06					53	56.5879	4.1594				0.0063	-8.24849e-07	0.0063	-1.24756e-06
	54	46.8447	3.99198				0.0064	7.46896e-06	0.0064	-1.17923e-06					54	97.6755	2.3434				0.0064	-3.17663e-07	0.0064	6.82783e-06					54	54.3422	4.28879				0.0064	-3.06076e-07	0.0064	-2.63721e-06
	55	45.1833	3.76975				0.0065	8.2777e-06	0.0065	-1.58436e-07					55	98.9596	3.00617				0.0065	1.6562e-06	0.0065	6.03857e-06					55	54.5423	4.46452				0.0065	1.16236e-06	0.0065	-3.35324e-06
	56	45.1574	4.46889				0.0066	7.90732e-06	0.0066	-2.68332e-07					56	98.6367	2.0692				0.0066	4.8224e-06	0.0066	6.20151e-06					56	54.5204	4.67563				0.0066	2.6941e-06	0.0066	-2.71882e-06
	57	43.9158	4.66729				0.0067	5.73296e-06	0.0067	-1.29773e-06					57	98.7306	2.99822				0.0067	6.00957e-06	0.0067	5.71859e-06					57	54.2945	4.58447				0.0067	2.29597e-06	0.0067	-3.13458e-06
	58	44.1536	4.42386				0.0068	3.87918e-06	0.0068	-1.12781e-06					58	99.6955	3.1219				0.0068	5.19442e-06	0.0068	4.36318e-06					58	53.8321	4.90568				0.0068	-6.61697e-07	0.0068	-4.5204e-06
	59	44.1392	4.40291				0.0069	4.48486e-06	0.0069	1.78743e-06					59	98.2184	2.88487				0.0069	4.55397e-06	0.0069	3.13931e-06					59	52.9466	4.91775				0.0069	-3.58962e-06	0.0069	-4.92686e-06
							0.007	6.46674e-06	0.007	4.20031e-06											0.007	5.32392e-06	0.007	3.221e-06											0.007	-4.5213e-06	0.007	-3.2788e-06
							0.0071	6.50995e-06	0.0071	3.67195e-06											0.0071	7.27186e-06	0.0071	4.02816e-06											0.0071	-3.45822e-06	0.0071	-2.39359e-08
							0.0072	3.13576e-06	0.0072	2.67193e-06											0.0072	8.83176e-06	0.0072	2.53711e-06											0.0072	-4.97252e-07	0.0072	1.969e-06
							0.0073	-1.48009e-06	0.0073	2.82662e-06											0.0073	8.20006e-06	0.0073	-8.7721e-07											0.0073	2.57285e-06	0.0073	4.73223e-07
							0.0074	-4.32744e-06	0.0074	3.31279e-06											0.0074	4.90886e-06	0.0074	-1.53906e-06											0.0074	3.87026e-06	0.0074	-2.47351e-06
							0.0075	-4.78759e-06	0.0075	2.17677e-06											0.0075	6.12589e-07	0.0075	2.12559e-06											0.0075	4.66758e-06	0.0075	-3.42492e-06
							0.0076	-3.80229e-06	0.0076	-1.18085e-06											0.0076	-2.27816e-06	0.0076	7.40627e-06											0.0076	5.47384e-06	0.0076	-1.40185e-06
							0.0077	-1.93215e-06	0.0077	-3.68949e-06											0.0077	-2.68838e-06	0.0077	1.04726e-05											0.0077	4.08635e-06	0.0077	2.37251e-06
							0.0078	2.41726e-07	0.0078	-2.6849e-06											0.0078	-1.25206e-06	0.0078	9.18574e-06											0.0078	1.18676e-06	0.0078	5.51913e-06
							0.0079	8.34898e-07	0.0079	4.12543e-07											0.0079	2.96522e-07	0.0079	5.92984e-06											0.0079	-7.03782e-07	0.0079	6.51852e-06
							0.008	-8.86445e-07	0.008	2.2655e-06											0.008	3.01694e-07	0.008	4.50393e-06											0.008	-1.56764e-06	0.008	5.95473e-06
							0.0081	-1.98547e-06	0.0081	1.38759e-06											0.0081	-4.68966e-07	0.0081	5.34555e-06											0.0081	-2.64848e-06	0.0081	4.19264e-06
							0.0082	-1.54382e-07	0.0082	-9.01062e-07											0.0082	2.49011e-07	0.0082	6.14454e-06											0.0082	-4.50532e-06	0.0082	1.9509e-06
							0.0083	1.561e-06	0.0083	-2.97391e-06											0.0083	2.13569e-06	0.0083	4.51802e-06											0.0083	-5.91344e-06	0.0083	1.09076e-06
							0.0084	7.45052e-07	0.0084	-4.0561e-06											0.0084	2.62302e-06	0.0084	7.86381e-07											0.0084	-5.30861e-06	0.0084	1.77434e-06
							0.0085	-1.01308e-07	0.0085	-3.86549e-06											0.0085	5.96465e-07	0.0085	-2.12592e-06											0.0085	-3.60175e-06	0.0085	2.42911e-06
							0.0086	1.30804e-07	0.0086	-3.40735e-06											0.0086	-2.72598e-06	0.0086	-2.40573e-06											0.0086	-2.61467e-06	0.0086	2.28847e-06
							0.0087	-4.83254e-07	0.0087	-3.47497e-06											0.0087	-6.16491e-06	0.0087	-1.20077e-06											0.0087	-1.87496e-06	0.0087	2.83818e-06
							0.0088	-1.53499e-06	0.0088	-3.87016e-06											0.0088	-9.32274e-06	0.0088	1.09067e-07											0.0088	-3.94191e-08	0.0088	5.49145e-06
							0.0089	-1.4094e-06	0.0089	-5.12382e-06											0.0089	-1.09385e-05	0.0089	1.7331e-06											0.0089	1.76221e-06	0.0089	8.45462e-06
							0.009	-6.59754e-07	0.009	-6.32672e-06											0.009	-9.49233e-06	0.009	3.10208e-06											0.009	1.75659e-06	0.009	9.11624e-06
							0.0091	-4.6806e-07	0.0091	-5.49137e-06											0.0091	-5.64438e-06	0.0091	3.15322e-06											0.0091	1.33316e-06	0.0091	7.12664e-06
							0.0092	-1.28678e-06	0.0092	-4.12047e-06											0.0092	-8.66295e-07	0.0092	2.60682e-06											0.0092	1.682e-06	0.0092	4.85385e-06
							0.0093	-2.49161e-06	0.0093	-4.91557e-06											0.0093	3.74615e-06	0.0093	1.74094e-06											0.0093	5.11471e-07	0.0093	4.29932e-06
							0.0094	-2.3103e-06	0.0094	-6.93125e-06											0.0094	6.57494e-06	0.0094	1.23164e-07											0.0094	-2.35191e-06	0.0094	4.08101e-06
							0.0095	-4.17647e-07	0.0095	-7.9381e-06											0.0095	7.23573e-06	0.0095	-1.61242e-06											0.0095	-3.89001e-06	0.0095	3.37158e-06
							0.0096	5.97843e-07	0.0096	-7.06773e-06											0.0096	6.05964e-06	0.0096	-2.43486e-06											0.0096	-3.49531e-06	0.0096	3.36714e-06
							0.0097	-1.14236e-06	0.0097	-4.29894e-06											0.0097	2.58927e-06	0.0097	-1.62836e-06											0.0097	-2.51719e-06	0.0097	4.30832e-06
							0.0098	-4.67249e-06	0.0098	-1.12972e-06											0.0098	-1.75147e-06	0.0098	4.05626e-07											0.0098	-8.39812e-07	0.0098	5.2439e-06
							0.0099	-7.01485e-06	0.0099	4.30331e-07											0.0099	-4.19383e-06	0.0099	1.66535e-06											0.0099	2.32863e-06	0.0099	4.27538e-06
							0.01	-5.65687e-06	0.01	1.21171e-08											0.01	-4.72644e-06	0.01	7.21509e-07											0.01	5.60904e-06	0.01	9.05148e-07
							0.0101	-2.93764e-06	0.0101	-1.78676e-06											0.0101	-3.09288e-06	0.0101	-1.63211e-06											0.0101	6.9652e-06	0.0101	-2.34019e-06
							0.0102	-3.11616e-06	0.0102	-4.31286e-06											0.0102	1.88193e-06	0.0102	-3.64241e-06											0.0102	6.84999e-06	0.0102	-3.34007e-06
							0.0103	-4.84881e-06	0.0103	-4.81345e-06											0.0103	6.81578e-06	0.0103	-3.4308e-06											0.0103	4.70861e-06	0.0103	-1.98541e-06
							0.0104	-3.65481e-06	0.0104	-1.70057e-06											0.0104	8.33901e-06	0.0104	-7.86671e-08											0.0104	-7.22306e-07	0.0104	1.26601e-06
							0.0105	3.93663e-07	0.0105	2.18592e-06											0.0105	9.13197e-06	0.0105	3.98295e-06											0.0105	-6.28036e-06	0.0105	5.39759e-06
							0.0106	2.87268e-06	0.0106	3.23589e-06											0.0106	1.10296e-05	0.0106	5.71574e-06											0.0106	-7.89771e-06	0.0106	7.77449e-06
							0.0107	1.38797e-06	0.0107	7.03032e-07											0.0107	1.22422e-05	0.0107	5.15982e-06											0.0107	-5.99282e-06	0.0107	6.86384e-06
							0.0108	-1.85862e-06	0.0108	-2.63318e-06											0.0108	1.14712e-05	0.0108	4.08821e-06											0.0108	-3.60851e-06	0.0108	4.31327e-06
							0.0109	-3.88693e-06	0.0109	-3.72878e-06											0.0109	7.10073e-06	0.0109	3.28174e-06											0.0109	-2.72686e-06	0.0109	1.59405e-06
							0.011	-4.81204e-06	0.011	-3.22564e-06											0.011	-1.50227e-07	0.011	2.60989e-06											0.011	-3.89683e-06	0.011	-1.02724e-06
							0.0111	-6.29175e-06	0.0111	-3.60549e-06											0.0111	-5.03984e-06	0.0111	2.27081e-06											0.0111	-5.24905e-06	0.0111	-2.86725e-06
							0.0112	-7.78302e-06	0.0112	-4.36655e-06											0.0112	-4.45954e-06	0.0112	3.13801e-06											0.0112	-4.33326e-06	0.0112	-2.76693e-06
							0.0113	-7.30521e-06	0.0113	-3.21583e-06											0.0113	-4.74653e-07	0.0113	4.60893e-06											0.0113	-2.50311e-06	0.0113	-8.73484e-07
							0.0114	-5.50954e-06	0.0114	-1.57034e-06											0.0114	2.8257e-06	0.0114	3.5897e-06											0.0114	-2.03029e-06	0.0114	6.46104e-07
							0.0115	-4.08998e-06	0.0115	-2.27725e-06											0.0115	2.45613e-06	0.0115	-9.17515e-07											0.0115	-2.37422e-06	0.0115	6.97835e-07
							0.0116	-3.46133e-06	0.0116	-3.49559e-06											0.0116	-3.20289e-07	0.0116	-5.15266e-06											0.0116	-2.45852e-06	0.0116	1.14772e-06
							0.0117	-3.28216e-06	0.0117	-2.51043e-06											0.0117	-2.55888e-06	0.0117	-6.50761e-06											0.0117	-1.89843e-06	0.0117	2.65736e-06
							0.0118	-1.93308e-06	0.0118	-9.02547e-07											0.0118	-2.91218e-06	0.0118	-6.62265e-06											0.0118	-8.38766e-07	0.0118	3.07028e-06
							0.0119	8.55885e-07	0.0119	-1.37482e-06											0.0119	-1.65065e-06	0.0119	-6.80282e-06											0.0119	-3.15491e-07	0.0119	7.38265e-07
							0.012	2.21274e-06	0.012	-3.42614e-06											0.012	-3.39889e-07	0.012	-6.10581e-06											0.012	-1.02318e-06	0.012	-3.47747e-06
							0.0121	1.85188e-06	0.0121	-4.56596e-06											0.0121	-5.61841e-07	0.0121	-4.13424e-06											0.0121	-2.09761e-06	0.0121	-6.99439e-06
							0.0122	2.87954e-06	0.0122	-4.10318e-06											0.0122	-2.53855e-06	0.0122	-1.45112e-06											0.0122	-2.4616e-06	0.0122	-7.14856e-06
							0.0123	5.23921e-06	0.0123	-2.93052e-06											0.0123	-4.70993e-06	0.0123	1.97118e-06											0.0123	-2.32904e-06	0.0123	-3.55046e-06
							0.0124	6.07947e-06	0.0124	-2.37266e-06											0.0124	-3.76614e-06	0.0124	4.56022e-06											0.0124	-2.29467e-06	0.0124	8.80679e-07
							0.0125	4.82379e-06	0.0125	-2.95294e-06											0.0125	1.01285e-06	0.0125	3.52865e-06											0.0125	-2.38649e-06	0.0125	2.73912e-06
							0.0126	1.83513e-06	0.0126	-4.01759e-06											0.0126	4.48341e-06	0.0126	6.2928e-07											0.0126	-2.05185e-06	0.0126	1.37808e-06
							0.0127	-2.60529e-06	0.0127	-4.25376e-06											0.0127	3.05358e-06	0.0127	-6.6652e-07											0.0127	-6.87041e-07	0.0127	-1.41477e-06
							0.0128	-6.97485e-06	0.0128	-2.16823e-06											0.0128	-7.98748e-07	0.0128	-3.40055e-07											0.0128	1.01329e-06	0.0128	-3.70559e-06
							0.0129	-9.3534e-06	0.0129	1.87011e-06											0.0129	-3.80952e-06	0.0129	8.53213e-07											0.0129	2.31254e-06	0.0129	-3.8462e-06
							0.013	-9.20635e-06	0.013	5.56916e-06											0.013	-4.61035e-06	0.013	2.19941e-06											0.013	3.1907e-06	0.013	-2.10119e-06
							0.0131	-7.52847e-06	0.0131	6.9094e-06											0.0131	-3.44253e-06	0.0131	3.08845e-06											0.0131	2.61938e-06	0.0131	-9.77718e-07
							0.0132	-5.33139e-06	0.0132	5.40407e-06											0.0132	-1.31012e-06	0.0132	3.7657e-06											0.0132	1.00701e-07	0.0132	-1.31726e-06
							0.0133	-2.9133e-06	0.0133	3.38667e-06											0.0133	1.6599e-06	0.0133	3.67213e-06											0.0133	-3.22366e-06	0.0133	-1.32643e-06
							0.0134	-1.9925e-06	0.0134	3.66017e-06											0.0134	3.94858e-06	0.0134	1.44139e-06											0.0134	-5.05795e-06	0.0134	-2.50681e-07
							0.0135	-4.00443e-06	0.0135	5.60957e-06											0.0135	1.95035e-06	0.0135	-2.5e-06											0.0135	-2.9939e-06	0.0135	7.81855e-07
							0.0136	-6.39521e-06	0.0136	6.28093e-06											0.0136	-3.55786e-06	0.0136	-4.88416e-06											0.0136	1.26765e-06	0.0136	1.71227e-06
							0.0137	-6.71141e-06	0.0137	4.08951e-06											0.0137	-6.87908e-06	0.0137	-3.28483e-06											0.0137	4.03259e-06	0.0137	2.40991e-06
							0.0138	-6.11599e-06	0.0138	9.29059e-07											0.0138	-3.97643e-06	0.0138	4.39578e-07											0.0138	5.34049e-06	0.0138	1.67657e-06
							0.0139	-5.1005e-06	0.0139	-2.19506e-07											0.0139	3.23394e-06	0.0139	2.17623e-06											0.0139	5.98708e-06	0.0139	-5.53316e-07
							0.014	-2.28263e-06	0.014	2.64968e-07											0.014	8.94579e-06	0.014	3.82835e-07											0.014	5.0468e-06	0.014	-2.94811e-06
							0.0141	2.44654e-06	0.0141	-3.81518e-08											0.0141	9.31713e-06	0.0141	-1.96333e-06											0.0141	3.27086e-06	0.0141	-4.88778e-06
							0.0142	6.42159e-06	0.0142	-1.80999e-06											0.0142	5.78057e-06	0.0142	-1.56365e-06											0.0142	2.83254e-06	0.0142	-6.68141e-06
							0.0143	6.72176e-06	0.0143	-3.33678e-06											0.0143	2.82286e-06	0.0143	1.78916e-06											0.0143	3.27928e-06	0.0143	-6.52588e-06
							0.0144	4.04546e-06	0.0144	-3.40828e-06											0.0144	2.10818e-06	0.0144	5.69622e-06											0.0144	2.08198e-06	0.0144	-2.77801e-06
							0.0145	2.25723e-06	0.0145	-2.65193e-06											0.0145	6.51771e-07	0.0145	6.84201e-06											0.0145	-1.60144e-06	0.0145	1.32767e-06
							0.0146	3.56707e-06	0.0146	-1.19797e-06											0.0146	-2.39429e-06	0.0146	4.87772e-06											0.0146	-5.61845e-06	0.0146	2.48965e-06
							0.0147	6.02057e-06	0.0147	1.00215e-06											0.0147	-3.98591e-06	0.0147	2.36936e-06											0.0147	-7.19949e-06	0.0147	2.10351e-06
							0.0148	6.49335e-06	0.0148	2.8139e-06											0.0148	-3.95494e-06	0.0148	1.5713e-06											0.0148	-5.39199e-06	0.0148	2.97505e-06
							0.0149	4.54261e-06	0.0149	3.39744e-06											0.0149	-4.64384e-06	0.0149	2.92977e-06											0.0149	-2.6591e-06	0.0149	5.03726e-06
							0.015	2.17211e-06	0.015	2.74305e-06											0.015	-5.32167e-06	0.015	5.18078e-06											0.015	-2.33445e-06	0.015	5.46033e-06
							0.0151	4.09959e-07	0.0151	1.67572e-06											0.0151	-4.33436e-06	0.0151	6.79968e-06											0.0151	-4.07668e-06	0.0151	3.41264e-06
							0.0152	-1.2204e-06	0.0152	1.26883e-06											0.0152	-2.82976e-06	0.0152	6.54899e-06											0.0152	-5.19726e-06	0.0152	9.84111e-07
							0.0153	-2.10122e-06	0.0153	1.07448e-06											0.0153	-2.45672e-06	0.0153	4.07821e-06											0.0153	-4.84094e-06	0.0153	-2.21075e-07
							0.0154	-4.68263e-07	0.0154	-1.18942e-07											0.0154	-3.45751e-06	0.0154	1.19241e-06											0.0154	-3.60706e-06	0.0154	-4.52316e-07
							0.0155	3.16244e-06	0.0155	-1.62174e-06											0.0155	-4.83683e-06	0.0155	-3.41959e-08											0.0155	-1.93369e-06	0.0155	-3.71417e-07
							0.0156	5.03822e-06	0.0156	-9.05614e-07											0.0156	-5.04072e-06	0.0156	2.31036e-07											0.0156	-1.2801e-06	0.0156	3.47102e-07
							0.0157	3.72744e-06	0.0157	2.08323e-06											0.0157	-3.36924e-06	0.0157	-5.90124e-08											0.0157	-2.14474e-06	0.0157	1.4714e-06
							0.0158	1.57435e-06	0.0158	4.59295e-06											0.0158	1.2977e-07	0.0158	-2.64045e-06											0.0158	-2.50309e-06	0.0158	1.94817e-06
							0.0159	-3.18538e-07	0.0159	4.69296e-06											0.0159	3.66779e-06	0.0159	-5.82216e-06											0.0159	-1.48822e-06	0.0159	1.75835e-06
							0.016	-2.49131e-06	0.016	2.48282e-06											0.016	5.1058e-06	0.016	-6.20963e-06											0.016	-3.48566e-08	0.016	9.01136e-07
							0.0161	-4.61445e-06	0.0161	7.19486e-07											0.0161	4.43725e-06	0.0161	-3.17129e-06											0.0161	1.04415e-06	0.0161	-1.22619e-06
							0.0162	-4.72209e-06	0.0162	2.40327e-06											0.0162	2.66999e-06	0.0162	1.13408e-06											0.0162	1.37561e-06	0.0162	-4.02918e-06
							0.0163	-1.56474e-06	0.0163	5.59086e-06											0.0163	9.72945e-07	0.0163	3.61938e-06											0.0163	1.5721e-06	0.0163	-5.88938e-06
							0.0164	3.06744e-06	0.0164	6.08232e-06											0.0164	2.59236e-07	0.0164	2.72639e-06											0.0164	2.18895e-06	0.0164	-5.81344e-06
							0.0165	6.21177e-06	0.0165	3.70594e-06											0.0165	5.88033e-07	0.0165	5.79861e-07											0.0165	2.90048e-06	0.0165	-4.27759e-06
							0.0166	5.99454e-06	0.0166	1.15574e-06											0.0166	6.81469e-07	0.0166	-3.39118e-07											0.0166	3.41057e-06	0.0166	-2.04867e-06
							0.0167	3.35937e-06	0.0167	-5.93253e-07											0.0167	-1.00555e-06	0.0167	-7.97708e-07											0.0167	3.15305e-06	0.0167	7.3045e-07
							0.0168	1.22605e-06	0.0168	-2.71528e-06											0.0168	-2.43814e-06	0.0168	-1.99673e-06											0.0168	2.20736e-06	0.0168	1.60831e-06
							0.0169	2.75747e-07	0.0169	-5.25289e-06											0.0169	-4.113e-07	0.0169	-2.46641e-06											0.0169	1.03095e-06	0.0169	-1.31505e-06
							0.017	1.40876e-07	0.017	-6.09469e-06											0.017	2.64055e-06	0.017	-1.04491e-06											0.017	-4.70355e-07	0.017	-4.59295e-06
							0.0171	1.95877e-06	0.0171	-3.58814e-06											0.0171	1.37312e-06	0.0171	8.50152e-07											0.0171	-1.48878e-06	0.0171	-4.35259e-06
							0.0172	5.21975e-06	0.0172	4.28888e-07											0.0172	-3.20994e-06	0.0172	2.17295e-06											0.0172	-1.03151e-06	0.0172	-1.9207e-06
							0.0173	6.53755e-06	0.0173	3.0806e-06											0.0173	-6.04612e-06	0.0173	2.52806e-06											0.0173	1.01836e-06	0.0173	-5.26815e-07
							0.0174	4.65924e-06	0.0174	4.7026e-06											0.0174	-5.7012e-06	0.0174	1.31342e-06											0.0174	3.11074e-06	0.0174	-6.83923e-07
							0.0175	1.79603e-06	0.0175	6.68405e-06											0.0175	-3.23257e-06	0.0175	-4.25132e-07											0.0175	2.32001e-06	0.0175	-1.74452e-06
							0.0176	-1.38341e-07	0.0176	8.12814e-06											0.0176	-2.04108e-07	0.0176	-1.24874e-06											0.0176	-2.01662e-07	0.0176	-3.44752e-06
							0.0177	-5.32438e-07	0.0177	8.23005e-06											0.0177	1.43656e-06	0.0177	-2.64773e-06											0.0177	-5.43373e-07	0.0177	-5.26782e-06
							0.0178	1.47737e-06	0.0178	6.99624e-06											0.0178	7.18337e-07	0.0178	-5.41405e-06											0.0178	7.67167e-07	0.0178	-6.3394e-06
							0.0179	5.3542e-06	0.0179	4.03603e-06											0.0179	-8.11542e-07	0.0179	-6.81943e-06											0.0179	1.12115e-06	0.0179	-5.18827e-06
							0.018	8.839e-06	0.018	6.27903e-07											0.018	-7.22035e-07	0.018	-6.49964e-06											0.018	1.75027e-07	0.018	-2.21642e-06
							0.0181	9.89841e-06	0.0181	-1.17801e-06											0.0181	1.10633e-06	0.0181	-7.05017e-06											0.0181	-1.51059e-06	0.0181	-4.94496e-07
							0.0182	8.01477e-06	0.0182	-1.34663e-06											0.0182	2.40072e-06	0.0182	-8.31086e-06											0.0182	-2.64361e-06	0.0182	-7.53494e-07
							0.0183	5.54293e-06	0.0183	-4.25392e-07											0.0183	2.26722e-06	0.0183	-8.52025e-06											0.0183	-2.51287e-06	0.0183	-6.10355e-07
							0.0184	4.45932e-06	0.0184	3.52378e-07											0.0184	1.88846e-06	0.0184	-8.25546e-06											0.0184	-2.6826e-06	0.0184	2.81795e-07
							0.0185	3.30918e-06	0.0185	-1.36674e-06											0.0185	1.81402e-06	0.0185	-8.49354e-06											0.0185	-4.31111e-06	0.0185	-3.11645e-07
							0.0186	1.29964e-06	0.0186	-4.15647e-06											0.0186	1.62724e-06	0.0186	-8.23385e-06											0.0186	-6.2516e-06	0.0186	-2.3884e-06
							0.0187	-9.08489e-07	0.0187	-3.72126e-06											0.0187	1.2659e-06	0.0187	-6.5341e-06											0.0187	-6.8301e-06	0.0187	-3.22015e-06
							0.0188	-2.66988e-06	0.0188	-8.52327e-07											0.0188	1.5084e-06	0.0188	-4.26917e-06											0.0188	-5.22094e-06	0.0188	-2.36894e-06
							0.0189	-3.12219e-06	0.0189	-1.75423e-07											0.0189	2.64706e-06	0.0189	-2.17242e-06											0.0189	-2.38645e-06	0.0189	-1.26119e-06
							0.019	-2.88673e-06	0.019	-2.38389e-06											0.019	3.7583e-06	0.019	-3.0521e-07											0.019	-2.06243e-07	0.019	-2.59531e-07
							0.0191	-3.07264e-06	0.0191	-4.53724e-06											0.0191	3.23456e-06	0.0191	9.67238e-07											0.0191	1.15195e-06	0.0191	4.56263e-07
							0.0192	-2.73089e-06	0.0192	-4.58441e-06											0.0192	-3.48988e-07	0.0192	1.89898e-06											0.0192	2.22086e-06	0.0192	8.86185e-07
							0.0193	-7.06613e-07	0.0193	-2.03795e-06											0.0193	-5.20161e-06	0.0193	3.26163e-06											0.0193	2.51831e-06	0.0193	1.78883e-06
							0.0194	1.72897e-06	0.0194	1.55378e-06											0.0194	-6.7509e-06	0.0194	5.3888e-06											0.0194	1.79137e-06	0.0194	3.13023e-06
							0.0195	2.33798e-06	0.0195	2.73534e-06											0.0195	-4.07265e-06	0.0195	8.03289e-06											0.0195	5.38326e-07	0.0195	3.61376e-06
							0.0196	9.85053e-07	0.0196	5.7698e-07											0.0196	-7.57659e-07	0.0196	8.92729e-06											0.0196	-3.39876e-07	0.0196	2.43764e-06
							0.0197	-1.0152e-05	0.0197	-1.0406e-05											0.0197	-2.13512e-05	0.0197	-1.76782e-05											0.0197	-9.6724e-06	0.0197	-8.43934e-06
							0.0198	-9.48094e-05	0.0198	-9.28853e-05											0.0198	-0.000211045	0.0198	-0.000222218											0.0198	-9.98243e-05	0.0198	-9.89693e-05
							0.0199	-0.000476958	0.0199	-0.000475242											0.0199	-0.00103373	0.0199	-0.00108689											0.0199	-0.000515304	0.0199	-0.000517096
							0.02	-0.00152425	0.02	-0.00152632											0.02	-0.00305686	0.02	-0.00319456											0.02	-0.00163935	0.02	-0.00166675
							0.0201	-0.00311716	0.0201	-0.00310919											0.0201	-0.00553703	0.0201	-0.0057576											0.0201	-0.00324166	0.0201	-0.00333489
							0.0202	-0.00417719	0.0202	-0.00412224											0.0202	-0.00615598	0.0202	-0.00638013											0.0202	-0.00399482	0.0202	-0.00413848
							0.0203	-0.00390348	0.0203	-0.00378577											0.0203	-0.00423989	0.0203	-0.00439722											0.0203	-0.00313435	0.0203	-0.00322245
							0.0204	-0.00291373	0.0204	-0.00277305											0.0204	-0.0019925	0.0204	-0.00208947											0.0204	-0.00173111	0.0204	-0.00168822
							0.0205	-0.0021041	0.0205	-0.00199108											0.0205	-0.000967021	0.0205	-0.00103851											0.0205	-0.000911131	0.0205	-0.00077922
							0.0206	-0.00164355	0.0206	-0.0015742											0.0206	-0.000762769	0.0206	-0.000824888											0.0206	-0.000650954	0.0206	-0.000513187
							0.0207	-0.00136786	0.0207	-0.00133317											0.0207	-0.000744257	0.0207	-0.000799485											0.0207	-0.000577061	0.0207	-0.000476261
							0.0208	-0.0011732	0.0208	-0.00116157											0.0208	-0.00072432	0.0208	-0.0007744											0.0208	-0.00053004	0.0208	-0.000468681
							0.0209	-0.00101925	0.0209	-0.00102539											0.0209	-0.000684586	0.0209	-0.000732834											0.0209	-0.000480816	0.0209	-0.00044513
							0.021	-0.000894666	0.021	-0.000916334											0.021	-0.000640282	0.021	-0.000687541											0.021	-0.000434711	0.021	-0.000410624
							0.0211	-0.000793169	0.0211	-0.000825779											0.0211	-0.000597969	0.0211	-0.000641397											0.0211	-0.000394543	0.0211	-0.000374602
							0.0212	-0.000709102	0.0212	-0.000746743											0.0212	-0.000559911	0.0212	-0.000597499											0.0212	-0.000359492	0.0212	-0.000342014
							0.0213	-0.000639133	0.0213	-0.000677136											0.0213	-0.000525465	0.0213	-0.000560914											0.0213	-0.00032629	0.0213	-0.000312489
							0.0214	-0.000580161	0.0214	-0.000616732											0.0214	-0.00049264	0.0214	-0.000531852											0.0214	-0.000292358	0.0214	-0.000284373
							0.0215	-0.000527608	0.0215	-0.000565565											0.0215	-0.000460734	0.0215	-0.000503324											0.0215	-0.000259632	0.0215	-0.000257986
							0.0216	-0.00047894	0.0216	-0.000522052											0.0216	-0.000431285	0.0216	-0.000472865											0.0216	-0.000231998	0.0216	-0.000234873
							0.0217	-0.000434729	0.0217	-0.000481944											0.0217	-0.000406666	0.0217	-0.000446275											0.0217	-0.000209762	0.0217	-0.000215556
							0.0218	-0.000395275	0.0218	-0.000443574											0.0218	-0.000386885	0.0218	-0.000425634											0.0218	-0.000192118	0.0218	-0.000198813
							0.0219	-0.000359904	0.0219	-0.000409416											0.0219	-0.000369935	0.0219	-0.000405685											0.0219	-0.000178772	0.0219	-0.000183146
							0.022	-0.000327877	0.022	-0.000380104											0.022	-0.000352842	0.022	-0.000381889											0.022	-0.00016588	0.022	-0.000167463
							0.0221	-0.000298241	0.0221	-0.000353076											0.0221	-0.000332382	0.0221	-0.000356122											0.0221	-0.000149851	0.0221	-0.000149602
							0.0222	-0.000272542	0.0222	-0.000327737											0.0222	-0.000309206	0.0222	-0.000334556											0.0222	-0.000131929	0.0222	-0.000128518
							0.0223	-0.00025518	0.0223	-0.000308163											0.0223	-0.000288177	0.0223	-0.000318761											0.0223	-0.0001144	0.0223	-0.000108183
							0.0224	-0.00024793	0.0224	-0.000299281											0.0224	-0.000272092	0.0224	-0.000304326											0.0224	-9.7991e-05	0.0224	-9.39339e-05
							0.0225	-0.000249912	0.0225	-0.000301994											0.0225	-0.000258918	0.0225	-0.000288831											0.0225	-8.31665e-05	0.0225	-8.56409e-05
							0.0226	-0.000261434	0.0226	-0.000313291											0.0226	-0.000246098	0.0226	-0.000273846											0.0226	-7.04502e-05	0.0226	-7.85411e-05
							0.0227	-0.000282058	0.0227	-0.000328886											0.0227	-0.000233217	0.0227	-0.000260742											0.0227	-6.02849e-05	0.0227	-7.03354e-05
							0.0228	-0.000307596	0.0228	-0.000346065											0.0228	-0.000221851	0.0228	-0.000249626											0.0228	-5.36382e-05	0.0228	-6.34608e-05
							0.0229	-0.000331999	0.0229	-0.000362574											0.0229	-0.000214041	0.0229	-0.000242584											0.0229	-5.15088e-05	0.0229	-5.89136e-05
							0.023	-0.000350744	0.023	-0.000374239											0.023	-0.000210164	0.023	-0.000242957											0.023	-5.3191e-05	0.023	-5.46369e-05
							0.0231	-0.000360625	0.0231	-0.00037707											0.0231	-0.000211288	0.0231	-0.000251911											0.0231	-5.55706e-05	0.0231	-5.14761e-05
							0.0232	-0.0003593	0.0232	-0.000370605											0.0232	-0.000220013	0.0232	-0.000267258											0.0232	-5.68434e-05	0.0232	-5.31111e-05
							0.0233	-0.000348571	0.0233	-0.000358983											0.0233	-0.000235807	0.0233	-0.000284971											0.0233	-5.98899e-05	0.0233	-6.03242e-05
							0.0234	-0.000334917	0.0234	-0.000346386											0.0234	-0.000255822	0.0234	-0.000301593											0.0234	-6.73645e-05	0.0234	-7.17331e-05
							0.0235	-0.000322737	0.0235	-0.000332261											0.0235	-0.000276608	0.0235	-0.000314417											0.0235	-7.78585e-05	0.0235	-8.55466e-05
							0.0236	-0.000311314	0.0236	-0.000315748											0.0236	-0.000292371	0.0236	-0.00032171											0.0236	-9.06186e-05	0.0236	-9.91883e-05
							0.0237	-0.000299122	0.0237	-0.00029951											0.0237	-0.000299661	0.0237	-0.000323996											0.0237	-0.000106666	0.0237	-0.000111135
							0.0238	-0.000287222	0.0238	-0.000286795											0.0238	-0.000300637	0.0238	-0.000322703											0.0238	-0.000125032	0.0238	-0.000121758
							0.0239	-0.000278474	0.0239	-0.000277862											0.0239	-0.000298281	0.0239	-0.000317339											0.0239	-0.000142047	0.0239	-0.000132344
							0.024	-0.000275064	0.024	-0.000271443											0.024	-0.000292926	0.024	-0.000306989											0.024	-0.000153972	0.024	-0.000143377
							0.0241	-0.000277216	0.0241	-0.000267996											0.0241	-0.0002825	0.0241	-0.000294392											0.0241	-0.000160519	0.0241	-0.000152267
							0.0242	-0.000284002	0.0242	-0.00026885											0.0242	-0.000267932	0.0242	-0.000283159											0.0242	-0.000163813	0.0242	-0.000155053
							0.0243	-0.000295185	0.0243	-0.000273816											0.0243	-0.000255361	0.0243	-0.000273907											0.0243	-0.000164754	0.0243	-0.000151876
							0.0244	-0.000311387	0.0244	-0.000280038											0.0244	-0.000247945	0.0244	-0.00026692											0.0244	-0.00016268	0.0244	-0.000147384
							0.0245	-0.000333274	0.0245	-0.000285259											0.0245	-0.00024369	0.0245	-0.000262646											0.0245	-0.000157554	0.0245	-0.0001436
							0.0246	-0.000360385	0.0246	-0.000291508											0.0246	-0.000240878	0.0246	-0.000260165											0.0246	-0.000152659	0.0246	-0.00013766
							0.0247	-0.000389857	0.0247	-0.000300236											0.0247	-0.000239272	0.0247	-0.00026046											0.0247	-0.000151616	0.0247	-0.000130898
							0.0248	-0.000418084	0.0248	-0.000309601											0.0248	-0.000239926	0.0248	-0.000267387											0.0248	-0.000154454	0.0248	-0.000128058
							0.0249	-0.00044377	0.0249	-0.000318631											0.0249	-0.000245491	0.0249	-0.00028332											0.0249	-0.000159401	0.0249	-0.000127202
							0.025	-0.000469446	0.025	-0.000330939											0.025	-0.000258632	0.025	-0.000305034											0.025	-0.00016608	0.025	-0.000124749
							0.0251	-0.000499365	0.0251	-0.000350659											0.0251	-0.000279154	0.0251	-0.000327564											0.0251	-0.000176607	0.0251	-0.000122785
							0.0252	-0.000534119	0.0252	-0.000374707											0.0252	-0.000303512	0.0252	-0.000350969											0.0252	-0.000191871	0.0252	-0.000124957
							0.0253	-0.000571403	0.0253	-0.000396109											0.0253	-0.000328942	0.0253	-0.000377316											0.0253	-0.000211495	0.0253	-0.000132649
							0.0254	-0.000609838	0.0254	-0.000413466											0.0254	-0.000355429	0.0254	-0.000406811											0.0254	-0.000238915	0.0254	-0.000146015
							0.0255	-0.000647372	0.0255	-0.000430192											0.0255	-0.000384482	0.0255	-0.0004394											0.0255	-0.000275189	0.0255	-0.000164571
							0.0256	-0.000683036	0.0256	-0.000448616											0.0256	-0.000416351	0.0256	-0.000473123											0.0256	-0.00031366	0.0256	-0.000186179
							0.0257	-0.000719147	0.0257	-0.000468206											0.0257	-0.000449005	0.0257	-0.000505228											0.0257	-0.000349814	0.0257	-0.000207774
							0.0258	-0.000756697	0.0258	-0.000487114											0.0258	-0.00048091	0.0258	-0.000535732											0.0258	-0.000385328	0.0258	-0.000227034
							0.0259	-0.00079282	0.0259	-0.000503628											0.0259	-0.000513326	0.0259	-0.000565737											0.0259	-0.000421185	0.0259	-0.000245262
							0.026	-0.000826158	0.026	-0.000517929											0.026	-0.000546908	0.026	-0.000595293											0.026	-0.000456607	0.026	-0.000266158
							0.0261	-0.000858557	0.0261	-0.000533502											0.0261	-0.000578949	0.0261	-0.000624323											0.0261	-0.000493635	0.0261	-0.000290466
							0.0262	-0.000889737	0.0262	-0.000551533											0.0262	-0.000607618	0.0262	-0.00065336											0.0262	-0.000535877	0.0262	-0.000314397
							0.0263	-0.000918361	0.0263	-0.000568539											0.0263	-0.000634109	0.0263	-0.000681378											0.0263	-0.000583673	0.0263	-0.000335008
							0.0264	-0.000946708	0.0264	-0.00058351											0.0264	-0.000659104	0.0264	-0.000706283											0.0264	-0.000633628	0.0264	-0.000354903
							0.0265	-0.000976792	0.0265	-0.000598573											0.0265	-0.000682345	0.0265	-0.000727303											0.0265	-0.00068237	0.0265	-0.000377831
							0.0266	-0.00100638	0.0266	-0.000613784											0.0266	-0.000704632	0.0266	-0.000745862											0.0266	-0.000728944	0.0266	-0.000403143
							0.0267	-0.00103231	0.0267	-0.000628352											0.0267	-0.000726595	0.0267	-0.000765326											0.0267	-0.000772968	0.0267	-0.000429218
							0.0268	-0.00105414	0.0268	-0.000641851											0.0268	-0.000747948	0.0268	-0.00078699											0.0268	-0.000813581	0.0268	-0.000455653
							0.0269	-0.00107343	0.0269	-0.000653108											0.0269	-0.000770583	0.0269	-0.000808511											0.0269	-0.000850767	0.0269	-0.000480935
							0.027	-0.00109044	0.027	-0.000661557											0.027	-0.000796519	0.027	-0.000830146											0.027	-0.000884722	0.027	-0.000503196
							0.0271	-0.00110464	0.0271	-0.000669364											0.0271	-0.000821784	0.0271	-0.000853879											0.0271	-0.00091626	0.0271	-0.000522779
							0.0272	-0.0011177	0.0272	-0.000679475											0.0272	-0.000839723	0.0272	-0.00087675											0.0272	-0.000948396	0.0272	-0.000542371
							0.0273	-0.00113115	0.0273	-0.000691585											0.0273	-0.000850726	0.0273	-0.000896351											0.0273	-0.000983653	0.0273	-0.000562635
							0.0274	-0.00114384	0.0274	-0.000703033											0.0274	-0.000862154	0.0274	-0.000914871											0.0274	-0.00102079	0.0274	-0.000580949
							0.0275	-0.00115419	0.0275	-0.00071263											0.0275	-0.000878857	0.0275	-0.000931466											0.0275	-0.00105499	0.0275	-0.000596686
							0.0276	-0.00116151	0.0276	-0.000721275											0.0276	-0.000899911	0.0276	-0.000944063											0.0276	-0.00108369	0.0276	-0.000610703
							0.0277	-0.00116641	0.0277	-0.000729017											0.0277	-0.000921401	0.0277	-0.000955467											0.0277	-0.00110982	0.0277	-0.000623055
							0.0278	-0.00117021	0.0278	-0.00073445											0.0278	-0.000937733	0.0278	-0.000966813											0.0278	-0.00113564	0.0278	-0.000635824
							0.0279	-0.00117368	0.0279	-0.000735982											0.0279	-0.000946699	0.0279	-0.000975172											0.0279	-0.00116028	0.0279	-0.000650905
							0.028	-0.00117627	0.028	-0.000733765											0.028	-0.00095291	0.028	-0.000980491											0.028	-0.00118246	0.028	-0.000667661
							0.0281	-0.00117655	0.0281	-0.000731337											0.0281	-0.000961079	0.0281	-0.000986349											0.0281	-0.00120123	0.0281	-0.000683655
							0.0282	-0.00117539	0.0282	-0.000732362											0.0282	-0.000971339	0.0282	-0.000994836											0.0282	-0.00121634	0.0282	-0.000695451
							0.0283	-0.00117437	0.0283	-0.000736044											0.0283	-0.000981353	0.0283	-0.00100472											0.0283	-0.00122828	0.0283	-0.000702303
							0.0284	-0.00117146	0.0284	-0.000738581											0.0284	-0.000989623	0.0284	-0.0010141											0.0284	-0.00123911	0.0284	-0.000707328
							0.0285	-0.0011657	0.0285	-0.000738691											0.0285	-0.000995962	0.0285	-0.00102036											0.0285	-0.00124995	0.0285	-0.000712602
							0.0286	-0.00116041	0.0286	-0.000738079											0.0286	-0.00100093	0.0286	-0.00102167											0.0286	-0.00125913	0.0286	-0.000717382
							0.0287	-0.00115744	0.0287	-0.000737377											0.0287	-0.00100565	0.0287	-0.00102056											0.0287	-0.00126587	0.0287	-0.000721681
							0.0288	-0.00115513	0.0288	-0.000735909											0.0288	-0.0010106	0.0288	-0.00102115											0.0288	-0.00127091	0.0288	-0.000727098
							0.0289	-0.00115125	0.0289	-0.000734635											0.0289	-0.00101453	0.0289	-0.00102469											0.0289	-0.0012739	0.0289	-0.000732391
							0.029	-0.00114508	0.029	-0.000733971											0.029	-0.00101624	0.029	-0.00102912											0.029	-0.00127526	0.029	-0.000734699
							0.0291	-0.00113758	0.0291	-0.000731577											0.0291	-0.00101697	0.0291	-0.00103167											0.0291	-0.00127585	0.0291	-0.000734736
							0.0292	-0.00112913	0.0292	-0.000727459											0.0292	-0.00101889	0.0292	-0.00103237											0.0292	-0.0012758	0.0292	-0.000735121
							0.0293	-0.00111929	0.0293	-0.000724424											0.0293	-0.00102223	0.0293	-0.001033											0.0293	-0.00127556	0.0293	-0.000736026
							0.0294	-0.0011093	0.0294	-0.000722418											0.0294	-0.00102575	0.0294	-0.00103383											0.0294	-0.00127502	0.0294	-0.000736587
							0.0295	-0.00110091	0.0295	-0.000719294											0.0295	-0.00102875	0.0295	-0.00103397											0.0295	-0.00127273	0.0295	-0.000737804
							0.0296	-0.00109375	0.0296	-0.000714921											0.0296	-0.00103028	0.0296	-0.00103268											0.0296	-0.00126896	0.0296	-0.000739343
							0.0297	-0.00108564	0.0297	-0.000711444											0.0297	-0.00102847	0.0297	-0.0010294											0.0297	-0.00126517	0.0297	-0.000739125
							0.0298	-0.00107645	0.0298	-0.000709518											0.0298	-0.00102475	0.0298	-0.00102343											0.0298	-0.00125929	0.0298	-0.000737731
							0.0299	-0.00106728	0.0299	-0.000707279											0.0299	-0.00102243	0.0299	-0.00101647											0.0299	-0.00124915	0.0299	-0.000736673
							0.03	-0.00105772	0.03	-0.000703854											0.03	-0.00101976	0.03	-0.00101143											0.03	-0.00123777	0.03	-0.000736236
							0.0301	-0.00104768	0.0301	-0.000698839											0.0301	-0.00101335	0.0301	-0.00100881											0.0301	-0.00122811	0.0301	-0.000736782
							0.0302	-0.00103883	0.0302	-0.000691772											0.0302	-0.00100472	0.0302	-0.00100666											0.0302	-0.00121997	0.0302	-0.000736495
							0.0303	-0.00103225	0.0303	-0.000684571											0.0303	-0.000998992	0.0303	-0.00100214											0.0303	-0.00121061	0.0303	-0.000732642
							0.0304	-0.00102541	0.0304	-0.00067901											0.0304	-0.000996493	0.0304	-0.00099467											0.0304	-0.00119808	0.0304	-0.000724485
							0.0305	-0.00101554	0.0305	-0.00067408											0.0305	-0.000992008	0.0305	-0.000986188											0.0305	-0.00118342	0.0305	-0.000713521
							0.0306	-0.00100386	0.0306	-0.000668539											0.0306	-0.000984281	0.0306	-0.000977225											0.0306	-0.0011679	0.0306	-0.000704675
							0.0307	-0.000991918	0.0307	-0.00066267											0.0307	-0.000975709	0.0307	-0.000967595											0.0307	-0.00115294	0.0307	-0.000700899
							0.0308	-0.000979348	0.0308	-0.00065721											0.0308	-0.000966234	0.0308	-0.000959258											0.0308	-0.00113942	0.0308	-0.000699142
							0.0309	-0.000966179	0.0309	-0.000651166											0.0309	-0.000955417	0.0309	-0.000953118											0.0309	-0.00112596	0.0309	-0.000696544
							0.031	-0.000953407	0.031	-0.000642528											0.031	-0.000943778	0.031	-0.000946361											0.031	-0.00111241	0.031	-0.000691632
							0.0311	-0.000941581	0.0311	-0.000632101											0.0311	-0.000932073	0.0311	-0.000936749											0.0311	-0.00109919	0.0311	-0.000682557
							0.0312	-0.000929345	0.0312	-0.000623235											0.0312	-0.000921926	0.0312	-0.000925877											0.0312	-0.00108653	0.0312	-0.000670803
							0.0313	-0.000916608	0.0313	-0.000617286											0.0313	-0.000913973	0.0313	-0.00091521											0.0313	-0.0010754	0.0313	-0.000661434
							0.0314	-0.000904293	0.0314	-0.000613065											0.0314	-0.000907123	0.0314	-0.000903931											0.0314	-0.00106372	0.0314	-0.000656494
							0.0315	-0.0008911	0.0315	-0.000607659											0.0315	-0.000898848	0.0315	-0.000891686											0.0315	-0.0010497	0.0315	-0.000652854
							0.0316	-0.000875538	0.0316	-0.000598189											0.0316	-0.000886381	0.0316	-0.000879821											0.0316	-0.00103537	0.0316	-0.000647359
							0.0317	-0.000860285	0.0317	-0.00058689											0.0317	-0.00087025	0.0317	-0.000869498											0.0317	-0.00102159	0.0317	-0.000639693
							0.0318	-0.000848692	0.0318	-0.000577729											0.0318	-0.000853361	0.0318	-0.00085833											0.0318	-0.00100627	0.0318	-0.000631477
							0.0319	-0.000838799	0.0319	-0.000571143											0.0319	-0.000838802	0.0319	-0.000843524											0.0319	-0.000988701	0.0319	-0.000623817
							0.032	-0.00082655	0.032	-0.000566122											0.032	-0.000828186	0.032	-0.000827752											0.032	-0.000971005	0.032	-0.000615173
							0.0321	-0.000811726	0.0321	-0.000560522											0.0321	-0.000819866	0.0321	-0.000816139											0.0321	-0.000955577	0.0321	-0.000605528
							0.0322	-0.000797124	0.0322	-0.000552844											0.0322	-0.000811924	0.0322	-0.000808445											0.0322	-0.000942064	0.0322	-0.000597849
							0.0323	-0.000784327	0.0323	-0.000545416											0.0323	-0.000804266	0.0323	-0.000798919											0.0323	-0.000928621	0.0323	-0.000592037
							0.0324	-0.000771507	0.0324	-0.000539525											0.0324	-0.000796021	0.0324	-0.000785924											0.0324	-0.000914859	0.0324	-0.00058562
							0.0325	-0.000756658	0.0325	-0.000532798											0.0325	-0.000785968	0.0325	-0.000774372											0.0325	-0.000901504	0.0325	-0.000578493
							0.0326	-0.000741469	0.0326	-0.000525172											0.0326	-0.000774399	0.0326	-0.000764859											0.0326	-0.000887779	0.0326	-0.000571198
							0.0327	-0.000727737	0.0327	-0.000518099											0.0327	-0.000763181	0.0327	-0.000752933											0.0327	-0.000871794	0.0327	-0.000562332
							0.0328	-0.000714356	0.0328	-0.000510362											0.0328	-0.000754092	0.0328	-0.000739002											0.0328	-0.000853706	0.0328	-0.000552072
							0.0329	-0.000700138	0.0329	-0.000502335											0.0329	-0.000746676	0.0329	-0.00072694											0.0329	-0.000835948	0.0329	-0.000543657
							0.033	-0.000686793	0.033	-0.000496689											0.033	-0.000738682	0.033	-0.000717985											0.033	-0.000820904	0.033	-0.000537665
							0.0331	-0.000676645	0.0331	-0.000492107											0.0331	-0.000728739	0.0331	-0.000710982											0.0331	-0.000809046	0.0331	-0.00053128
							0.0332	-0.000668001	0.0332	-0.000485599											0.0332	-0.000716592	0.0332	-0.000703442											0.0332	-0.000797762	0.0332	-0.000523825
							0.0333	-0.000658551	0.0333	-0.00047726											0.0333	-0.00070285	0.0333	-0.000694474											0.0333	-0.000784335	0.0333	-0.000516903
							0.0334	-0.000649421	0.0334	-0.00046768											0.0334	-0.000690031	0.0334	-0.000686038											0.0334	-0.000769398	0.0334	-0.000511423
							0.0335	-0.000641541	0.0335	-0.000457934											0.0335	-0.000679369	0.0335	-0.000678476											0.0335	-0.00075564	0.0335	-0.000507369
							0.0336	-0.000633004	0.0336	-0.000450866											0.0336	-0.000668543	0.0336	-0.000669123											0.0336	-0.000743961	0.0336	-0.000503426
							0.0337	-0.000622158	0.0337	-0.00044707											0.0337	-0.000656045	0.0337	-0.000657072											0.0337	-0.000732132	0.0337	-0.000497827
							0.0338	-0.000610965	0.0338	-0.000443221											0.0338	-0.00064383	0.0338	-0.000644833											0.0338	-0.000718328	0.0338	-0.000488798
							0.0339	-0.000601437	0.0339	-0.000436626											0.0339	-0.000632842	0.0339	-0.000634517											0.0339	-0.000704383	0.0339	-0.00047708
							0.034	-0.000592861	0.034	-0.00042817											0.034	-0.000622378	0.034	-0.000625861											0.034	-0.000691928	0.034	-0.00046619
							0.0341	-0.000583563	0.0341	-0.000419687											0.0341	-0.000612872	0.0341	-0.000616606											0.0341	-0.000679888	0.0341	-0.000458033
							0.0342	-0.00057235	0.0342	-0.000412424											0.0342	-0.00060444	0.0342	-0.000605393											0.0342	-0.000666617	0.0342	-0.000452292
							0.0343	-0.000560695	0.0343	-0.000407765											0.0343	-0.000596711	0.0343	-0.00059428											0.0343	-0.000652046	0.0343	-0.000447627
							0.0344	-0.00055138	0.0344	-0.000404017											0.0344	-0.000587991	0.0344	-0.000584919											0.0344	-0.000638147	0.0344	-0.000442605
							0.0345	-0.000544572	0.0345	-0.000397682											0.0345	-0.000575123	0.0345	-0.000576412											0.0345	-0.000625965	0.0345	-0.000436959
							0.0346	-0.0005377	0.0346	-0.000389226											0.0346	-0.000559564	0.0346	-0.000568153											0.0346	-0.000615382	0.0346	-0.000431021
							0.0347	-0.000526659	0.0347	-0.000381863											0.0347	-0.000547949	0.0347	-0.000559003											0.0347	-0.000606533	0.0347	-0.000424692
							0.0348	-0.000511977	0.0348	-0.000377521											0.0348	-0.000541605	0.0348	-0.000548471											0.0348	-0.000597834	0.0348	-0.000417376
							0.0349	-0.000500331	0.0349	-0.000374821											0.0349	-0.000534473	0.0349	-0.000539208											0.0349	-0.000586828	0.0349	-0.000409409
							0.035	-0.000493838	0.035	-0.000370148											0.035	-0.000524368	0.035	-0.000531776											0.035	-0.000575208	0.035	-0.000401501
							0.0351	-0.000487763	0.0351	-0.000363079											0.0351	-0.000515253	0.0351	-0.000523657											0.0351	-0.00056634	0.0351	-0.000393778
							0.0352	-0.00047917	0.0352	-0.000356843											0.0352	-0.000509106	0.0352	-0.000514438											0.0352	-0.000558667	0.0352	-0.000387053
							0.0353	-0.000469213	0.0353	-0.000353095											0.0353	-0.000503564	0.0353	-0.000506056											0.0353	-0.000547238	0.0353	-0.000382452
							0.0354	-0.00045989	0.0354	-0.000349974											0.0354	-0.000495693	0.0354	-0.000499227											0.0354	-0.000531787	0.0354	-0.000379206
							0.0355	-0.000452119	0.0355	-0.000345801											0.0355	-0.000485859	0.0355	-0.000492399											0.0355	-0.000518133	0.0355	-0.000375584
							0.0356	-0.000446513	0.0356	-0.000340687											0.0356	-0.000476862	0.0356	-0.000483713											0.0356	-0.000509774	0.0356	-0.000370706
							0.0357	-0.000443203	0.0357	-0.000335336											0.0357	-0.000469372	0.0357	-0.00047499											0.0357	-0.000503584	0.0357	-0.000363839
							0.0358	-0.000440603	0.0358	-0.000330817											0.0358	-0.000461559	0.0358	-0.000468242											0.0358	-0.00049579	0.0358	-0.000354322
							0.0359	-0.000437005	0.0359	-0.000326432											0.0359	-0.000452591	0.0359	-0.000461228											0.0359	-0.000486538	0.0359	-0.000344141
							0.036	-0.000431909	0.036	-0.000320557											0.036	-0.000443024	0.036	-0.000452213											0.036	-0.000476242	0.036	-0.000336783
							0.0361	-0.000425037	0.0361	-0.000313622											0.0361	-0.000432244	0.0361	-0.000444088											0.0361	-0.000464564	0.0361	-0.000331909
							0.0362	-0.00041831	0.0362	-0.000306767											0.0362	-0.000421494	0.0362	-0.000439343											0.0362	-0.000452779	0.0362	-0.000326932
							0.0363	-0.000414274	0.0363	-0.000301056											0.0363	-0.000413668	0.0363	-0.000435878											0.0363	-0.000443696	0.0363	-0.000320923
							0.0364	-0.000411341	0.0364	-0.000297463											0.0364	-0.000407198	0.0364	-0.000430147											0.0364	-0.000439015	0.0364	-0.000313789
							0.0365	-0.000406166	0.0365	-0.000296112											0.0365	-0.000398023	0.0365	-0.000421221											0.0365	-0.000436623	0.0365	-0.00030652
							0.0366	-0.000398646	0.0366	-0.000295511											0.0366	-0.000386167	0.0366	-0.000410986											0.0366	-0.000432668	0.0366	-0.000301217
							0.0367	-0.000391585	0.0367	-0.000292474											0.0367	-0.000375687	0.0367	-0.000401959											0.0367	-0.000425193	0.0367	-0.000298729
							0.0368	-0.000385904	0.0368	-0.000286476											0.0368	-0.00036895	0.0368	-0.000395817											0.0368	-0.000415524	0.0368	-0.000298303
							0.0369	-0.000379451	0.0369	-0.000281071											0.0369	-0.000363728	0.0369	-0.000391662											0.0369	-0.000407068	0.0369	-0.000298343
							0.037	-0.000370564	0.037	-0.000278435											0.037	-0.000357717	0.037	-0.000386539											0.037	-0.000401217	0.037	-0.000297019
							0.0371	-0.000360854	0.0371	-0.000277737											0.0371	-0.000351941	0.0371	-0.000379409											0.0371	-0.000397038	0.0371	-0.000294304
							0.0372	-0.000353856	0.0372	-0.000276143											0.0372	-0.000347066	0.0372	-0.00037107											0.0372	-0.000393734	0.0372	-0.000291016
							0.0373	-0.000350944	0.0373	-0.000271247											0.0373	-0.000341993	0.0373	-0.00036165											0.0373	-0.000389654	0.0373	-0.000286323
							0.0374	-0.000350086	0.0374	-0.000265085											0.0374	-0.000336691	0.0374	-0.000351912											0.0374	-0.000383214	0.0374	-0.000280155
							0.0375	-0.000349078	0.0375	-0.000260712											0.0375	-0.000331795	0.0375	-0.000344071											0.0375	-0.000375461	0.0375	-0.000274269
							0.0376	-0.000347202	0.0376	-0.000256364											0.0376	-0.000326569	0.0376	-0.000339044											0.0376	-0.000368245	0.0376	-0.000268846
							0.0377	-0.000344195	0.0377	-0.000248981											0.0377	-0.00032035	0.0377	-0.000334368											0.0377	-0.000362009	0.0377	-0.000262855
							0.0378	-0.000339678	0.0378	-0.000241144											0.0378	-0.000314491	0.0378	-0.000327396											0.0378	-0.000356167	0.0378	-0.000256411
							0.0379	-0.000333799	0.0379	-0.000237483											0.0379	-0.00030959	0.0379	-0.000318592											0.0379	-0.000350769	0.0379	-0.000250023
							0.038	-0.000328368	0.038	-0.000237103											0.038	-0.000304374	0.038	-0.000310632											0.038	-0.000345464	0.038	-0.000244459
							0.0381	-0.000324531	0.0381	-0.000236102											0.0381	-0.000298372	0.0381	-0.000306363											0.0381	-0.000339121	0.0381	-0.000240085
							0.0382	-0.000321411	0.0382	-0.000232664											0.0382	-0.000293073	0.0382	-0.000304814											0.0382	-0.000332671	0.0382	-0.000236145
							0.0383	-0.000317844	0.0383	-0.000226933											0.0383	-0.000289107	0.0383	-0.000302012											0.0383	-0.000327481	0.0383	-0.000231774
							0.0384	-0.00031356	0.0384	-0.000221667											0.0384	-0.000285636	0.0384	-0.000296196											0.0384	-0.000322319	0.0384	-0.000227196
							0.0385	-0.000310082	0.0385	-0.000219228											0.0385	-0.000282241	0.0385	-0.000288849											0.0385	-0.000316209	0.0385	-0.000223161
							0.0386	-0.000307695	0.0386	-0.000218419											0.0386	-0.000277887	0.0386	-0.000282277											0.0386	-0.000311178	0.0386	-0.000220257
							0.0387	-0.000304712	0.0387	-0.000217556											0.0387	-0.000270796	0.0387	-0.0002772											0.0387	-0.000308444	0.0387	-0.00021875
							0.0388	-0.00030137	0.0388	-0.0002157											0.0388	-0.000262364	0.0388	-0.0002725											0.0388	-0.000305845	0.0388	-0.000217948
							0.0389	-0.000298613	0.0389	-0.000211316											0.0389	-0.000255974	0.0389	-0.000267611											0.0389	-0.000302304	0.0389	-0.000215871
							0.039	-0.000294893	0.039	-0.000205366											0.039	-0.00025175	0.039	-0.000263488											0.039	-0.00029965	0.039	-0.000212627
							0.0391	-0.00028904	0.0391	-0.000202191											0.0391	-0.000246713	0.0391	-0.000260776											0.0391	-0.000299067	0.0391	-0.000210605
							0.0392	-0.000282878	0.0392	-0.000203422											0.0392	-0.000240047	0.0392	-0.000257926											0.0392	-0.000298412	0.0392	-0.000209825
							0.0393	-0.000277939	0.0393	-0.000205384											0.0393	-0.00023373	0.0393	-0.000253449											0.0393	-0.000294337	0.0393	-0.000207552
							0.0394	-0.00027396	0.0394	-0.000204083											0.0394	-0.000229609	0.0394	-0.000248686											0.0394	-0.000285803	0.0394	-0.000202782
							0.0395	-0.000271549	0.0395	-0.000198909											0.0395	-0.000227692	0.0395	-0.000245433											0.0395	-0.000274704	0.0395	-0.000197518
							0.0396	-0.00027018	0.0396	-0.000192901											0.0396	-0.000226544	0.0396	-0.000243297											0.0396	-0.000265464	0.0396	-0.000193629
							0.0397	-0.000267816	0.0397	-0.000188796											0.0397	-0.000224903	0.0397	-0.000241172											0.0397	-0.000261507	0.0397	-0.000191105
							0.0398	-0.000264529	0.0398	-0.000185854											0.0398	-0.00022341	0.0398	-0.000238945											0.0398	-0.000261596	0.0398	-0.000188806
							0.0399	-0.000261932	0.0399	-0.00018304											0.0399	-0.000222163	0.0399	-0.00023669											0.0399	-0.000261825	0.0399	-0.000185337
							0.04	-0.000261046	0.04	-0.000181454											0.04	-0.00021808	0.04	-0.000234612											0.04	-0.000259535	0.04	-0.000181052
							0.0401	-0.000260926	0.0401	-0.00018024											0.0401	-0.000209784	0.0401	-0.00023298											0.0401	-0.000255722	0.0401	-0.000177372
							0.0402	-0.00025855	0.0402	-0.000177379											0.0402	-0.000201252	0.0402	-0.000231425											0.0402	-0.000253171	0.0402	-0.000174862
							0.0403	-0.000253609	0.0403	-0.000174516											0.0403	-0.000195556	0.0403	-0.000229331											0.0403	-0.000251214	0.0403	-0.000173192
							0.0404	-0.000248732	0.0404	-0.000173538											0.0404	-0.000192573	0.0404	-0.000225732											0.0404	-0.000247886	0.0404	-0.000171319
							0.0405	-0.000245475	0.0405	-0.000173406											0.0405	-0.000191739	0.0405	-0.000219659											0.0405	-0.000243845	0.0405	-0.000168129
							0.0406	-0.000243878	0.0406	-0.000172539											0.0406	-0.000191604	0.0406	-0.000211897											0.0406	-0.000239898	0.0406	-0.000163266
							0.0407	-0.000242403	0.0407	-0.000169526											0.0407	-0.000189969	0.0407	-0.000206311											0.0407	-0.000236561	0.0407	-0.000157241
							0.0408	-0.000238521	0.0408	-0.000164742											0.0408	-0.000186519	0.0408	-0.000205038											0.0408	-0.000234388	0.0408	-0.000151105
							0.0409	-0.000232503	0.0409	-0.000160841											0.0409	-0.000183048	0.0409	-0.000205024											0.0409	-0.000231693	0.0409	-0.000146287
							0.041	-0.000227784	0.041	-0.000159022											0.041	-0.000179868	0.041	-0.000202995											0.041	-0.000226796	0.041	-0.000144451
							0.0411	-0.00022575	0.0411	-0.000158396											0.0411	-0.000174392	0.0411	-0.000198446											0.0411	-0.000221852	0.0411	-0.000146754
							0.0412	-0.000225289	0.0412	-0.000157938											0.0412	-0.000165982	0.0412	-0.000192357											0.0412	-0.000219241	0.0412	-0.000151674
							0.0413	-0.000225628	0.0413	-0.000157061											0.0413	-0.000158875	0.0413	-0.000186265											0.0413	-0.000218116	0.0413	-0.000155274
							0.0414	-0.000225935	0.0414	-0.000156069											0.0414	-0.000155149	0.0414	-0.000182117											0.0414	-0.000216798	0.0414	-0.000154847
							0.0415	-0.000226131	0.0415	-0.000154663											0.0415	-0.000153277	0.0415	-0.000181016											0.0415	-0.000214488	0.0415	-0.0001516
							0.0416	-0.000225965	0.0416	-0.000151855											0.0416	-0.000153292	0.0416	-0.000181659											0.0416	-0.00021151	0.0416	-0.00014849
							0.0417	-0.000223966	0.0417	-0.000147755											0.0417	-0.000153808	0.0417	-0.000182192											0.0417	-0.000208268	0.0417	-0.000146293
							0.0418	-0.00021976	0.0418	-0.000143487											0.0418	-0.00015157	0.0418	-0.000181732											0.0418	-0.000204582	0.0418	-0.000143644
							0.0419	-0.000214682	0.0419	-0.000140483											0.0419	-0.000147595	0.0419	-0.000180084											0.0419	-0.000200818	0.0419	-0.000139598
							0.042	-0.00021034	0.042	-0.000140083											0.042	-0.000145075	0.042	-0.000177506											0.042	-0.000198098	0.042	-0.00013478
							0.0421	-0.000207731	0.0421	-0.000141261											0.0421	-0.000143825	0.0421	-0.000173699											0.0421	-0.000196773	0.0421	-0.000131
							0.0422	-0.000207074	0.0422	-0.00014191											0.0422	-0.000141429	0.0422	-0.000168877											0.0422	-0.000195199	0.0422	-0.000129227
							0.0423	-0.000206697	0.0423	-0.000141773											0.0423	-0.000136408	0.0423	-0.00016458											0.0423	-0.000192378	0.0423	-0.000128859
							0.0424	-0.000204469	0.0424	-0.000140528											0.0424	-0.000131069	0.0424	-0.000161615											0.0424	-0.000190509	0.0424	-0.000128273
							0.0425	-0.000200615	0.0425	-0.000138026											0.0425	-0.000128512	0.0425	-0.000159861											0.0425	-0.000190269	0.0425	-0.000126112
							0.0426	-0.0001964	0.0426	-0.000135498											0.0426	-0.00012731	0.0426	-0.0001578											0.0426	-0.000188331	0.0426	-0.000122905
							0.0427	-0.000193748	0.0427	-0.00013277											0.0427	-0.000125256	0.0427	-0.000153496											0.0427	-0.000182306	0.0427	-0.00011944
							0.0428	-0.000195067	0.0428	-0.000129615											0.0428	-0.000122211	0.0428	-0.000147481											0.0428	-0.000174239	0.0428	-0.000115181
							0.0429	-0.000199076	0.0429	-0.00012747											0.0429	-0.000117999	0.0429	-0.000142218											0.0429	-0.000168882	0.0429	-0.000110862
							0.043	-0.00020071	0.043	-0.000125928											0.043	-0.000113701	0.043	-0.000139066											0.043	-0.000168869	0.043	-0.000108334
							0.0431	-0.000197997	0.0431	-0.000123144											0.0431	-0.000111589	0.0431	-0.000137161											0.0431	-0.00017149	0.0431	-0.000107151
							0.0432	-0.000194095	0.0432	-0.000119385											0.0432	-0.000111234	0.0432	-0.00013462											0.0432	-0.000171843	0.0432	-0.000106067
							0.0433	-0.000190716	0.0433	-0.000115553											0.0433	-0.000111183	0.0433	-0.000131878											0.0433	-0.000167754	0.0433	-0.000104678
							0.0434	-0.000186853	0.0434	-0.000112145											0.0434	-0.000112382	0.0434	-0.000131145											0.0434	-0.000161163	0.0434	-0.000101896
							0.0435	-0.0001835	0.0435	-0.00011057											0.0435	-0.000114022	0.0435	-0.00013156											0.0435	-0.000156206	0.0435	-9.83851e-05
							0.0436	-0.000182444	0.0436	-0.000110812											0.0436	-0.000112734	0.0436	-0.000130351											0.0436	-0.0001553	0.0436	-9.71424e-05
							0.0437	-0.000181879	0.0437	-0.000109647											0.0437	-0.000109404	0.0437	-0.000127378											0.0437	-0.000156901	0.0437	-9.90152e-05
							0.0438	-0.000179371	0.0438	-0.000106647											0.0438	-0.000107522	0.0438	-0.000124194											0.0438	-0.000157262	0.0438	-0.000100678
							0.0439	-0.000175761	0.0439	-0.000104934											0.0439	-0.000106045	0.0439	-0.000121768											0.0439	-0.00015377	0.0439	-9.82282e-05
							0.044	-0.000172349	0.044	-0.000105204											0.044	-0.000101919	0.044	-0.000121482											0.044	-0.000147708	0.044	-9.28826e-05
							0.0441	-0.000169514	0.0441	-0.000105409											0.0441	-9.67617e-05	0.0441	-0.000121837											0.0441	-0.00014214	0.0441	-8.96539e-05
							0.0442	-0.000167415	0.0442	-0.000103882											0.0442	-9.4675e-05	0.0442	-0.000119296											0.0442	-0.000138985	0.0442	-9.01049e-05
							0.0443	-0.000166033	0.0443	-0.000101644											0.0443	-9.55487e-05	0.0443	-0.000115384											0.0443	-0.000138397	0.0443	-9.14713e-05
							0.0444	-0.000165108	0.0444	-0.000100861											0.0444	-9.57138e-05	0.0444	-0.000113918											0.0444	-0.000138482	0.0444	-9.07073e-05
							0.0445	-0.00016412	0.0445	-0.000101859											0.0445	-9.39346e-05	0.0445	-0.000114593											0.0445	-0.000138042	0.0445	-8.65575e-05
							0.0446	-0.000163442	0.0446	-0.000103407											0.0446	-9.1609e-05	0.0446	-0.000114129											0.0446	-0.000137551	0.0446	-8.13063e-05
							0.0447	-0.000163128	0.0447	-0.000103561											0.0447	-8.89648e-05	0.0447	-0.000111289											0.0447	-0.000136447	0.0447	-7.89645e-05
							0.0448	-0.000162041	0.0448	-0.000101549											0.0448	-8.55352e-05	0.0448	-0.00010797											0.0448	-0.000134482	0.0448	-8.00259e-05
							0.0449	-0.000159691	0.0449	-9.93594e-05											0.0449	-8.30644e-05	0.0449	-0.000104617											0.0449	-0.000132861	0.0449	-8.13948e-05
							0.045	-0.000156849	0.045	-9.86147e-05											0.045	-8.34184e-05	0.045	-0.0001002											0.045	-0.000132028	0.045	-8.02572e-05
							0.0451	-0.000155017	0.0451	-9.77486e-05											0.0451	-8.51629e-05	0.0451	-9.62142e-05											0.0451	-0.000131037	0.0451	-7.78819e-05
							0.0452	-0.000154106	0.0452	-9.53967e-05											0.0452	-8.53927e-05	0.0452	-9.43479e-05											0.0452	-0.000129341	0.0452	-7.77798e-05
							0.0453	-0.000152876	0.0453	-9.37473e-05											0.0453	-8.28975e-05	0.0453	-9.47813e-05											0.0453	-0.000126201	0.0453	-8.01347e-05
							0.0454	-0.000151587	0.0454	-9.36311e-05											0.0454	-7.91484e-05	0.0454	-9.68844e-05											0.0454	-0.000121092	0.0454	-8.18412e-05
							0.0455	-0.000149614	0.0455	-9.28132e-05											0.0455	-7.56084e-05	0.0455	-9.80761e-05											0.0455	-0.00011632	0.0455	-8.01954e-05
							0.0456	-0.000146091	0.0456	-9.05628e-05											0.0456	-7.16499e-05	0.0456	-9.64147e-05											0.0456	-0.000113911	0.0456	-7.54195e-05
							0.0457	-0.000142109	0.0457	-8.75784e-05											0.0457	-6.80959e-05	0.0457	-9.31815e-05											0.0457	-0.000111599	0.0457	-7.0266e-05
							0.0458	-0.000139098	0.0458	-8.41333e-05											0.0458	-6.65653e-05	0.0458	-8.95013e-05											0.0458	-0.000108362	0.0458	-6.64612e-05
							0.0459	-0.000138241	0.0459	-8.13974e-05											0.0459	-6.66866e-05	0.0459	-8.60328e-05											0.0459	-0.000107441	0.0459	-6.37608e-05
							0.046	-0.00013922	0.046	-8.1127e-05											0.046	-6.75763e-05	0.046	-8.48397e-05											0.046	-0.000108892	0.046	-6.11533e-05
							0.0461	-0.000140411	0.0461	-8.20818e-05											0.0461	-6.79912e-05	0.0461	-8.4742e-05											0.0461	-0.00010836	0.0461	-5.87827e-05
							0.0462	-0.000141495	0.0462	-8.10957e-05											0.0462	-6.72004e-05	0.0462	-8.18343e-05											0.0462	-0.000104837	0.0462	-5.87903e-05
							0.0463	-0.000141539	0.0463	-7.80141e-05											0.0463	-6.58162e-05	0.0463	-7.71474e-05											0.0463	-0.000101521	0.0463	-6.08387e-05
							0.0464	-0.000139766	0.0464	-7.4433e-05											0.0464	-6.42157e-05	0.0464	-7.50263e-05											0.0464	-9.97755e-05	0.0464	-6.0739e-05
							0.0465	-0.000137655	0.0465	-7.17783e-05											0.0465	-6.37102e-05	0.0465	-7.59728e-05											0.0465	-9.81615e-05	0.0465	-5.73235e-05
							0.0466	-0.00013533	0.0466	-7.15904e-05											0.0466	-6.49204e-05	0.0466	-7.74139e-05											0.0466	-9.55303e-05	0.0466	-5.49405e-05
							0.0467	-0.000131727	0.0467	-7.28733e-05											0.0467	-6.49977e-05	0.0467	-7.73177e-05											0.0467	-9.34157e-05	0.0467	-5.7151e-05
							0.0468	-0.000128686	0.0468	-7.36834e-05											0.0468	-6.25193e-05	0.0468	-7.52492e-05											0.0468	-9.46546e-05	0.0468	-6.15494e-05
							0.0469	-0.000128253	0.0469	-7.33642e-05											0.0469	-5.96487e-05	0.0469	-7.13822e-05											0.0469	-9.86417e-05	0.0469	-6.32259e-05
							0.047	-0.000128589	0.047	-7.19041e-05											0.047	-5.74781e-05	0.047	-6.61293e-05											0.047	-0.000101665	0.047	-6.04373e-05
							0.0471	-0.000126894	0.0471	-6.90981e-05											0.0471	-5.60027e-05	0.0471	-6.08851e-05											0.0471	-0.000101613	0.0471	-5.55354e-05
							0.0472	-0.000123194	0.0472	-6.57129e-05											0.0472	-5.64781e-05	0.0472	-5.73429e-05											0.0472	-9.8438e-05	0.0472	-5.15596e-05
							0.0473	-0.000119601	0.0473	-6.49292e-05											0.0473	-5.79026e-05	0.0473	-5.70404e-05											0.0473	-9.21942e-05	0.0473	-4.88594e-05
							0.0474	-0.000117155	0.0474	-6.68323e-05											0.0474	-5.76231e-05	0.0474	-5.97663e-05											0.0474	-8.47208e-05	0.0474	-4.61602e-05
							0.0475	-0.000116172	0.0475	-6.7484e-05											0.0475	-5.61536e-05	0.0475	-6.1921e-05											0.0475	-8.03581e-05	0.0475	-4.39039e-05
							0.0476	-0.000117837	0.0476	-6.63854e-05											0.0476	-5.48361e-05	0.0476	-6.0711e-05											0.0476	-8.02544e-05	0.0476	-4.39994e-05
							0.0477	-0.000121037	0.0477	-6.49847e-05											0.0477	-5.32235e-05	0.0477	-5.84545e-05											0.0477	-8.04812e-05	0.0477	-4.71886e-05
							0.0478	-0.00012221	0.0478	-6.35616e-05											0.0478	-5.03333e-05	0.0478	-5.87512e-05											0.0478	-7.8842e-05	0.0478	-5.12228e-05
							0.0479	-0.000120474	0.0479	-6.26886e-05											0.0479	-4.55795e-05	0.0479	-6.14788e-05											0.0479	-7.64172e-05	0.0479	-5.22401e-05
							0.048	-0.000116825	0.048	-6.27442e-05											0.048	-4.0314e-05	0.048	-6.40392e-05											0.048	-7.4094e-05	0.048	-5.00218e-05
							0.0481	-0.000111783	0.0481	-6.33918e-05											0.0481	-3.74854e-05	0.0481	-6.3866e-05											0.0481	-7.20856e-05	0.0481	-4.90182e-05
							0.0482	-0.000107518	0.0482	-6.41715e-05											0.0482	-3.8344e-05	0.0482	-5.99052e-05											0.0482	-7.04254e-05	0.0482	-5.04664e-05
							0.0483	-0.000106586	0.0483	-6.48345e-05											0.0483	-4.08903e-05	0.0483	-5.43305e-05											0.0483	-7.03011e-05	0.0483	-5.01811e-05
							0.0484	-0.000108026	0.0484	-6.46393e-05											0.0484	-4.2143e-05	0.0484	-5.17784e-05											0.0484	-7.29434e-05	0.0484	-4.60958e-05
							0.0485	-0.000108709	0.0485	-6.30195e-05											0.0485	-4.09651e-05	0.0485	-5.45815e-05											0.0485	-7.56134e-05	0.0485	-4.08456e-05
							0.0486	-0.000107679	0.0486	-6.11579e-05											0.0486	-3.8596e-05	0.0486	-5.96851e-05											0.0486	-7.36205e-05	0.0486	-3.79118e-05
							0.0487	-0.000105207	0.0487	-6.00595e-05											0.0487	-3.62913e-05	0.0487	-6.28614e-05											0.0487	-6.77105e-05	0.0487	-3.8589e-05
							0.0488	-0.00010234	0.0488	-6.00738e-05											0.0488	-3.50789e-05	0.0488	-6.28467e-05											0.0488	-6.29035e-05	0.0488	-4.10042e-05
							0.0489	-0.000100912	0.0489	-6.08239e-05											0.0489	-3.63203e-05	0.0489	-6.01833e-05											0.0489	-6.15504e-05	0.0489	-4.2335e-05
							0.049	-0.000100331	0.049	-6.00168e-05											0.049	-3.7116e-05	0.049	-5.65982e-05											0.049	-6.16388e-05	0.049	-4.10439e-05
							0.0491	-9.97935e-05	0.0491	-5.71558e-05											0.0491	-3.25463e-05	0.0491	-5.40764e-05											0.0491	-6.04776e-05	0.0491	-3.76453e-05
							0.0492	-9.97025e-05	0.0492	-5.40049e-05											0.0492	-2.49649e-05	0.0492	-5.15127e-05											0.0492	-5.7937e-05	0.0492	-3.43225e-05
							0.0493	-9.92415e-05	0.0493	-5.20628e-05											0.0493	-1.99567e-05	0.0493	-4.79797e-05											0.0493	-5.55518e-05	0.0493	-3.30951e-05
							0.0494	-9.83533e-05	0.0494	-5.22166e-05											0.0494	-1.81698e-05	0.0494	-4.61998e-05											0.0494	-5.34193e-05	0.0494	-3.37849e-05
							0.0495	-9.83101e-05	0.0495	-5.37032e-05											0.0495	-1.7634e-05	0.0495	-4.65324e-05											0.0495	-5.11576e-05	0.0495	-3.49306e-05
							0.0496	-9.86568e-05	0.0496	-5.48793e-05											0.0496	-1.78703e-05	0.0496	-4.52188e-05											0.0496	-5.03946e-05	0.0496	-3.48661e-05
							0.0497	-9.8382e-05	0.0497	-5.52171e-05											0.0497	-1.95792e-05	0.0497	-4.16473e-05											0.0497	-5.19212e-05	0.0497	-3.25808e-05
							0.0498	-9.69526e-05	0.0498	-5.40828e-05											0.0498	-2.32292e-05	0.0498	-3.97103e-05											0.0498	-5.37246e-05	0.0498	-2.93081e-05
							0.0499	-9.37046e-05	0.0499	-5.12198e-05											0.0499	-2.75297e-05	0.0499	-4.06301e-05											0.0499	-5.35701e-05	0.0499	-2.73843e-05
							0.05	-8.94182e-05	0.05	-4.89968e-05											0.05	-2.95681e-05	0.05	-4.20997e-05											0.05	-5.19972e-05	0.05	-2.62673e-05
							0.0501	-8.62904e-05	0.0501	-4.95383e-05											0.0501	-2.78732e-05	0.0501	-4.26014e-05											0.0501	-5.13866e-05	0.0501	-2.49073e-05
							0.0502	-8.51088e-05	0.0502	-5.17215e-05											0.0502	-2.4042e-05	0.0502	-4.2538e-05											0.0502	-5.2032e-05	0.0502	-2.43406e-05
							0.0503	-8.43819e-05	0.0503	-5.23595e-05											0.0503	-2.08416e-05	0.0503	-4.22631e-05											0.0503	-5.27262e-05	0.0503	-2.43058e-05
							0.0504	-8.26686e-05	0.0504	-5.00891e-05											0.0504	-1.90651e-05	0.0504	-4.09628e-05											0.0504	-5.24253e-05	0.0504	-2.30849e-05
							0.0505	-8.07507e-05	0.0505	-4.65408e-05											0.0505	-1.86024e-05	0.0505	-3.75868e-05											0.0505	-5.10048e-05	0.0505	-2.09818e-05
							0.0506	-8.05766e-05	0.0506	-4.36778e-05											0.0506	-1.95481e-05	0.0506	-3.26431e-05											0.0506	-4.96514e-05	0.0506	-2.02628e-05
							0.0507	-8.18186e-05	0.0507	-4.26477e-05											0.0507	-2.05625e-05	0.0507	-2.8929e-05											0.0507	-4.89509e-05	0.0507	-2.19466e-05
							0.0508	-8.27449e-05	0.0508	-4.36289e-05											0.0508	-2.02506e-05	0.0508	-2.7959e-05											0.0508	-4.85492e-05	0.0508	-2.37715e-05
							0.0509	-8.3157e-05	0.0509	-4.54526e-05											0.0509	-1.88661e-05	0.0509	-2.69135e-05											0.0509	-4.81047e-05	0.0509	-2.33136e-05
							0.051	-8.29949e-05	0.051	-4.62107e-05											0.051	-1.73834e-05	0.051	-2.48283e-05											0.051	-4.69763e-05	0.051	-2.13557e-05
							0.0511	-8.18978e-05	0.0511	-4.55149e-05											0.0511	-1.72151e-05	0.0511	-2.39316e-05											0.0511	-4.47507e-05	0.0511	-1.95976e-05
							0.0512	-7.98916e-05	0.0512	-4.5293e-05											0.0512	-1.89211e-05	0.0512	-2.46808e-05											0.0512	-4.26639e-05	0.0512	-1.82528e-05
							0.0513	-7.77168e-05	0.0513	-4.7049e-05											0.0513	-2.07671e-05	0.0513	-2.57623e-05											0.0513	-4.17692e-05	0.0513	-1.72714e-05
							0.0514	-7.65345e-05	0.0514	-4.83784e-05											0.0514	-1.96997e-05	0.0514	-2.47632e-05											0.0514	-4.11338e-05	0.0514	-1.76228e-05
							0.0515	-7.54773e-05	0.0515	-4.63782e-05											0.0515	-1.61955e-05	0.0515	-2.14172e-05											0.0515	-3.99984e-05	0.0515	-1.99136e-05
							0.0516	-7.27927e-05	0.0516	-4.16997e-05											0.0516	-1.42781e-05	0.0516	-1.98402e-05											0.0516	-3.91906e-05	0.0516	-2.25922e-05
							0.0517	-6.99234e-05	0.0517	-3.68627e-05											0.0517	-1.41176e-05	0.0517	-2.13684e-05											0.0517	-3.93881e-05	0.0517	-2.32654e-05
							0.0518	-6.90812e-05	0.0518	-3.42656e-05											0.0518	-1.30687e-05	0.0518	-2.19728e-05											0.0518	-4.01011e-05	0.0518	-2.13624e-05
							0.0519	-6.89805e-05	0.0519	-3.40759e-05											0.0519	-1.19132e-05	0.0519	-1.97168e-05											0.0519	-4.04222e-05	0.0519	-1.88708e-05
							0.052	-6.7072e-05	0.052	-3.54925e-05											0.052	-1.1713e-05	0.052	-1.70113e-05											0.052	-3.99023e-05	0.052	-1.88312e-05
							0.0521	-6.41358e-05	0.0521	-3.77891e-05											0.0521	-1.03324e-05	0.0521	-1.58731e-05											0.0521	-3.8297e-05	0.0521	-2.19544e-05
							0.0522	-6.27814e-05	0.0522	-3.84699e-05											0.0522	-7.3751e-06	0.0522	-1.48274e-05											0.0522	-3.52993e-05	0.0522	-2.51242e-05
							0.0523	-6.2663e-05	0.0523	-3.60786e-05											0.0523	-5.18551e-06	0.0523	-1.19985e-05											0.0523	-3.32136e-05	0.0523	-2.48342e-05
							0.0524	-6.25178e-05	0.0524	-3.31824e-05											0.0524	-5.37465e-06	0.0524	-9.32088e-06											0.0524	-3.45816e-05	0.0524	-2.1106e-05
							0.0525	-6.23743e-05	0.0525	-3.27161e-05											0.0525	-7.02844e-06	0.0525	-1.02293e-05											0.0525	-3.72841e-05	0.0525	-1.75736e-05
							0.0526	-6.17887e-05	0.0526	-3.51355e-05											0.0526	-8.43598e-06	0.0526	-1.4496e-05											0.0526	-3.79861e-05	0.0526	-1.71074e-05
							0.0527	-6.14535e-05	0.0527	-3.83128e-05											0.0527	-9.00968e-06	0.0527	-1.93016e-05											0.0527	-3.65331e-05	0.0527	-1.78462e-05
							0.0528	-6.3059e-05	0.0528	-4.00075e-05											0.0528	-7.14382e-06	0.0528	-2.11692e-05											0.0528	-3.46552e-05	0.0528	-1.74976e-05
							0.0529	-6.51608e-05	0.0529	-3.95845e-05											0.0529	-2.62135e-06	0.0529	-1.84427e-05											0.0529	-3.26101e-05	0.0529	-1.68205e-05
							0.053	-6.5555e-05	0.053	-3.75143e-05											0.053	7.60674e-07	0.053	-1.42023e-05											0.053	-2.81731e-05	0.053	-1.66744e-05
							0.0531	-6.47245e-05	0.0531	-3.56144e-05											0.0531	9.9194e-07	0.0531	-1.18074e-05											0.0531	-2.21288e-05	0.0531	-1.68152e-05
							0.0532	-6.48851e-05	0.0532	-3.61506e-05											0.0532	-5.68317e-08	0.0532	-1.02539e-05											0.0532	-1.97633e-05	0.0532	-1.63089e-05
							0.0533	-6.54391e-05	0.0533	-3.89449e-05											0.0533	3.09345e-08	0.0533	-7.39996e-06											0.0533	-2.33317e-05	0.0533	-1.43137e-05
							0.0534	-6.33314e-05	0.0534	-4.0179e-05											0.0534	1.7459e-06	0.0534	-4.34039e-06											0.0534	-2.8685e-05	0.0534	-1.24853e-05
							0.0535	-5.90441e-05	0.0535	-3.6766e-05											0.0535	3.59833e-06	0.0535	-4.35342e-06											0.0535	-3.10089e-05	0.0535	-1.33484e-05
							0.0536	-5.61372e-05	0.0536	-3.15328e-05											0.0536	3.84006e-06	0.0536	-8.23641e-06											0.0536	-2.95919e-05	0.0536	-1.54448e-05
							0.0537	-5.6142e-05	0.0537	-2.89796e-05											0.0537	2.18218e-06	0.0537	-1.20727e-05											0.0537	-2.65693e-05	0.0537	-1.51659e-05
							0.0538	-5.6947e-05	0.0538	-2.85778e-05											0.0538	2.89493e-07	0.0538	-1.14396e-05											0.0538	-2.46769e-05	0.0538	-1.24005e-05
							0.0539	-5.60814e-05	0.0539	-2.84104e-05											0.0539	-7.74895e-07	0.0539	-8.59616e-06											0.0539	-2.46903e-05	0.0539	-1.15433e-05
							0.054	-5.35108e-05	0.054	-2.8718e-05											0.054	-1.1627e-06	0.054	-8.91505e-06											0.054	-2.47333e-05	0.054	-1.58942e-05
							0.0541	-5.04853e-05	0.0541	-2.98965e-05											0.0541	-1.12487e-06	0.0541	-1.19966e-05											0.0541	-2.3746e-05	0.0541	-2.13682e-05
							0.0542	-4.92505e-05	0.0542	-3.19722e-05											0.0542	-6.83909e-08	0.0542	-1.33556e-05											0.0542	-2.22482e-05	0.0542	-2.18599e-05
							0.0543	-5.0987e-05	0.0543	-3.40059e-05											0.0543	2.43055e-06	0.0543	-1.22401e-05											0.0543	-2.05109e-05	0.0543	-1.7153e-05
							0.0544	-5.42281e-05	0.0544	-3.40874e-05											0.0544	5.10585e-06	0.0544	-1.1288e-05											0.0544	-1.90685e-05	0.0544	-1.12899e-05
							0.0545	-5.70102e-05	0.0545	-3.18606e-05											0.0545	7.24146e-06	0.0545	-1.13115e-05											0.0545	-1.85307e-05	0.0545	-7.31904e-06
							0.0546	-5.80216e-05	0.0546	-2.79689e-05											0.0546	8.7436e-06	0.0546	-1.18893e-05											0.0546	-1.89624e-05	0.0546	-5.64496e-06
							0.0547	-5.70982e-05	0.0547	-2.43064e-05											0.0547	7.52197e-06	0.0547	-1.18723e-05											0.0547	-2.0777e-05	0.0547	-5.07596e-06
							0.0548	-5.57831e-05	0.0548	-2.37844e-05											0.0548	3.50586e-06	0.0548	-9.09889e-06											0.0548	-2.3564e-05	0.0548	-4.31311e-06
							0.0549	-5.5595e-05	0.0549	-2.53537e-05											0.0549	1.70324e-06	0.0549	-4.2673e-06											0.0549	-2.60302e-05	0.0549	-2.73863e-06
							0.055	-5.60686e-05	0.055	-2.64079e-05											0.055	4.39637e-06	0.055	-1.27662e-06											0.055	-2.74003e-05	0.055	-1.29402e-06
							0.0551	-5.53961e-05	0.0551	-2.81294e-05											0.0551	7.66252e-06	0.0551	-2.09899e-06											0.0551	-2.69973e-05	0.0551	-1.97486e-06
							0.0552	-5.38288e-05	0.0552	-3.02043e-05											0.0552	8.20805e-06	0.0552	-4.91081e-06											0.0552	-2.50057e-05	0.0552	-5.21973e-06
							0.0553	-5.25007e-05	0.0553	-2.93376e-05											0.0553	7.09346e-06	0.0553	-5.8022e-06											0.0553	-2.30961e-05	0.0553	-8.54893e-06
							0.0554	-5.14345e-05	0.0554	-2.71477e-05											0.0554	6.4839e-06	0.0554	-3.15012e-06											0.0554	-2.11703e-05	0.0554	-9.28435e-06
							0.0555	-5.05448e-05	0.0555	-2.77972e-05											0.0555	7.51219e-06	0.0555	-8.43182e-08											0.0555	-1.66906e-05	0.0555	-7.33356e-06
							0.0556	-4.94229e-05	0.0556	-3.04579e-05											0.0556	9.72921e-06	0.0556	5.23394e-07											0.0556	-1.02481e-05	0.0556	-5.16305e-06
							0.0557	-4.70213e-05	0.0557	-3.2207e-05											0.0557	1.13538e-05	0.0557	-6.92935e-07											0.0557	-5.28361e-06	0.0557	-5.07535e-06
							0.0558	-4.3257e-05	0.0558	-3.18485e-05											0.0558	1.19075e-05	0.0558	-2.27681e-06											0.0558	-3.48233e-06	0.0558	-6.54103e-06
							0.0559	-4.00958e-05	0.0559	-3.03183e-05											0.0559	1.14204e-05	0.0559	-3.35512e-06											0.0559	-4.4202e-06	0.0559	-8.01267e-06
							0.056	-4.00335e-05	0.056	-2.91859e-05											0.056	1.06544e-05	0.056	-2.82179e-06											0.056	-7.03193e-06	0.056	-9.33399e-06
							0.0561	-4.26144e-05	0.0561	-2.85242e-05											0.0561	1.21067e-05	0.0561	-1.23895e-06											0.0561	-1.07903e-05	0.0561	-1.12273e-05
							0.0562	-4.52564e-05	0.0562	-2.81953e-05											0.0562	1.57153e-05	0.0562	-7.48203e-07											0.0562	-1.50579e-05	0.0562	-1.27973e-05
							0.0563	-4.63917e-05	0.0563	-2.77345e-05											0.0563	1.87394e-05	0.0563	-1.10834e-06											0.0563	-1.81889e-05	0.0563	-1.28662e-05
							0.0564	-4.54556e-05	0.0564	-2.58759e-05											0.0564	2.01066e-05	0.0564	-4.54328e-07											0.0564	-1.84885e-05	0.0564	-1.29323e-05
							0.0565	-4.28604e-05	0.0565	-2.33239e-05											0.0565	2.03845e-05	0.0565	1.5948e-06											0.0565	-1.54143e-05	0.0565	-1.35255e-05
							0.0566	-3.97229e-05	0.0566	-2.10137e-05											0.0566	1.94018e-05	0.0566	3.26174e-06											0.0566	-1.0924e-05	0.0566	-1.24096e-05
							0.0567	-3.6785e-05	0.0567	-1.86359e-05											0.0567	1.64372e-05	0.0567	3.14175e-06											0.0567	-8.06417e-06	0.0567	-9.13283e-06
							0.0568	-3.50262e-05	0.0568	-1.65409e-05											0.0568	1.32251e-05	0.0568	1.99914e-06											0.0568	-7.09228e-06	0.0568	-5.29465e-06
							0.0569	-3.61669e-05	0.0569	-1.70618e-05											0.0569	1.29573e-05	0.0569	8.54621e-07											0.0569	-6.10696e-06	0.0569	-1.59855e-06
							0.057	-3.95506e-05	0.057	-2.09722e-05											0.057	1.55369e-05	0.057	5.7821e-07											0.057	-4.4883e-06	0.057	1.25312e-06
							0.0571	-4.14013e-05	0.0571	-2.42553e-05											0.0571	1.76323e-05	0.0571	2.2624e-06											0.0571	-3.98979e-06	0.0571	2.35642e-06
							0.0572	-4.05739e-05	0.0572	-2.39686e-05											0.0572	1.70166e-05	0.0572	4.88564e-06											0.0572	-6.10838e-06	0.0572	1.97075e-06
							0.0573	-4.00496e-05	0.0573	-2.20076e-05											0.0573	1.51421e-05	0.0573	5.65989e-06											0.0573	-9.30888e-06	0.0573	9.69285e-07
							0.0574	-4.08042e-05	0.0574	-2.08958e-05											0.0574	1.46911e-05	0.0574	3.69026e-06											0.0574	-1.00596e-05	0.0574	2.62723e-07
							0.0575	-4.03607e-05	0.0575	-2.174e-05											0.0575	1.57814e-05	0.0575	6.01894e-07											0.0575	-7.345e-06	0.0575	4.48275e-07
							0.0576	-3.68859e-05	0.0576	-2.3301e-05											0.0576	1.68164e-05	0.0576	-1.6525e-06											0.0576	-3.94504e-06	0.0576	7.72125e-07
							0.0577	-3.27853e-05	0.0577	-2.28217e-05											0.0577	1.67007e-05	0.0577	-1.68956e-06											0.0577	-8.95162e-07	0.0577	-4.12367e-07
							0.0578	-3.18083e-05	0.0578	-1.98464e-05											0.0578	1.46085e-05	0.0578	8.19153e-07											0.0578	3.49838e-06	0.0578	-3.6705e-06
							0.0579	-3.29804e-05	0.0579	-1.73714e-05											0.0579	1.18138e-05	0.0579	4.31481e-06											0.0579	6.77353e-06	0.0579	-7.65797e-06
							0.058	-3.37127e-05	0.058	-1.73785e-05											0.058	1.16022e-05	0.058	6.37535e-06											0.058	4.88665e-06	0.058	-9.63684e-06
							0.0581	-3.36342e-05	0.0581	-1.79592e-05											0.0581	1.37593e-05	0.0581	6.88978e-06											0.0581	4.09538e-07	0.0581	-8.23693e-06
							0.0582	-3.23507e-05	0.0582	-1.69143e-05											0.0582	1.52196e-05	0.0582	7.64935e-06											0.0582	-2.47278e-06	0.0582	-4.68522e-06
							0.0583	-2.99107e-05	0.0583	-1.48006e-05											0.0583	1.51555e-05	0.0583	7.62761e-06											0.0583	-4.13068e-06	0.0583	-9.61459e-07
							0.0584	-2.8751e-05	0.0584	-1.33224e-05											0.0584	1.46397e-05	0.0584	5.31546e-06											0.0584	-5.18864e-06	0.0584	1.7017e-06
							0.0585	-3.10714e-05	0.0585	-1.35829e-05											0.0585	1.55343e-05	0.0585	3.97953e-06											0.0585	-4.7283e-06	0.0585	3.30261e-06
							0.0586	-3.50521e-05	0.0586	-1.39128e-05											0.0586	1.77952e-05	0.0586	6.16255e-06											0.0586	-3.88035e-06	0.0586	3.66455e-06
							0.0587	-3.75424e-05	0.0587	-1.14107e-05											0.0587	1.88751e-05	0.0587	9.20295e-06											0.0587	-3.83261e-06	0.0587	3.17856e-06
							0.0588	-3.73178e-05	0.0588	-6.69635e-06											0.0588	1.89725e-05	0.0588	9.72409e-06											0.0588	-3.02866e-06	0.0588	3.90686e-06
							0.0589	-3.49369e-05	0.0589	-3.26636e-06											0.0589	1.99776e-05	0.0589	7.28403e-06											0.0589	-5.64707e-07	0.0589	5.99642e-06
							0.059	-3.26849e-05	0.059	-3.67703e-06											0.059	2.06604e-05	0.059	3.48817e-06											0.059	1.16363e-06	0.059	6.74149e-06
							0.0591	-3.09999e-05	0.0591	-8.54416e-06											0.0591	1.91641e-05	0.0591	7.21204e-07											0.0591	6.17757e-07	0.0591	5.46429e-06
							0.0592	-2.8565e-05	0.0592	-1.49051e-05											0.0592	1.63598e-05	0.0592	6.37458e-07											0.0592	-2.2282e-07	0.0592	4.23541e-06
							0.0593	-2.69876e-05	0.0593	-1.69563e-05											0.0593	1.40933e-05	0.0593	3.20755e-06											0.0593	8.874e-07	0.0593	4.12473e-06
							0.0594	-2.73763e-05	0.0594	-1.32435e-05											0.0594	1.3075e-05	0.0594	7.08647e-06											0.0594	3.43839e-06	0.0594	4.33309e-06
							0.0595	-2.74835e-05	0.0595	-8.59988e-06											0.0595	1.38284e-05	0.0595	9.60959e-06											0.0595	5.66547e-06	0.0595	4.35167e-06
							0.0596	-2.60114e-05	0.0596	-6.5868e-06											0.0596	1.61976e-05	0.0596	9.54668e-06											0.0596	7.48829e-06	0.0596	4.09639e-06
							0.0597	-2.44817e-05	0.0597	-6.49753e-06											0.0597	1.79927e-05	0.0597	8.86156e-06											0.0597	8.68104e-06	0.0597	3.33667e-06
							0.0598	-2.40888e-05	0.0598	-8.1588e-06											0.0598	1.88953e-05	0.0598	8.0508e-06											0.0598	7.15788e-06	0.0598	1.70266e-06
							0.0599	-2.44461e-05	0.0599	-1.15662e-05											0.0599	2.01675e-05	0.0599	6.48903e-06											0.0599	3.86182e-06	0.0599	-6.03985e-07
							0.06	-2.43716e-05	0.06	-1.35784e-05											0.06	1.98224e-05	0.06	4.66937e-06											0.06	2.6489e-06	0.06	-3.00105e-06
							0.0601	-2.31361e-05	0.0601	-1.22672e-05											0.0601	1.74822e-05	0.0601	3.57944e-06											0.0601	3.22893e-06	0.0601	-4.50431e-06
							0.0602	-2.116e-05	0.0602	-1.05397e-05											0.0602	1.68586e-05	0.0602	4.95347e-06											0.0602	2.89539e-06	0.0602	-4.26721e-06
							0.0603	-2.00542e-05	0.0603	-1.09998e-05											0.0603	1.86124e-05	0.0603	8.90922e-06											0.0603	3.15839e-06	0.0603	-3.14623e-06
							0.0604	-2.16747e-05	0.0604	-1.24611e-05											0.0604	1.97806e-05	0.0604	1.24591e-05											0.0604	5.81571e-06	0.0604	-2.72953e-06
							0.0605	-2.50645e-05	0.0605	-1.32807e-05											0.0605	1.88114e-05	0.0605	1.30288e-05											0.0605	8.16178e-06	0.0605	-2.37612e-06
							0.0606	-2.6501e-05	0.0606	-1.34418e-05											0.0606	1.61366e-05	0.0606	1.11972e-05											0.0606	8.03565e-06	0.0606	-1.38959e-06
							0.0607	-2.56814e-05	0.0607	-1.29707e-05											0.0607	1.38045e-05	0.0607	9.84125e-06											0.0607	6.47869e-06	0.0607	-3.82634e-07
							0.0608	-2.58137e-05	0.0608	-1.08486e-05											0.0608	1.48227e-05	0.0608	1.08164e-05											0.0608	4.50072e-06	0.0608	3.88396e-07
							0.0609	-2.68162e-05	0.0609	-8.19475e-06											0.0609	1.87305e-05	0.0609	1.25995e-05											0.0609	2.69502e-06	0.0609	6.58955e-07
							0.061	-2.56883e-05	0.061	-7.90432e-06											0.061	2.16707e-05	0.061	1.2441e-05											0.061	2.38867e-06	0.061	2.73039e-07
							0.0611	-2.2424e-05	0.0611	-8.96984e-06											0.0611	2.21094e-05	0.0611	1.00323e-05											0.0611	4.71851e-06	0.0611	-2.79393e-07
							0.0612	-2.02174e-05	0.0612	-8.34678e-06											0.0612	2.08454e-05	0.0612	7.9455e-06											0.0612	8.33172e-06	0.0612	-2.41576e-07
							0.0613	-2.08799e-05	0.0613	-6.6352e-06											0.0613	1.93791e-05	0.0613	8.91324e-06											0.0613	1.02962e-05	0.0613	8.44717e-07
							0.0614	-2.20043e-05	0.0614	-5.71538e-06											0.0614	1.88951e-05	0.0614	1.31265e-05											0.0614	9.76931e-06	0.0614	1.96276e-06
							0.0615	-2.09739e-05	0.0615	-5.49029e-06											0.0615	1.8638e-05	0.0615	1.81491e-05											0.0615	8.09915e-06	0.0615	1.87024e-06
							0.0616	-1.84647e-05	0.0616	-6.76037e-06											0.0616	1.81243e-05	0.0616	2.12358e-05											0.0616	6.66288e-06	0.0616	1.36124e-06
							0.0617	-1.64445e-05	0.0617	-1.0109e-05											0.0617	1.83568e-05	0.0617	2.07748e-05											0.0617	6.70911e-06	0.0617	1.46126e-06
							0.0618	-1.61553e-05	0.0618	-1.24153e-05											0.0618	1.91685e-05	0.0618	1.71279e-05											0.0618	8.55597e-06	0.0618	2.86735e-06
							0.0619	-1.76654e-05	0.0619	-1.19327e-05											0.0619	1.85453e-05	0.0619	1.28116e-05											0.0619	1.05828e-05	0.0619	6.15141e-06
							0.062	-1.94431e-05	0.062	-1.11226e-05											0.062	1.59685e-05	0.062	9.68521e-06											0.062	1.07816e-05	0.062	1.01247e-05
							0.0621	-2.03073e-05	0.0621	-1.06039e-05											0.0621	1.38916e-05	0.0621	7.75747e-06											0.0621	9.39019e-06	0.0621	1.25092e-05
							0.0622	-1.99904e-05	0.0622	-8.17068e-06											0.0622	1.39419e-05	0.0622	7.56536e-06											0.0622	8.50232e-06	0.0622	1.19767e-05
							0.0623	-1.7938e-05	0.0623	-3.91864e-06											0.0623	1.64143e-05	0.0623	8.95144e-06											0.0623	8.57191e-06	0.0623	8.96106e-06
							0.0624	-1.59701e-05	0.0624	-5.78859e-07											0.0624	2.11155e-05	0.0624	1.02303e-05											0.0624	7.52604e-06	0.0624	5.75266e-06
							0.0625	-1.63487e-05	0.0625	-3.02123e-07											0.0625	2.512e-05	0.0625	1.11722e-05											0.0625	4.79762e-06	0.0625	4.1169e-06
							0.0626	-1.67404e-05	0.0626	-2.86921e-06											0.0626	2.6015e-05	0.0626	1.37394e-05											0.0626	3.8618e-06	0.0626	4.01729e-06
							0.0627	-1.46261e-05	0.0627	-5.36582e-06											0.0627	2.53747e-05	0.0627	1.8565e-05											0.0627	7.47e-06	0.0627	5.13031e-06
							0.0628	-1.25224e-05	0.0628	-5.4054e-06											0.0628	2.45032e-05	0.0628	2.35567e-05											0.0628	1.3154e-05	0.0628	6.8362e-06
							0.0629	-1.29684e-05	0.0629	-4.22157e-06											0.0629	2.37423e-05	0.0629	2.60087e-05											0.0629	1.62893e-05	0.0629	8.2355e-06
							0.063	-1.45265e-05	0.063	-4.06591e-06											0.063	2.39307e-05	0.063	2.48666e-05											0.063	1.6132e-05	0.063	8.54592e-06
							0.0631	-1.53801e-05	0.0631	-4.8075e-06											0.0631	2.44746e-05	0.0631	2.11456e-05											0.0631	1.54214e-05	0.0631	7.73158e-06
							0.0632	-1.50318e-05	0.0632	-5.83097e-06											0.0632	2.45903e-05	0.0632	1.79267e-05											0.0632	1.62519e-05	0.0632	7.49905e-06
							0.0633	-1.48917e-05	0.0633	-7.1009e-06											0.0633	2.49034e-05	0.0633	1.77641e-05											0.0633	1.85134e-05	0.0633	9.3365e-06
							0.0634	-1.67818e-05	0.0634	-8.39888e-06											0.0634	2.54531e-05	0.0634	1.99423e-05											0.0634	2.04361e-05	0.0634	1.11313e-05
							0.0635	-1.82824e-05	0.0635	-9.34951e-06											0.0635	2.51894e-05	0.0635	2.11484e-05											0.0635	1.97507e-05	0.0635	1.02646e-05
							0.0636	-1.67528e-05	0.0636	-8.146e-06											0.0636	2.36417e-05	0.0636	1.96841e-05											0.0636	1.67427e-05	0.0636	7.62369e-06
							0.0637	-1.44074e-05	0.0637	-4.12359e-06											0.0637	2.37015e-05	0.0637	1.72357e-05											0.0637	1.47141e-05	0.0637	4.86428e-06
							0.0638	-1.35775e-05	0.0638	-9.3994e-07											0.0638	2.7217e-05	0.0638	1.55045e-05											0.0638	1.54254e-05	0.0638	2.32818e-06
							0.0639	-1.35928e-05	0.0639	-9.48971e-07											0.0639	3.13947e-05	0.0639	1.4675e-05											0.0639	1.68094e-05	0.0639	1.26902e-06
							0.064	-1.26963e-05	0.064	-2.51978e-06											0.064	3.37367e-05	0.064	1.58557e-05											0.064	1.73763e-05	0.064	1.97565e-06
							0.0641	-9.92687e-06	0.0641	-3.21254e-06											0.0641	3.38972e-05	0.0641	1.86752e-05											0.0641	1.7707e-05	0.0641	2.22141e-06
							0.0642	-6.98325e-06	0.0642	-3.11106e-06											0.0642	3.24845e-05	0.0642	1.97349e-05											0.0642	1.81481e-05	0.0642	1.33248e-06
							0.0643	-7.22095e-06	0.0643	-4.60217e-06											0.0643	3.14218e-05	0.0643	1.8685e-05											0.0643	1.80099e-05	0.0643	9.68981e-07
							0.0644	-1.14235e-05	0.0644	-7.8724e-06											0.0644	3.15899e-05	0.0644	1.90248e-05											0.0644	1.66215e-05	0.0644	2.93265e-06
							0.0645	-1.54631e-05	0.0645	-1.01057e-05											0.0645	3.17753e-05	0.0645	2.18107e-05											0.0645	1.43328e-05	0.0645	6.84257e-06
							0.0646	-1.59219e-05	0.0646	-9.81483e-06											0.0646	3.19832e-05	0.0646	2.38468e-05											0.0646	1.34486e-05	0.0646	9.54979e-06
							0.0647	-1.43272e-05	0.0647	-8.92696e-06											0.0647	3.32693e-05	0.0647	2.22943e-05											0.0647	1.54403e-05	0.0647	9.1493e-06
							0.0648	-1.3051e-05	0.0648	-8.06765e-06											0.0648	3.46272e-05	0.0648	1.97443e-05											0.0648	1.77031e-05	0.0648	7.0602e-06
							0.0649	-1.3001e-05	0.0649	-5.16829e-06											0.0649	3.51028e-05	0.0649	1.92383e-05											0.0649	1.75873e-05	0.0649	5.28895e-06
							0.065	-1.50716e-05	0.065	-1.60667e-06											0.065	3.47283e-05	0.065	1.86732e-05											0.065	1.63603e-05	0.065	4.72493e-06
							0.0651	-1.88067e-05	0.0651	1.14483e-07											0.0651	3.34499e-05	0.0651	1.65549e-05											0.0651	1.544e-05	0.0651	6.45904e-06
							0.0652	-2.1076e-05	0.0652	1.09776e-07											0.0652	3.25464e-05	0.0652	1.49247e-05											0.0652	1.45145e-05	0.0652	1.09407e-05
							0.0653	-2.00814e-05	0.0653	-1.67512e-06											0.0653	3.28965e-05	0.0653	1.50008e-05											0.0653	1.43141e-05	0.0653	1.56009e-05
							0.0654	-1.76297e-05	0.0654	-4.09705e-06											0.0654	3.28023e-05	0.0654	1.63738e-05											0.0654	1.5852e-05	0.0654	1.66003e-05
							0.0655	-1.47463e-05	0.0655	-4.6318e-06											0.0655	3.0772e-05	0.0655	1.82491e-05											0.0655	1.81941e-05	0.0655	1.30973e-05
							0.0656	-1.15385e-05	0.0656	-4.06854e-06											0.0656	2.86867e-05	0.0656	1.96525e-05											0.0656	1.9639e-05	0.0656	8.97372e-06
							0.0657	-9.61551e-06	0.0657	-4.61562e-06											0.0657	2.86166e-05	0.0657	2.01431e-05											0.0657	2.02295e-05	0.0657	9.60808e-06
							0.0658	-9.4941e-06	0.0658	-6.07437e-06											0.0658	2.91966e-05	0.0658	2.06778e-05											0.0658	2.03916e-05	0.0658	1.41535e-05
							0.0659	-9.45805e-06	0.0659	-5.44422e-06											0.0659	2.90629e-05	0.0659	2.30846e-05											0.0659	1.8915e-05	0.0659	1.63733e-05
							0.066	-8.07952e-06	0.066	-6.11855e-07											0.066	2.94879e-05	0.066	2.70136e-05											0.066	1.65734e-05	0.066	1.39378e-05
							0.0661	-6.11391e-06	0.0661	4.20919e-06											0.0661	3.03129e-05	0.0661	2.94072e-05											0.0661	1.61769e-05	0.0661	9.89818e-06
							0.0662	-5.79416e-06	0.0662	3.67517e-06											0.0662	3.06721e-05	0.0662	2.84223e-05											0.0662	1.73623e-05	0.0662	7.54797e-06
							0.0663	-8.09467e-06	0.0663	-1.41534e-06											0.0663	3.16229e-05	0.0663	2.56216e-05											0.0663	1.7657e-05	0.0663	7.33458e-06
							0.0664	-1.17957e-05	0.0664	-6.6471e-06											0.0664	3.31473e-05	0.0664	2.36196e-05											0.0664	1.68761e-05	0.0664	7.33623e-06
							0.0665	-1.46081e-05	0.0665	-8.64816e-06											0.0665	3.29958e-05	0.0665	2.29816e-05											0.0665	1.68091e-05	0.0665	7.78822e-06
							0.0666	-1.45884e-05	0.0666	-7.2661e-06											0.0666	3.09414e-05	0.0666	2.26197e-05											0.0666	1.77673e-05	0.0666	9.86867e-06
							0.0667	-1.23049e-05	0.0667	-4.4136e-06											0.0667	3.03105e-05	0.0667	2.21348e-05											0.0667	1.79547e-05	0.0667	1.18337e-05
							0.0668	-1.12113e-05	0.0668	-2.25331e-06											0.0668	3.2005e-05	0.0668	2.18543e-05											0.0668	1.64353e-05	0.0668	1.14205e-05
							0.0669	-1.27084e-05	0.0669	-1.46513e-06											0.0669	3.26587e-05	0.0669	2.19568e-05											0.0669	1.53049e-05	0.0669	8.99515e-06
							0.067	-1.38119e-05	0.067	-3.73296e-07											0.067	3.07005e-05	0.067	2.21488e-05											0.067	1.70219e-05	0.067	7.37766e-06
							0.0671	-1.29256e-05	0.0671	2.53884e-06											0.0671	2.8491e-05	0.0671	2.20481e-05											0.0671	2.0221e-05	0.0671	8.79939e-06
							0.0672	-1.16481e-05	0.0672	6.7323e-06											0.0672	2.76852e-05	0.0672	2.27761e-05											0.0672	2.19175e-05	0.0672	1.18007e-05
							0.0673	-1.07016e-05	0.0673	9.94682e-06											0.0673	2.71235e-05	0.0673	2.63431e-05											0.0673	2.16051e-05	0.0673	1.26596e-05
							0.0674	-9.67052e-06	0.0674	1.00015e-05											0.0674	2.67669e-05	0.0674	3.14772e-05											0.0674	2.01352e-05	0.0674	1.05229e-05
							0.0675	-8.46912e-06	0.0675	7.00053e-06											0.0675	2.79746e-05	0.0675	3.3286e-05											0.0675	1.92613e-05	0.0675	8.22731e-06
							0.0676	-7.62968e-06	0.0676	2.47203e-06											0.0676	3.04618e-05	0.0676	2.9475e-05											0.0676	2.05409e-05	0.0676	8.35441e-06
							0.0677	-7.49736e-06	0.0677	-8.73358e-07											0.0677	3.21121e-05	0.0677	2.45257e-05											0.0677	2.2015e-05	0.0677	1.00066e-05
							0.0678	-7.44244e-06	0.0678	-7.54455e-07											0.0678	3.23549e-05	0.0678	2.38778e-05											0.0678	2.04546e-05	0.0678	1.14175e-05
							0.0679	-6.78348e-06	0.0679	2.73908e-06											0.0679	3.30674e-05	0.0679	2.58563e-05											0.0679	1.73478e-05	0.0679	1.27373e-05
							0.068	-5.46738e-06	0.068	7.04708e-06											0.068	3.44124e-05	0.068	2.59169e-05											0.068	1.63614e-05	0.068	1.32163e-05
							0.0681	-3.77017e-06	0.0681	8.1793e-06											0.0681	3.39922e-05	0.0681	2.47588e-05											0.0681	1.82073e-05	0.0681	1.1891e-05
							0.0682	-2.43265e-06	0.0682	5.58176e-06											0.0682	3.13326e-05	0.0682	2.46088e-05											0.0682	2.14829e-05	0.0682	1.00834e-05
							0.0683	-2.00575e-06	0.0683	2.03486e-06											0.0683	2.83984e-05	0.0683	2.50936e-05											0.0683	2.41831e-05	0.0683	9.2371e-06
							0.0684	-2.68153e-06	0.0684	-9.36106e-07											0.0684	2.68265e-05	0.0684	2.62914e-05											0.0684	2.4462e-05	0.0684	9.31142e-06
							0.0685	-4.65714e-06	0.0685	-2.26109e-06											0.0685	2.54932e-05	0.0685	2.80927e-05											0.0685	2.27808e-05	0.0685	1.02184e-05
							0.0686	-7.45062e-06	0.0686	-1.95089e-06											0.0686	2.22058e-05	0.0686	2.91811e-05											0.0686	2.13363e-05	0.0686	1.2183e-05
							0.0687	-9.76081e-06	0.0687	-1.68582e-06											0.0687	1.94441e-05	0.0687	2.95084e-05											0.0687	2.11658e-05	0.0687	1.39934e-05
							0.0688	-1.12097e-05	0.0688	-1.56945e-06											0.0688	2.15619e-05	0.0688	2.96402e-05											0.0688	2.15933e-05	0.0688	1.37833e-05
							0.0689	-1.24667e-05	0.0689	-1.16523e-06											0.0689	2.64205e-05	0.0689	2.8584e-05											0.0689	2.18625e-05	0.0689	1.13005e-05
							0.069	-1.32553e-05	0.069	-1.66666e-06											0.069	2.8028e-05	0.069	2.66871e-05											0.069	2.18748e-05	0.069	8.15638e-06
							0.0691	-1.22869e-05	0.0691	-2.67557e-06											0.0691	2.54456e-05	0.0691	2.74098e-05											0.0691	2.17913e-05	0.0691	6.82323e-06
							0.0692	-9.18446e-06	0.0692	-1.84081e-06											0.0692	2.25344e-05	0.0692	3.15908e-05											0.0692	2.19168e-05	0.0692	7.93111e-06
							0.0693	-5.06688e-06	0.0693	3.48966e-07											0.0693	2.24011e-05	0.0693	3.54753e-05											0.0693	2.25959e-05	0.0693	8.89111e-06
							0.0694	-2.35368e-06	0.0694	7.484e-07											0.0694	2.52321e-05	0.0694	3.50576e-05											0.0694	2.36871e-05	0.0694	8.28637e-06
							0.0695	-2.53949e-06	0.0695	-6.12143e-07											0.0695	2.91751e-05	0.0695	3.01423e-05											0.0695	2.43859e-05	0.0695	8.09197e-06
							0.0696	-4.5974e-06	0.0696	-6.14887e-07											0.0696	3.23614e-05	0.0696	2.45173e-05											0.0696	2.42483e-05	0.0696	8.92283e-06
							0.0697	-5.86341e-06	0.0697	1.368e-06											0.0697	3.40123e-05	0.0697	2.19032e-05											0.0697	2.37108e-05	0.0697	9.25947e-06
							0.0698	-4.504e-06	0.0698	3.14865e-06											0.0698	3.3977e-05	0.0698	2.22799e-05											0.0698	2.31546e-05	0.0698	9.41848e-06
							0.0699	-1.56934e-06	0.0699	3.99788e-06											0.0699	3.2713e-05	0.0699	2.42138e-05											0.0699	2.26093e-05	0.0699	1.10322e-05
							0.07	1.19141e-06	0.07	4.40666e-06											0.07	3.22561e-05	0.07	2.70723e-05											0.07	2.21656e-05	0.07	1.35814e-05
							0.0701	3.2274e-06	0.0701	3.49884e-06											0.0701	3.31484e-05	0.0701	2.92614e-05											0.0701	2.19376e-05	0.0701	1.41458e-05
							0.0702	2.59782e-06	0.0702	8.32737e-07											0.0702	3.30141e-05	0.0702	2.93564e-05											0.0702	2.22137e-05	0.0702	1.1851e-05
							0.0703	-1.4736e-06	0.0703	-2.19789e-06											0.0703	3.16357e-05	0.0703	2.78594e-05											0.0703	2.36036e-05	0.0703	9.92464e-06
							0.0704	-5.32748e-06	0.0704	-4.48029e-06											0.0704	3.1348e-05	0.0704	2.57697e-05											0.0704	2.54764e-05	0.0704	9.64779e-06
							0.0705	-5.39385e-06	0.0705	-6.1571e-06											0.0705	3.27507e-05	0.0705	2.36931e-05											0.0705	2.58419e-05	0.0705	9.08711e-06
							0.0706	-1.91238e-06	0.0706	-7.97648e-06											0.0706	3.45907e-05	0.0706	2.36938e-05											0.0706	2.4968e-05	0.0706	8.76605e-06
							0.0707	2.60494e-06	0.0707	-9.46145e-06											0.0707	3.52397e-05	0.0707	2.75876e-05											0.0707	2.49684e-05	0.0707	1.06249e-05
							0.0708	5.84501e-06	0.0708	-9.0569e-06											0.0708	3.43995e-05	0.0708	3.23629e-05											0.0708	2.54518e-05	0.0708	1.32452e-05
							0.0709	6.82268e-06	0.0709	-7.00086e-06											0.0709	3.30021e-05	0.0709	3.33588e-05											0.0709	2.53102e-05	0.0709	1.39923e-05
							0.071	5.70926e-06	0.071	-3.88649e-06											0.071	3.16224e-05	0.071	3.00948e-05											0.071	2.50141e-05	0.071	1.27643e-05
							0.0711	3.33836e-06	0.0711	-6.16327e-07											0.0711	3.12166e-05	0.0711	2.63069e-05											0.0711	2.42006e-05	0.0711	1.13209e-05
							0.0712	1.33354e-06	0.0712	1.02474e-06											0.0712	3.17558e-05	0.0712	2.49599e-05											0.0712	2.30688e-05	0.0712	1.19885e-05
							0.0713	1.97135e-06	0.0713	1.55383e-06											0.0713	3.14225e-05	0.0713	2.53482e-05											0.0713	2.41453e-05	0.0713	1.45216e-05
							0.0714	4.99587e-06	0.0714	2.27135e-06											0.0714	3.1555e-05	0.0714	2.62006e-05											0.0714	2.82427e-05	0.0714	1.56446e-05
							0.0715	6.75098e-06	0.0715	3.64205e-06											0.0715	3.53049e-05	0.0715	2.71916e-05											0.0715	3.21417e-05	0.0715	1.37813e-05
							0.0716	5.27738e-06	0.0716	5.58305e-06											0.0716	3.99442e-05	0.0716	2.78239e-05											0.0716	3.38847e-05	0.0716	1.02879e-05
							0.0717	2.92822e-06	0.0717	6.34049e-06											0.0717	4.12551e-05	0.0717	2.76041e-05											0.0717	3.39186e-05	0.0717	6.85231e-06
							0.0718	2.96405e-06	0.0718	5.0722e-06											0.0718	3.97834e-05	0.0718	2.58498e-05											0.0718	3.27431e-05	0.0718	4.92211e-06
							0.0719	5.0493e-06	0.0719	2.71257e-06											0.0719	3.71743e-05	0.0719	2.26736e-05											0.0719	3.23018e-05	0.0719	4.64854e-06
							0.072	6.45722e-06	0.072	-1.12763e-07											0.072	3.37559e-05	0.072	2.05922e-05											0.072	3.37501e-05	0.072	5.2323e-06
							0.0721	6.37413e-06	0.0721	-2.40367e-06											0.0721	3.05995e-05	0.0721	2.09264e-05											0.0721	3.51509e-05	0.0721	6.72819e-06
							0.0722	5.03473e-06	0.0722	-2.44589e-06											0.0722	2.86928e-05	0.0722	2.20677e-05											0.0722	3.47464e-05	0.0722	9.39138e-06
							0.0723	2.79446e-06	0.0723	-7.90762e-08											0.0723	2.85574e-05	0.0723	2.27368e-05											0.0723	3.27718e-05	0.0723	1.23927e-05
							0.0724	1.45435e-06	0.0724	2.36739e-06											0.0724	3.02082e-05	0.0724	2.39364e-05											0.0724	3.0157e-05	0.0724	1.39901e-05
							0.0725	1.77066e-06	0.0725	3.70925e-06											0.0725	3.24419e-05	0.0725	2.62919e-05											0.0725	2.72485e-05	0.0725	1.33227e-05
							0.0726	2.71767e-06	0.0726	4.93932e-06											0.0726	3.47137e-05	0.0726	2.82417e-05											0.0726	2.45924e-05	0.0726	1.14378e-05
							0.0727	3.49402e-06	0.0727	4.64473e-06											0.0727	3.60379e-05	0.0727	2.86033e-05											0.0727	2.34818e-05	0.0727	9.56245e-06
							0.0728	3.38411e-06	0.0728	1.93724e-06											0.0728	3.50423e-05	0.0728	2.83608e-05											0.0728	2.39098e-05	0.0728	7.80503e-06
							0.0729	3.39276e-06	0.0729	3.98939e-07											0.0729	3.29379e-05	0.0729	2.93886e-05											0.0729	2.53651e-05	0.0729	6.09358e-06
							0.073	5.30423e-06	0.073	1.22103e-06											0.073	3.118e-05	0.073	3.1491e-05											0.073	2.6762e-05	0.073	4.98682e-06
							0.0731	8.15112e-06	0.0731	2.34554e-06											0.0731	2.96324e-05	0.0731	3.1829e-05											0.0731	2.62909e-05	0.0731	5.46328e-06
							0.0732	9.53054e-06	0.0732	3.70604e-06											0.0732	2.80593e-05	0.0732	2.95461e-05											0.0732	2.40432e-05	0.0732	7.95247e-06
							0.0733	8.06312e-06	0.0733	4.80441e-06											0.0733	2.65574e-05	0.0733	2.66079e-05											0.0733	2.24261e-05	0.0733	1.17561e-05
							0.0734	4.69853e-06	0.0734	4.26421e-06											0.0734	2.54321e-05	0.0734	2.49752e-05											0.0734	2.26843e-05	0.0734	1.50544e-05
							0.0735	2.17775e-06	0.0735	3.00963e-06											0.0735	2.50744e-05	0.0735	2.55419e-05											0.0735	2.39015e-05	0.0735	1.56556e-05
							0.0736	1.98665e-06	0.0736	2.67175e-06											0.0736	2.71262e-05	0.0736	2.75376e-05											0.0736	2.52036e-05	0.0736	1.33609e-05
							0.0737	3.26095e-06	0.0737	3.36107e-06											0.0737	3.19564e-05	0.0737	2.85062e-05											0.0737	2.55456e-05	0.0737	1.05177e-05
							0.0738	5.03018e-06	0.0738	5.38066e-06											0.0738	3.59181e-05	0.0738	2.70401e-05											0.0738	2.45725e-05	0.0738	9.03826e-06
							0.0739	7.07391e-06	0.0739	8.37825e-06											0.0739	3.67508e-05	0.0739	2.47254e-05											0.0739	2.36871e-05	0.0739	9.06042e-06
							0.074	8.18653e-06	0.074	9.5985e-06											0.074	3.67883e-05	0.074	2.35238e-05											0.074	2.30779e-05	0.074	9.77275e-06
							0.0741	7.01307e-06	0.0741	8.34562e-06											0.0741	3.74086e-05	0.0741	2.34893e-05											0.0741	2.1287e-05	0.0741	1.0485e-05
							0.0742	3.8318e-06	0.0742	7.0464e-06											0.0742	3.77199e-05	0.0742	2.46107e-05											0.0742	1.9778e-05	0.0742	1.09985e-05
							0.0743	3.26023e-07	0.0743	6.95636e-06											0.0743	3.61876e-05	0.0743	2.68861e-05											0.0743	2.22439e-05	0.0743	1.03885e-05
							0.0744	-1.52807e-06	0.0744	7.24608e-06											0.0744	3.26346e-05	0.0744	2.86543e-05											0.0744	2.84347e-05	0.0744	8.00195e-06
							0.0745	-1.05341e-06	0.0745	7.01628e-06											0.0745	2.99989e-05	0.0745	2.85735e-05											0.0745	3.22561e-05	0.0745	5.88613e-06
							0.0746	-7.50905e-08	0.0746	6.67262e-06											0.0746	3.07053e-05	0.0746	2.84811e-05											0.0746	2.96316e-05	0.0746	6.76452e-06
							0.0747	-2.51996e-07	0.0747	6.96507e-06											0.0747	3.25527e-05	0.0747	3.04068e-05											0.0747	2.49023e-05	0.0747	1.06087e-05
							0.0748	-6.67392e-07	0.0748	7.20219e-06											0.0748	3.16943e-05	0.0748	3.35856e-05											0.0748	2.39189e-05	0.0748	1.47092e-05
							0.0749	1.51671e-08	0.0749	6.91142e-06											0.0749	2.79271e-05	0.0749	3.57821e-05											0.0749	2.57248e-05	0.0749	1.70037e-05
							0.075	1.95522e-06	0.075	6.46303e-06											0.075	2.48115e-05	0.075	3.4868e-05											0.075	2.62397e-05	0.075	1.72342e-05
							0.0751	4.72575e-06	0.0751	5.65877e-06											0.0751	2.58301e-05	0.0751	3.06212e-05											0.0751	2.56798e-05	0.0751	1.5506e-05
							0.0752	7.40091e-06	0.0752	4.83727e-06											0.0752	3.13474e-05	0.0752	2.62105e-05											0.0752	2.63929e-05	0.0752	1.28423e-05
							0.0753	8.50545e-06	0.0753	4.14592e-06											0.0753	3.78663e-05	0.0753	2.525e-05											0.0753	2.79442e-05	0.0753	1.04935e-05
							0.0754	8.21288e-06	0.0754	3.49489e-06											0.0754	4.1522e-05	0.0754	2.80699e-05											0.0754	2.8934e-05	0.0754	9.5947e-06
							0.0755	8.0354e-06	0.0755	3.91277e-06											0.0755	4.13206e-05	0.0755	3.0827e-05											0.0755	2.92217e-05	0.0755	1.14069e-05
							0.0756	7.91667e-06	0.0756	4.91434e-06											0.0756	3.84731e-05	0.0756	3.00847e-05											0.0756	2.93509e-05	0.0756	1.43797e-05
							0.0757	7.59345e-06	0.0757	4.82473e-06											0.0757	3.52685e-05	0.0757	2.75711e-05											0.0757	2.98438e-05	0.0757	1.53014e-05
							0.0758	7.70104e-06	0.0758	3.34004e-06											0.0758	3.318e-05	0.0758	2.64511e-05											0.0758	3.01048e-05	0.0758	1.36872e-05
							0.0759	8.71213e-06	0.0759	1.14851e-06											0.0759	3.16551e-05	0.0759	2.6833e-05											0.0759	2.87645e-05	0.0759	1.16686e-05
							0.076	1.0164e-05	0.076	6.47067e-08											0.076	3.11698e-05	0.076	2.7495e-05											0.076	2.65857e-05	0.076	1.10929e-05
							0.0761	9.76033e-06	0.0761	1.34768e-06											0.0761	3.34637e-05	0.0761	2.77116e-05											0.0761	2.60923e-05	0.0761	1.23172e-05
							0.0762	5.7653e-06	0.0762	1.82667e-06											0.0762	3.72992e-05	0.0762	2.70809e-05											0.0762	2.84822e-05	0.0762	1.48101e-05
							0.0763	6.48908e-07	0.0763	-3.08725e-07											0.0763	3.97572e-05	0.0763	2.60234e-05											0.0763	3.21924e-05	0.0763	1.67213e-05
							0.0764	-1.46898e-06	0.0764	-1.20781e-06											0.0764	4.06987e-05	0.0764	2.55919e-05											0.0764	3.47554e-05	0.0764	1.61158e-05
							0.0765	-6.1334e-07	0.0765	5.92193e-07											0.0765	4.17561e-05	0.0765	2.63719e-05											0.0765	3.63334e-05	0.0765	1.40977e-05
							0.0766	6.21537e-07	0.0766	2.56003e-06											0.0766	4.26639e-05	0.0766	2.74189e-05											0.0766	3.81461e-05	0.0766	1.31598e-05
							0.0767	1.4486e-06	0.0767	3.98442e-06											0.0767	4.14866e-05	0.0767	2.70032e-05											0.0767	3.82162e-05	0.0767	1.4009e-05
							0.0768	2.36761e-06	0.0768	4.66708e-06											0.0768	3.75719e-05	0.0768	2.53268e-05											0.0768	3.52439e-05	0.0768	1.56727e-05
							0.0769	3.39699e-06	0.0769	3.9834e-06											0.0769	3.259e-05	0.0769	2.37473e-05											0.0769	3.22597e-05	0.0769	1.63941e-05
							0.077	4.13314e-06	0.077	3.38668e-06											0.077	2.92823e-05	0.077	2.28296e-05											0.077	3.12321e-05	0.077	1.56535e-05
							0.0771	5.10943e-06	0.0771	3.747e-06											0.0771	2.9585e-05	0.0771	2.35857e-05											0.0771	2.89997e-05	0.0771	1.44965e-05
							0.0772	5.97983e-06	0.0772	2.88932e-06											0.0772	3.21523e-05	0.0772	2.60458e-05											0.0772	2.36138e-05	0.0772	1.40268e-05
							0.0773	5.1195e-06	0.0773	5.34411e-07											0.0773	3.43251e-05	0.0773	2.81892e-05											0.0773	1.93868e-05	0.0773	1.41536e-05
							0.0774	3.94298e-06	0.0774	-4.12363e-07											0.0774	3.57842e-05	0.0774	2.96671e-05											0.0774	1.97134e-05	0.0774	1.38931e-05
							0.0775	4.95296e-06	0.0775	5.518e-07											0.0775	3.71862e-05	0.0775	3.16951e-05											0.0775	2.16711e-05	0.0775	1.2496e-05
							0.0776	6.92475e-06	0.0776	2.62012e-06											0.0776	3.74158e-05	0.0776	3.26258e-05											0.0776	2.15772e-05	0.0776	9.80716e-06
							0.0777	7.00776e-06	0.0777	6.05933e-06											0.0777	3.68612e-05	0.0777	2.97314e-05											0.0777	2.01455e-05	0.0777	7.19257e-06
							0.0778	4.73019e-06	0.0778	9.08303e-06											0.0778	3.72828e-05	0.0778	2.50762e-05											0.0778	2.0583e-05	0.0778	7.03397e-06
							0.0779	2.89781e-06	0.0779	9.53077e-06											0.0779	3.65284e-05	0.0779	2.1932e-05											0.0779	2.19963e-05	0.0779	9.36813e-06
							0.078	3.87409e-06	0.078	7.70208e-06											0.078	3.18698e-05	0.078	1.96765e-05											0.078	2.13731e-05	0.078	1.17251e-05
							0.0781	6.2469e-06	0.0781	4.51485e-06											0.0781	2.62849e-05	0.0781	1.78173e-05											0.0781	2.05675e-05	0.0781	1.28784e-05
							0.0782	7.24475e-06	0.0782	1.58897e-06											0.0782	2.4112e-05	0.0782	1.78225e-05											0.0782	2.23382e-05	0.0782	1.39056e-05
							0.0783	6.7505e-06	0.0783	1.37262e-06											0.0783	2.54313e-05	0.0783	2.05204e-05											0.0783	2.57835e-05	0.0783	1.55327e-05
							0.0784	6.4021e-06	0.0784	4.24021e-06											0.0784	2.78346e-05	0.0784	2.47888e-05											0.0784	2.87056e-05	0.0784	1.70063e-05
							0.0785	6.28741e-06	0.0785	6.35959e-06											0.0785	2.98018e-05	0.0785	2.80087e-05											0.0785	3.09541e-05	0.0785	1.77789e-05
							0.0786	6.08874e-06	0.0786	4.11865e-06											0.0786	3.12072e-05	0.0786	2.94575e-05											0.0786	3.25711e-05	0.0786	1.77092e-05
							0.0787	6.36041e-06	0.0787	-2.91996e-07											0.0787	3.17633e-05	0.0787	2.97499e-05											0.0787	3.1931e-05	0.0787	1.65812e-05
							0.0788	6.53447e-06	0.0788	-1.63746e-06											0.0788	3.10753e-05	0.0788	2.81966e-05											0.0788	2.93182e-05	0.0788	1.53644e-05
							0.0789	5.6532e-06	0.0789	1.95926e-06											0.0789	2.98217e-05	0.0789	2.52192e-05											0.0789	2.67388e-05	0.0789	1.57952e-05
							0.079	3.99566e-06	0.079	7.44694e-06											0.079	2.78901e-05	0.079	2.40207e-05											0.079	2.51361e-05	0.079	1.74209e-05
							0.0791	2.46957e-06	0.0791	1.02287e-05											0.0791	2.49386e-05	0.0791	2.53402e-05											0.0791	2.4363e-05	0.0791	1.72517e-05
							0.0792	1.79823e-06	0.0792	9.72527e-06											0.0792	2.35679e-05	0.0792	2.62366e-05											0.0792	2.39916e-05	0.0792	1.47689e-05
							0.0793	1.887e-06	0.0793	1.08181e-05											0.0793	2.65549e-05	0.0793	2.5577e-05											0.0793	2.49036e-05	0.0793	1.30406e-05
							0.0794	2.31808e-06	0.0794	1.57047e-05											0.0794	3.10346e-05	0.0794	2.55568e-05											0.0794	2.74202e-05	0.0794	1.38387e-05
							0.0795	3.80549e-06	0.0795	1.91331e-05											0.0795	3.18064e-05	0.0795	2.74614e-05											0.0795	2.97887e-05	0.0795	1.6067e-05
							0.0796	6.46386e-06	0.0796	1.68566e-05											0.0796	2.84059e-05	0.0796	2.99027e-05											0.0796	3.05972e-05	0.0796	1.79204e-05
							0.0797	8.73529e-06	0.0797	1.18846e-05											0.0797	2.51103e-05	0.0797	3.14651e-05											0.0797	3.10142e-05	0.0797	1.87994e-05
							0.0798	8.72111e-06	0.0798	9.50613e-06											0.0798	2.55576e-05	0.0798	3.09196e-05											0.0798	3.24436e-05	0.0798	1.82173e-05
							0.0799	7.30219e-06	0.0799	1.0148e-05											0.0799	2.84614e-05	0.0799	2.80894e-05											0.0799	3.34367e-05	0.0799	1.60471e-05
							0.08	6.88302e-06	0.08	1.10075e-05											0.08	3.02984e-05	0.08	2.54628e-05											0.08	3.1856e-05	0.08	1.41739e-05
							0.0801	8.36014e-06	0.0801	1.15643e-05											0.0801	3.05879e-05	0.0801	2.37315e-05											0.0801	2.93626e-05	0.0801	1.37485e-05
							0.0802	1.12688e-05	0.0802	1.2511e-05											0.0802	3.02854e-05	0.0802	2.1828e-05											0.0802	2.9038e-05	0.0802	1.36957e-05
							0.0803	1.3831e-05	0.0803	1.27932e-05											0.0803	2.87245e-05	0.0803	2.1002e-05											0.0803	2.96183e-05	0.0803	1.35295e-05
							0.0804	1.48901e-05	0.0804	1.19577e-05											0.0804	2.69233e-05	0.0804	2.21762e-05											0.0804	2.79971e-05	0.0804	1.46559e-05
							0.0805	1.55546e-05	0.0805	1.07043e-05											0.0805	2.78013e-05	0.0805	2.48757e-05											0.0805	2.48618e-05	0.0805	1.7722e-05
							0.0806	1.59428e-05	0.0806	8.80182e-06											0.0806	3.02449e-05	0.0806	2.82667e-05											0.0806	2.32668e-05	0.0806	1.94772e-05
							0.0807	1.48558e-05	0.0807	6.49574e-06											0.0807	3.10732e-05	0.0807	3.09754e-05											0.0807	2.42108e-05	0.0807	1.73775e-05
							0.0808	1.30625e-05	0.0808	5.34114e-06											0.0808	3.04792e-05	0.0808	3.14045e-05											0.0808	2.61139e-05	0.0808	1.42948e-05
							0.0809	1.18673e-05	0.0809	5.84789e-06											0.0809	3.08998e-05	0.0809	2.86414e-05											0.0809	2.69827e-05	0.0809	1.3297e-05
							0.081	1.02943e-05	0.081	6.84937e-06											0.081	3.30074e-05	0.081	2.41997e-05											0.081	2.67261e-05	0.081	1.36704e-05
							0.0811	6.83041e-06	0.0811	7.47848e-06											0.0811	3.46963e-05	0.0811	2.21062e-05											0.0811	2.68094e-05	0.0811	1.40303e-05
							0.0812	2.68204e-06	0.0812	8.2729e-06											0.0812	3.42189e-05	0.0812	2.44353e-05											0.0812	2.6772e-05	0.0812	1.37188e-05
							0.0813	1.05093e-06	0.0813	9.15897e-06											0.0813	3.2514e-05	0.0813	2.79874e-05											0.0813	2.62317e-05	0.0813	1.35056e-05
							0.0814	2.61243e-06	0.0814	8.90036e-06											0.0814	3.09072e-05	0.0814	2.8274e-05											0.0814	2.66458e-05	0.0814	1.43225e-05
							0.0815	4.36364e-06	0.0815	8.30446e-06											0.0815	3.00566e-05	0.0815	2.63704e-05											0.0815	2.78673e-05	0.0815	1.4891e-05
							0.0816	4.92687e-06	0.0816	9.06769e-06											0.0816	3.13936e-05	0.0816	2.64831e-05											0.0816	2.84171e-05	0.0816	1.40899e-05
							0.0817	6.13292e-06	0.0817	9.94452e-06											0.0817	3.59147e-05	0.0817	2.93477e-05											0.0817	2.76161e-05	0.0817	1.19641e-05
							0.0818	9.41646e-06	0.0818	9.4831e-06											0.0818	4.03557e-05	0.0818	3.27163e-05											0.0818	2.68511e-05	0.0818	1.023e-05
							0.0819	1.32686e-05	0.0819	7.97356e-06											0.0819	4.08874e-05	0.0819	3.37133e-05											0.0819	2.66222e-05	0.0819	1.10126e-05
							0.082	1.48481e-05	0.082	5.88571e-06											0.082	3.88632e-05	0.082	3.17191e-05											0.082	2.5248e-05	0.082	1.31393e-05
							0.0821	1.3636e-05	0.0821	3.09377e-06											0.0821	3.66843e-05	0.0821	2.90293e-05											0.0821	2.45359e-05	0.0821	1.44074e-05
							0.0822	1.17964e-05	0.0822	3.65124e-07											0.0822	3.36008e-05	0.0822	2.75945e-05											0.0822	2.66076e-05	0.0822	1.50743e-05
							0.0823	1.15985e-05	0.0823	-1.52615e-07											0.0823	2.9786e-05	0.0823	2.69187e-05											0.0823	2.82826e-05	0.0823	1.5532e-05
							0.0824	1.2759e-05	0.0824	2.77142e-06											0.0824	2.79549e-05	0.0824	2.62424e-05											0.0824	2.71383e-05	0.0824	1.49807e-05
							0.0825	1.24257e-05	0.0825	7.04151e-06											0.0825	2.82494e-05	0.0825	2.66606e-05											0.0825	2.55604e-05	0.0825	1.42322e-05
							0.0826	1.01099e-05	0.0826	8.75512e-06											0.0826	2.85158e-05	0.0826	2.79282e-05											0.0826	2.56716e-05	0.0826	1.49147e-05
							0.0827	9.53277e-06	0.0827	7.32167e-06											0.0827	2.90972e-05	0.0827	2.77705e-05											0.0827	2.63079e-05	0.0827	1.59361e-05
							0.0828	1.20598e-05	0.0828	6.31181e-06											0.0828	3.162e-05	0.0828	2.67887e-05											0.0828	2.66337e-05	0.0828	1.52331e-05
							0.0829	1.279e-05	0.0829	6.07837e-06											0.0829	3.49188e-05	0.0829	2.74933e-05											0.0829	2.73434e-05	0.0829	1.4031e-05
							0.083	8.63463e-06	0.083	3.84659e-06											0.083	3.71479e-05	0.083	2.95763e-05											0.083	2.83934e-05	0.083	1.41198e-05
							0.0831	4.53907e-06	0.0831	8.24056e-07											0.0831	3.83486e-05	0.0831	3.06516e-05											0.0831	2.89072e-05	0.0831	1.45481e-05
							0.0832	5.96985e-06	0.0832	-2.13236e-07											0.0832	3.77398e-05	0.0832	2.97142e-05											0.0832	2.84551e-05	0.0832	1.43881e-05
							0.0833	1.11792e-05	0.0833	1.08703e-06											0.0833	3.41321e-05	0.0833	2.89764e-05											0.0833	2.71705e-05	0.0833	1.39695e-05
							0.0834	1.47878e-05	0.0834	3.27604e-06											0.0834	2.91821e-05	0.0834	3.12213e-05											0.0834	2.59175e-05	0.0834	1.36498e-05
							0.0835	1.47128e-05	0.0835	3.82441e-06											0.0835	2.59889e-05	0.0835	3.49421e-05											0.0835	2.57285e-05	0.0835	1.44625e-05
							0.0836	1.27665e-05	0.0836	2.86652e-06											0.0836	2.53197e-05	0.0836	3.55151e-05											0.0836	2.6942e-05	0.0836	1.70309e-05
							0.0837	1.13326e-05	0.0837	2.74975e-06											0.0837	2.62334e-05	0.0837	3.32521e-05											0.0837	2.88941e-05	0.0837	1.98901e-05
							0.0838	1.16258e-05	0.0838	4.00372e-06											0.0838	2.86324e-05	0.0838	3.25311e-05											0.0838	3.14795e-05	0.0838	2.08942e-05
							0.0839	1.26183e-05	0.0839	5.78162e-06											0.0839	3.16514e-05	0.0839	3.32666e-05											0.0839	3.54383e-05	0.0839	1.96388e-05
							0.084	1.16315e-05	0.084	7.07841e-06											0.084	3.32063e-05	0.084	3.12918e-05											0.084	3.96417e-05	0.084	1.75556e-05
							0.0841	8.75597e-06	0.0841	7.56781e-06											0.0841	3.31928e-05	0.0841	2.61834e-05											0.0841	4.10737e-05	0.0841	1.63662e-05
							0.0842	6.62095e-06	0.0842	7.36104e-06											0.0842	3.33806e-05	0.0842	2.21697e-05											0.0842	3.91078e-05	0.0842	1.63014e-05
							0.0843	6.44679e-06	0.0843	6.53373e-06											0.0843	3.47043e-05	0.0843	2.11525e-05											0.0843	3.65457e-05	0.0843	1.65098e-05
							0.0844	7.84503e-06	0.0844	5.62148e-06											0.0844	3.57762e-05	0.0844	2.05006e-05											0.0844	3.47921e-05	0.0844	1.7384e-05
							0.0845	9.68524e-06	0.0845	4.18705e-06											0.0845	3.43753e-05	0.0845	1.94365e-05											0.0845	3.27823e-05	0.0845	1.8214e-05
							0.0846	1.15245e-05	0.0846	2.19319e-06											0.0846	3.06109e-05	0.0846	1.96893e-05											0.0846	3.11378e-05	0.0846	1.65488e-05
							0.0847	1.29372e-05	0.0847	1.47222e-06											0.0847	2.65035e-05	0.0847	2.18862e-05											0.0847	3.17248e-05	0.0847	1.32637e-05
							0.0848	1.20643e-05	0.0848	3.30827e-06											0.0848	2.35928e-05	0.0848	2.57833e-05											0.0848	3.3862e-05	0.0848	1.12166e-05
							0.0849	8.99477e-06	0.0849	6.30282e-06											0.0849	2.33738e-05	0.0849	3.02226e-05											0.0849	3.48895e-05	0.0849	1.12312e-05
							0.085	7.00409e-06	0.085	8.03611e-06											0.085	2.68421e-05	0.085	3.27336e-05											0.085	3.38447e-05	0.085	1.23154e-05
							0.0851	8.45853e-06	0.0851	7.75317e-06											0.0851	3.19406e-05	0.0851	3.15516e-05											0.0851	3.30196e-05	0.0851	1.26465e-05
							0.0852	1.16489e-05	0.0852	5.92519e-06											0.0852	3.55048e-05	0.0852	2.81362e-05											0.0852	3.39454e-05	0.0852	1.25628e-05
							0.0853	1.41383e-05	0.0853	3.41849e-06											0.0853	3.69278e-05	0.0853	2.52982e-05											0.0853	3.49162e-05	0.0853	1.37462e-05
							0.0854	1.57627e-05	0.0854	1.86916e-06											0.0854	3.67864e-05	0.0854	2.52453e-05											0.0854	3.34094e-05	0.0854	1.54065e-05
							0.0855	1.53272e-05	0.0855	1.89641e-06											0.0855	3.56267e-05	0.0855	2.81177e-05											0.0855	2.99287e-05	0.0855	1.53949e-05
							0.0856	1.19121e-05	0.0856	3.24451e-06											0.0856	3.46791e-05	0.0856	3.01109e-05											0.0856	2.78262e-05	0.0856	1.41e-05
							0.0857	8.64807e-06	0.0857	5.46229e-06											0.0857	3.38976e-05	0.0857	2.97033e-05											0.0857	2.83811e-05	0.0857	1.40425e-05
							0.0858	8.01697e-06	0.0858	6.93502e-06											0.0858	3.30132e-05	0.0858	2.99562e-05											0.0858	3.00825e-05	0.0858	1.52434e-05
							0.0859	9.53663e-06	0.0859	7.7885e-06											0.0859	3.3616e-05	0.0859	3.09337e-05											0.0859	3.17202e-05	0.0859	1.61289e-05
							0.086	1.26038e-05	0.086	9.27324e-06											0.086	3.63795e-05	0.086	2.98938e-05											0.086	3.36365e-05	0.086	1.63737e-05
							0.0861	1.54354e-05	0.0861	1.04109e-05											0.0861	3.90397e-05	0.0861	2.79243e-05											0.0861	3.69511e-05	0.0861	1.61996e-05
							0.0862	1.55755e-05	0.0862	1.05635e-05											0.0862	3.93245e-05	0.0862	2.72202e-05											0.0862	3.98056e-05	0.0862	1.60648e-05
							0.0863	1.35578e-05	0.0863	1.09556e-05											0.0863	3.70545e-05	0.0863	2.73178e-05											0.0863	3.82128e-05	0.0863	1.5919e-05
							0.0864	1.29064e-05	0.0864	1.1884e-05											0.0864	3.35332e-05	0.0864	2.79791e-05											0.0864	3.30163e-05	0.0864	1.55931e-05
							0.0865	1.4699e-05	0.0865	1.17906e-05											0.0865	3.09454e-05	0.0865	2.94277e-05											0.0865	2.90772e-05	0.0865	1.5845e-05
							0.0866	1.61724e-05	0.0866	9.71683e-06											0.0866	2.95628e-05	0.0866	3.07644e-05											0.0866	2.73267e-05	0.0866	1.69687e-05
							0.0867	1.58043e-05	0.0867	7.61369e-06											0.0867	2.8462e-05	0.0867	3.11351e-05											0.0867	2.5976e-05	0.0867	1.83512e-05
							0.0868	1.46199e-05	0.0868	7.92318e-06											0.0868	2.93775e-05	0.0868	3.05952e-05											0.0868	2.57744e-05	0.0868	1.91361e-05
							0.0869	1.37588e-05	0.0869	1.09849e-05											0.0869	3.24183e-05	0.0869	2.97476e-05											0.0869	2.75019e-05	0.0869	1.8777e-05
							0.087	1.36019e-05	0.087	1.44501e-05											0.087	3.45917e-05	0.087	2.88715e-05											0.087	2.98571e-05	0.087	1.75977e-05
							0.0871	1.44045e-05	0.0871	1.53115e-05											0.0871	3.53973e-05	0.0871	2.79979e-05											0.0871	3.23365e-05	0.0871	1.6404e-05
							0.0872	1.58519e-05	0.0872	1.31346e-05											0.0872	3.64503e-05	0.0872	2.8214e-05											0.0872	3.51376e-05	0.0872	1.56372e-05
							0.0873	1.65886e-05	0.0873	9.41798e-06											0.0873	3.78552e-05	0.0873	2.88343e-05											0.0873	3.7371e-05	0.0873	1.52991e-05
							0.0874	1.60086e-05	0.0874	5.36115e-06											0.0874	3.7665e-05	0.0874	2.77366e-05											0.0874	3.73117e-05	0.0874	1.53429e-05
							0.0875	1.41148e-05	0.0875	1.61635e-06											0.0875	3.59466e-05	0.0875	2.47324e-05											0.0875	3.49748e-05	0.0875	1.56777e-05
							0.0876	1.1099e-05	0.0876	-6.07536e-07											0.0876	3.56768e-05	0.0876	2.1682e-05											0.0876	3.2474e-05	0.0876	1.56214e-05
							0.0877	8.88741e-06	0.0877	-3.49893e-07											0.0877	3.72268e-05	0.0877	2.08322e-05											0.0877	3.12513e-05	0.0877	1.47838e-05
							0.0878	9.8431e-06	0.0878	1.45559e-06											0.0878	3.90897e-05	0.0878	2.25372e-05											0.0878	3.08676e-05	0.0878	1.44558e-05
							0.0879	1.2391e-05	0.0879	3.75933e-06											0.0879	4.05345e-05	0.0879	2.51702e-05											0.0879	3.16083e-05	0.0879	1.54899e-05
							0.088	1.33431e-05	0.088	6.32692e-06											0.088	4.03925e-05	0.088	2.70098e-05											0.088	3.38267e-05	0.088	1.67854e-05
							0.0881	1.31594e-05	0.0881	8.30893e-06											0.0881	3.81537e-05	0.0881	2.70039e-05											0.0881	3.5084e-05	0.0881	1.72011e-05
							0.0882	1.44868e-05	0.0882	8.79687e-06											0.0882	3.57192e-05	0.0882	2.55947e-05											0.0882	3.39944e-05	0.0882	1.70658e-05
							0.0883	1.71061e-05	0.0883	7.64627e-06											0.0883	3.55237e-05	0.0883	2.37866e-05											0.0883	3.31241e-05	0.0883	1.62832e-05
							0.0884	1.77897e-05	0.0884	6.69839e-06											0.0884	3.68052e-05	0.0884	2.19794e-05											0.0884	3.36501e-05	0.0884	1.52787e-05
							0.0885	1.60944e-05	0.0885	7.61162e-06											0.0885	3.61791e-05	0.0885	2.08002e-05											0.0885	3.30678e-05	0.0885	1.56622e-05
							0.0886	1.49787e-05	0.0886	8.94271e-06											0.0886	3.35396e-05	0.0886	2.10441e-05											0.0886	3.04844e-05	0.0886	1.68815e-05
							0.0887	1.51595e-05	0.0887	9.39043e-06											0.0887	3.19093e-05	0.0887	2.29348e-05											0.0887	2.86923e-05	0.0887	1.76916e-05
							0.0888	1.43129e-05	0.0888	9.166e-06											0.0888	3.23337e-05	0.0888	2.58009e-05											0.0888	2.93443e-05	0.0888	1.78313e-05
							0.0889	1.15568e-05	0.0889	8.03936e-06											0.0889	3.34578e-05	0.0889	2.81905e-05											0.0889	3.02668e-05	0.0889	1.5769e-05
							0.089	8.92699e-06	0.089	6.67292e-06											0.089	3.37173e-05	0.089	2.8536e-05											0.089	2.96379e-05	0.089	1.16426e-05
							0.0891	7.66813e-06	0.0891	7.03561e-06											0.0891	3.28602e-05	0.0891	2.68796e-05											0.0891	2.81052e-05	0.0891	9.23088e-06
							0.0892	7.65534e-06	0.0892	9.96639e-06											0.0892	3.21865e-05	0.0892	2.57661e-05											0.0892	2.68412e-05	0.0892	1.08075e-05
							0.0893	9.45022e-06	0.0893	1.22269e-05											0.0893	3.25204e-05	0.0893	2.64011e-05											0.0893	2.65245e-05	0.0893	1.47224e-05
							0.0894	1.2532e-05	0.0894	1.03418e-05											0.0894	3.34419e-05	0.0894	2.71974e-05											0.0894	2.63171e-05	0.0894	1.87646e-05
							0.0895	1.51299e-05	0.0895	6.83152e-06											0.0895	3.34758e-05	0.0895	2.77546e-05											0.0895	2.58571e-05	0.0895	2.19433e-05
							0.0896	1.55454e-05	0.0896	6.69109e-06											0.0896	3.2432e-05	0.0896	2.85664e-05											0.0896	2.66756e-05	0.0896	2.33189e-05
							0.0897	1.36241e-05	0.0897	1.07258e-05											0.0897	3.27492e-05	0.0897	2.85241e-05											0.0897	2.89005e-05	0.0897	2.21604e-05
							0.0898	1.13432e-05	0.0898	1.46462e-05											0.0898	3.43081e-05	0.0898	2.72912e-05											0.0898	3.07281e-05	0.0898	1.98811e-05
							0.0899	1.02526e-05	0.0899	1.46418e-05											0.0899	3.36247e-05	0.0899	2.60406e-05											0.0899	3.14617e-05	0.0899	1.79552e-05
							0.09	1.0407e-05	0.09	1.16488e-05											0.09	3.0732e-05	0.09	2.50354e-05											0.09	3.16295e-05	0.09	1.61349e-05
							0.0901	1.24313e-05	0.0901	7.78657e-06											0.0901	2.9993e-05	0.0901	2.42905e-05											0.0901	3.1513e-05	0.0901	1.47626e-05
							0.0902	1.5761e-05	0.0902	4.40426e-06											0.0902	3.34546e-05	0.0902	2.5525e-05											0.0902	3.03753e-05	0.0902	1.48129e-05
							0.0903	1.71663e-05	0.0903	3.16809e-06											0.0903	3.76746e-05	0.0903	2.889e-05											0.0903	2.84657e-05	0.0903	1.62262e-05
							0.0904	1.50748e-05	0.0904	4.52317e-06											0.0904	3.81775e-05	0.0904	3.2301e-05											0.0904	2.78302e-05	0.0904	1.77026e-05
							0.0905	1.15557e-05	0.0905	7.83499e-06											0.0905	3.57596e-05	0.0905	3.50766e-05											0.0905	2.88731e-05	0.0905	1.84562e-05
							0.0906	9.62786e-06	0.0906	1.03193e-05											0.0906	3.39622e-05	0.0906	3.69828e-05											0.0906	2.9636e-05	0.0906	1.88753e-05
							0.0907	1.10841e-05	0.0907	9.76433e-06											0.0907	3.35165e-05	0.0907	3.74036e-05											0.0907	2.8953e-05	0.0907	1.90185e-05
							0.0908	1.49026e-05	0.0908	8.76921e-06											0.0908	3.32344e-05	0.0908	3.68476e-05											0.0908	2.82688e-05	0.0908	1.90075e-05
							0.0909	1.73339e-05	0.0909	9.10887e-06											0.0909	3.24131e-05	0.0909	3.50857e-05											0.0909	2.85533e-05	0.0909	1.95554e-05
							0.091	1.5543e-05	0.091	9.35531e-06											0.091	3.14649e-05	0.091	3.18489e-05											0.091	2.87293e-05	0.091	1.95696e-05
							0.0911	1.11495e-05	0.0911	8.98175e-06											0.0911	3.02087e-05	0.0911	2.78355e-05											0.0911	2.87685e-05	0.0911	1.75159e-05
							0.0912	7.66799e-06	0.0912	8.64639e-06											0.0912	2.79386e-05	0.0912	2.40066e-05											0.0912	2.89236e-05	0.0912	1.52898e-05
							0.0913	6.2577e-06	0.0913	8.59143e-06											0.0913	2.62529e-05	0.0913	2.22533e-05											0.0913	2.78935e-05	0.0913	1.52075e-05
							0.0914	6.53665e-06	0.0914	8.69582e-06											0.0914	2.74321e-05	0.0914	2.38415e-05											0.0914	2.55526e-05	0.0914	1.5979e-05
							0.0915	7.91824e-06	0.0915	9.7396e-06											0.0915	3.0408e-05	0.0915	2.75995e-05											0.0915	2.40192e-05	0.0915	1.58121e-05
							0.0916	9.70577e-06	0.0916	1.21321e-05											0.0916	3.16761e-05	0.0916	3.07223e-05											0.0916	2.46297e-05	0.0916	1.53904e-05
							0.0917	1.14543e-05	0.0917	1.36883e-05											0.0917	3.00523e-05	0.0917	3.21512e-05											0.0917	2.63061e-05	0.0917	1.6039e-05
							0.0918	1.21437e-05	0.0918	1.21764e-05											0.0918	2.75194e-05	0.0918	3.23491e-05											0.0918	2.76442e-05	0.0918	1.77534e-05
							0.0919	1.14728e-05	0.0919	9.45893e-06											0.0919	2.64253e-05	0.0919	3.07848e-05											0.0919	2.92717e-05	0.0919	1.84953e-05
							0.092	1.08093e-05	0.092	9.70847e-06											0.092	2.67801e-05	0.092	2.82201e-05											0.092	3.2368e-05	0.092	1.70288e-05
							0.0921	1.06689e-05	0.0921	1.24439e-05											0.0921	2.68115e-05	0.0921	2.69735e-05											0.0921	3.52919e-05	0.0921	1.60116e-05
							0.0922	1.12787e-05	0.0922	1.26822e-05											0.0922	2.63016e-05	0.0922	2.72362e-05											0.0922	3.55931e-05	0.0922	1.78711e-05
							0.0923	1.27512e-05	0.0923	9.36535e-06											0.0923	2.59081e-05	0.0923	2.61339e-05											0.0923	3.41876e-05	0.0923	2.08095e-05
							0.0924	1.38656e-05	0.0924	6.71282e-06											0.0924	2.67129e-05	0.0924	2.21028e-05											0.0924	3.34221e-05	0.0924	2.16641e-05
							0.0925	1.42974e-05	0.0925	7.35747e-06											0.0925	3.07569e-05	0.0925	1.7686e-05											0.0925	3.26568e-05	0.0925	1.97408e-05
							0.0926	1.52361e-05	0.0926	9.49547e-06											0.0926	3.70107e-05	0.0926	1.52479e-05											0.0926	2.97999e-05	0.0926	1.75476e-05
							0.0927	1.59342e-05	0.0927	9.99692e-06											0.0927	4.14525e-05	0.0927	1.43127e-05											0.0927	2.5259e-05	0.0927	1.72617e-05
							0.0928	1.44113e-05	0.0928	8.44947e-06											0.0928	4.15276e-05	0.0928	1.43531e-05											0.0928	2.20522e-05	0.0928	1.78979e-05
							0.0929	1.23353e-05	0.0929	6.6439e-06											0.0929	3.72567e-05	0.0929	1.65268e-05											0.0929	2.2261e-05	0.0929	1.83778e-05
							0.093	1.31286e-05	0.093	5.51765e-06											0.093	3.23696e-05	0.093	2.14997e-05											0.093	2.49329e-05	0.093	1.88386e-05
							0.0931	1.59634e-05	0.0931	5.11112e-06											0.0931	3.04999e-05	0.0931	2.6621e-05											0.0931	2.78472e-05	0.0931	1.8357e-05
							0.0932	1.77636e-05	0.0932	5.96254e-06											0.0932	2.97913e-05	0.0932	2.82728e-05											0.0932	2.93199e-05	0.0932	1.62684e-05
							0.0933	1.81069e-05	0.0933	8.08144e-06											0.0933	2.78243e-05	0.0933	2.69188e-05											0.0933	2.94581e-05	0.0933	1.41715e-05
							0.0934	1.7958e-05	0.0934	9.40085e-06											0.0934	2.60049e-05	0.0934	2.64693e-05											0.0934	3.00255e-05	0.0934	1.41096e-05
							0.0935	1.83019e-05	0.0935	8.28407e-06											0.0935	2.51597e-05	0.0935	2.87107e-05											0.0935	3.1966e-05	0.0935	1.60766e-05
							0.0936	2.00945e-05	0.0936	6.65584e-06											0.0936	2.59301e-05	0.0936	3.18474e-05											0.0936	3.34455e-05	0.0936	1.80891e-05
							0.0937	2.11819e-05	0.0937	6.58554e-06											0.0937	2.9147e-05	0.0937	3.32149e-05											0.0937	3.24984e-05	0.0937	1.86435e-05
							0.0938	1.87244e-05	0.0938	7.38248e-06											0.0938	3.22428e-05	0.0938	3.32096e-05											0.0938	3.05121e-05	0.0938	1.85299e-05
							0.0939	1.36733e-05	0.0939	7.58871e-06											0.0939	3.27046e-05	0.0939	3.34641e-05											0.0939	2.97519e-05	0.0939	1.84182e-05
							0.094	9.22929e-06	0.094	7.73434e-06											0.094	3.19322e-05	0.094	3.4461e-05											0.094	3.0656e-05	0.094	1.73237e-05
							0.0941	7.58396e-06	0.0941	9.73032e-06											0.0941	3.16733e-05	0.0941	3.53003e-05											0.0941	3.26108e-05	0.0941	1.56496e-05
							0.0942	8.6764e-06	0.0942	1.25536e-05											0.0942	3.18074e-05	0.0942	3.4053e-05											0.0942	3.46506e-05	0.0942	1.57797e-05
							0.0943	1.23372e-05	0.0943	1.38771e-05											0.0943	3.11665e-05	0.0943	3.02442e-05											0.0943	3.60026e-05	0.0943	1.75773e-05
							0.0944	1.79222e-05	0.0944	1.41116e-05											0.0944	2.87372e-05	0.0944	2.65621e-05											0.0944	3.63102e-05	0.0944	1.81955e-05
							0.0945	2.17944e-05	0.0945	1.38497e-05											0.0945	2.62038e-05	0.0945	2.55203e-05											0.0945	3.56732e-05	0.0945	1.73828e-05
							0.0946	2.21475e-05	0.0946	1.24408e-05											0.0946	2.72079e-05	0.0946	2.71719e-05											0.0946	3.50278e-05	0.0946	1.63271e-05
							0.0947	2.1164e-05	0.0947	1.04322e-05											0.0947	3.16705e-05	0.0947	2.98992e-05											0.0947	3.47266e-05	0.0947	1.44474e-05
							0.0948	2.07211e-05	0.0948	8.76564e-06											0.0948	3.46766e-05	0.0948	3.02438e-05											0.0948	3.30336e-05	0.0948	1.23412e-05
							0.0949	2.05868e-05	0.0949	7.57669e-06											0.0949	3.35208e-05	0.0949	2.69087e-05											0.0949	3.01372e-05	0.0949	1.18733e-05
							0.095	1.98447e-05	0.095	6.70014e-06											0.095	3.15191e-05	0.095	2.3242e-05											0.095	2.96253e-05	0.095	1.28922e-05
							0.0951	1.8416e-05	0.0951	6.16084e-06											0.0951	3.19556e-05	0.0951	2.09949e-05											0.0951	3.1622e-05	0.0951	1.33266e-05
							0.0952	1.73428e-05	0.0952	5.71241e-06											0.0952	3.3131e-05	0.0952	1.91806e-05											0.0952	3.23201e-05	0.0952	1.2663e-05
							0.0953	1.71912e-05	0.0953	5.90553e-06											0.0953	3.26333e-05	0.0953	1.95556e-05											0.0953	3.1098e-05	0.0953	1.2686e-05
							0.0954	1.71047e-05	0.0954	7.38418e-06											0.0954	3.05073e-05	0.0954	2.39107e-05											0.0954	3.00726e-05	0.0954	1.46871e-05
							0.0955	1.57762e-05	0.0955	8.63835e-06											0.0955	2.81864e-05	0.0955	2.89429e-05											0.0955	2.99719e-05	0.0955	1.77084e-05
							0.0956	1.40843e-05	0.0956	8.60211e-06											0.0956	2.78577e-05	0.0956	3.08626e-05											0.0956	2.92218e-05	0.0956	1.99947e-05
							0.0957	1.30829e-05	0.0957	7.58755e-06											0.0957	2.9444e-05	0.0957	3.03414e-05											0.0957	2.76774e-05	0.0957	2.08605e-05
							0.0958	1.1201e-05	0.0958	6.46549e-06											0.0958	3.01476e-05	0.0958	2.90265e-05											0.0958	2.84621e-05	0.0958	2.00198e-05
							0.0959	8.3629e-06	0.0959	5.57761e-06											0.0959	2.87949e-05	0.0959	2.6826e-05											0.0959	3.26264e-05	0.0959	1.76984e-05
							0.096	6.55999e-06	0.096	4.20667e-06											0.096	2.73746e-05	0.096	2.415e-05											0.096	3.6743e-05	0.096	1.58397e-05
							0.0961	5.88815e-06	0.0961	3.68226e-06											0.0961	2.73618e-05	0.0961	2.23318e-05											0.0961	3.76938e-05	0.0961	1.61333e-05
							0.0962	6.36541e-06	0.0962	5.97689e-06											0.0962	2.91792e-05	0.0962	2.17795e-05											0.0962	3.59598e-05	0.0962	1.71052e-05
							0.0963	8.07895e-06	0.0963	9.73994e-06											0.0963	3.2614e-05	0.0963	2.20504e-05											0.0963	3.37753e-05	0.0963	1.69466e-05
							0.0964	1.0613e-05	0.0964	1.27972e-05											0.0964	3.58721e-05	0.0964	2.30887e-05											0.0964	3.14866e-05	0.0964	1.69261e-05
							0.0965	1.38802e-05	0.0965	1.41197e-05											0.0965	3.62658e-05	0.0965	2.43918e-05											0.0965	2.88398e-05	0.0965	1.77603e-05
							0.0966	1.65943e-05	0.0966	1.3419e-05											0.0966	3.40516e-05	0.0966	2.49747e-05											0.0966	2.70281e-05	0.0966	1.86545e-05
							0.0967	1.7686e-05	0.0967	1.14564e-05											0.0967	3.28892e-05	0.0967	2.5254e-05											0.0967	2.60367e-05	0.0967	1.99052e-05
							0.0968	1.81128e-05	0.0968	9.65407e-06											0.0968	3.31762e-05	0.0968	2.66511e-05											0.0968	2.53475e-05	0.0968	2.11426e-05
							0.0969	1.93491e-05	0.0969	8.80913e-06											0.0969	3.15632e-05	0.0969	3.0045e-05											0.0969	2.55245e-05	0.0969	2.13625e-05
							0.097	2.19837e-05	0.097	8.15711e-06											0.097	2.89755e-05	0.097	3.35457e-05											0.097	2.59123e-05	0.097	2.10635e-05
							0.0971	2.4953e-05	0.0971	7.29797e-06											0.0971	2.78111e-05	0.0971	3.37457e-05											0.0971	2.57484e-05	0.0971	2.04957e-05
							0.0972	2.55588e-05	0.0972	6.64774e-06											0.0972	2.60505e-05	0.0972	3.0239e-05											0.0972	2.60488e-05	0.0972	1.8643e-05
							0.0973	2.27698e-05	0.0973	6.34995e-06											0.0973	2.42305e-05	0.0973	2.61788e-05											0.0973	2.73474e-05	0.0973	1.60013e-05
							0.0974	1.84971e-05	0.0974	7.05634e-06											0.0974	2.58345e-05	0.0974	2.47325e-05											0.0974	2.88206e-05	0.0974	1.4607e-05
							0.0975	1.4669e-05	0.0975	9.2071e-06											0.0975	2.89564e-05	0.0975	2.51105e-05											0.0975	2.91514e-05	0.0975	1.48885e-05
							0.0976	1.24306e-05	0.0976	1.17068e-05											0.0976	2.99926e-05	0.0976	2.43448e-05											0.0976	2.80912e-05	0.0976	1.68322e-05
							0.0977	1.18952e-05	0.0977	1.30064e-05											0.0977	2.97693e-05	0.0977	2.25266e-05											0.0977	2.60902e-05	0.0977	1.95224e-05
							0.0978	1.1209e-05	0.0978	1.27923e-05											0.0978	2.96046e-05	0.0978	2.19861e-05											0.0978	2.402e-05	0.0978	2.03034e-05
							0.0979	1.00451e-05	0.0979	1.16117e-05											0.0979	3.00784e-05	0.0979	2.40915e-05											0.0979	2.3744e-05	0.0979	1.86797e-05
							0.098	1.00706e-05	0.098	9.80159e-06											0.098	3.19918e-05	0.098	2.64906e-05											0.098	2.5335e-05	0.098	1.6777e-05
							0.0981	1.06193e-05	0.0981	7.74131e-06											0.0981	3.43363e-05	0.0981	2.6541e-05											0.0981	2.6531e-05	0.0981	1.61458e-05
							0.0982	1.16188e-05	0.0982	6.24805e-06											0.0982	3.51728e-05	0.0982	2.5823e-05											0.0982	2.71954e-05	0.0982	1.67879e-05
							0.0983	1.47979e-05	0.0983	7.15404e-06											0.0983	3.40654e-05	0.0983	2.54404e-05											0.0983	2.84076e-05	0.0983	1.69183e-05
							0.0984	1.9189e-05	0.0984	1.19324e-05											0.0984	3.18253e-05	0.0984	2.45415e-05											0.0984	2.88133e-05	0.0984	1.47007e-05
							0.0985	2.22212e-05	0.0985	1.81134e-05											0.0985	2.9696e-05	0.0985	2.41317e-05											0.0985	2.66264e-05	0.0985	1.18235e-05
							0.0986	2.24923e-05	0.0986	2.10733e-05											0.0986	2.90343e-05	0.0986	2.47236e-05											0.0986	2.30778e-05	0.0986	1.1973e-05
							0.0987	2.01156e-05	0.0987	1.98347e-05											0.0987	3.01662e-05	0.0987	2.466e-05											0.0987	2.13482e-05	0.0987	1.5888e-05
							0.0988	1.74786e-05	0.0988	1.68554e-05											0.0988	3.18828e-05	0.0988	2.42754e-05											0.0988	2.18447e-05	0.0988	2.08449e-05
							0.0989	1.76505e-05	0.0989	1.33387e-05											0.0989	3.25295e-05	0.0989	2.56635e-05											0.0989	2.22996e-05	0.0989	2.37846e-05
							0.099	1.97496e-05	0.099	9.88817e-06											0.099	3.14222e-05	0.099	2.86366e-05											0.099	2.24891e-05	0.099	2.36239e-05
							0.0991	1.99773e-05	0.0991	7.73471e-06											0.0991	2.93917e-05	0.0991	3.10964e-05											0.0991	2.39896e-05	0.0991	2.11576e-05
							0.0992	1.71543e-05	0.0992	6.81994e-06											0.0992	2.73381e-05	0.0992	3.12741e-05											0.0992	2.50876e-05	0.0992	1.83258e-05
							0.0993	1.33569e-05	0.0993	5.99888e-06											0.0993	2.50054e-05	0.0993	2.98948e-05											0.0993	2.33968e-05	0.0993	1.70119e-05
							0.0994	1.03039e-05	0.0994	5.43e-06											0.0994	2.34599e-05	0.0994	3.01116e-05											0.0994	2.07267e-05	0.0994	1.71154e-05
							0.0995	8.81398e-06	0.0995	6.59265e-06											0.0995	2.35343e-05	0.0995	3.31682e-05											0.0995	1.92735e-05	0.0995	1.74398e-05
							0.0996	9.57106e-06	0.0996	9.07327e-06											0.0996	2.3651e-05	0.0996	3.57335e-05											0.0996	1.94461e-05	0.0996	1.71993e-05
							0.0997	1.17717e-05	0.0997	1.0708e-05											0.0997	2.35366e-05	0.0997	3.5017e-05											0.0997	2.22879e-05	0.0997	1.57241e-05
							0.0998	1.31068e-05	0.0998	1.08141e-05											0.0998	2.48221e-05	0.0998	3.21883e-05											0.0998	2.69461e-05	0.0998	1.42244e-05
							0.0999	1.24216e-05	0.0999	1.08898e-05											0.0999	2.7837e-05	0.0999	3.02255e-05											0.0999	2.9786e-05	0.0999	1.45864e-05
							0.1	1.11731e-05	0.1	1.20549e-05											0.1	3.20197e-05	0.1	2.98064e-05											0.1	2.95724e-05	0.1	1.66859e-05
							0.1001	1.13874e-05	0.1001	1.38699e-05											0.1001	3.50142e-05	0.1001	2.95828e-05											0.1001	2.84906e-05	0.1001	1.95296e-05
							0.1002	1.29798e-05	0.1002	1.49552e-05											0.1002	3.4264e-05	0.1002	2.93966e-05											0.1002	2.85315e-05	0.1002	2.19871e-05
							0.1003	1.54713e-05	0.1003	1.36681e-05											0.1003	3.08198e-05	0.1003	2.92186e-05											0.1003	2.9643e-05	0.1003	2.24243e-05
							0.1004	1.7871e-05	0.1004	1.1362e-05											0.1004	2.82406e-05	0.1004	2.83936e-05											0.1004	3.13017e-05	0.1004	2.00508e-05
							0.1005	1.79008e-05	0.1005	1.17605e-05											0.1005	2.90357e-05	0.1005	2.75994e-05											0.1005	3.38239e-05	0.1005	1.54151e-05
							0.1006	1.56662e-05	0.1006	1.40748e-05											0.1006	3.15468e-05	0.1006	2.73516e-05											0.1006	3.66066e-05	0.1006	1.14671e-05
							0.1007	1.39479e-05	0.1007	1.53148e-05											0.1007	3.18244e-05	0.1007	2.66719e-05											0.1007	3.72108e-05	0.1007	1.12204e-05
							0.1008	1.45245e-05	0.1008	1.50867e-05											0.1008	2.79607e-05	0.1008	2.63777e-05											0.1008	3.38888e-05	0.1008	1.31292e-05
							0.1009	1.59175e-05	0.1009	1.40419e-05											0.1009	2.2693e-05	0.1009	2.8526e-05											0.1009	2.8955e-05	0.1009	1.41746e-05
							0.101	1.49916e-05	0.101	1.20758e-05											0.101	2.13879e-05	0.101	3.16023e-05											0.101	2.65894e-05	0.101	1.51828e-05
							0.1011	1.17113e-05	0.1011	8.52542e-06											0.1011	2.45376e-05	0.1011	3.25472e-05											0.1011	2.64033e-05	0.1011	1.79107e-05
							0.1012	8.32493e-06	0.1012	4.46524e-06											0.1012	2.71253e-05	0.1012	3.1474e-05											0.1012	2.4267e-05	0.1012	2.08709e-05
							0.1013	6.29355e-06	0.1013	3.44046e-06											0.1013	2.61589e-05	0.1013	2.91189e-05											0.1013	2.01349e-05	0.1013	2.13489e-05
							0.1014	6.28989e-06	0.1014	6.53359e-06											0.1014	2.32194e-05	0.1014	2.49562e-05											0.1014	1.88025e-05	0.1014	1.93185e-05
							0.1015	8.01645e-06	0.1015	1.02542e-05											0.1015	2.12576e-05	0.1015	2.00485e-05											0.1015	2.19825e-05	0.1015	1.73088e-05
							0.1016	1.04997e-05	0.1016	1.14738e-05											0.1016	2.1869e-05	0.1016	1.74248e-05											0.1016	2.68863e-05	0.1016	1.75935e-05
							0.1017	1.17994e-05	0.1017	1.14071e-05											0.1017	2.42161e-05	0.1017	1.93205e-05											0.1017	3.05415e-05	0.1017	1.91861e-05
							0.1018	1.08437e-05	0.1018	1.19793e-05											0.1018	2.7011e-05	0.1018	2.33344e-05											0.1018	3.10263e-05	0.1018	1.92365e-05
							0.1019	9.40683e-06	0.1019	1.27206e-05											0.1019	2.9974e-05	0.1019	2.45147e-05											0.1019	2.8533e-05	0.1019	1.6396e-05
							0.102	9.74346e-06	0.102	1.26496e-05											0.102	3.25766e-05	0.102	2.21518e-05											0.102	2.66666e-05	0.102	1.16638e-05
							0.1021	1.22056e-05	0.1021	1.1957e-05											0.1021	3.3576e-05	0.1021	1.9902e-05											0.1021	2.77196e-05	0.1021	7.5659e-06
							0.1022	1.46469e-05	0.1022	1.21245e-05											0.1022	3.30346e-05	0.1022	1.98889e-05											0.1022	2.93848e-05	0.1022	6.14119e-06
							0.1023	1.39836e-05	0.1023	1.27991e-05											0.1023	3.26025e-05	0.1023	2.07447e-05											0.1023	2.90997e-05	0.1023	7.37345e-06
							0.1024	1.01624e-05	0.1024	1.18578e-05											0.1024	3.35762e-05	0.1024	2.00233e-05											0.1024	2.73976e-05	0.1024	9.68157e-06
							0.1025	6.08342e-06	0.1025	9.79189e-06											0.1025	3.47582e-05	0.1025	1.80317e-05											0.1025	2.63939e-05	0.1025	1.13451e-05
							0.1026	3.99433e-06	0.1026	8.80811e-06											0.1026	3.38954e-05	0.1026	1.71655e-05											0.1026	2.70543e-05	0.1026	1.20028e-05
							0.1027	4.93395e-06	0.1027	9.54155e-06											0.1027	3.18676e-05	0.1027	1.9728e-05											0.1027	2.82756e-05	0.1027	1.31079e-05
							0.1028	9.29103e-06	0.1028	1.04997e-05											0.1028	3.07401e-05	0.1028	2.53132e-05											0.1028	2.89726e-05	0.1028	1.50416e-05
							0.1029	1.44236e-05	0.1029	1.01546e-05											0.1029	3.01394e-05	0.1029	2.94477e-05											0.1029	2.89873e-05	0.1029	1.63081e-05
							0.103	1.58271e-05	0.103	9.5537e-06											0.103	2.92111e-05	0.103	2.91712e-05											0.103	2.74274e-05	0.103	1.72557e-05
							0.1031	1.37387e-05	0.1031	1.00229e-05											0.1031	2.86022e-05	0.1031	2.6786e-05											0.1031	2.39449e-05	0.1031	1.91577e-05
							0.1032	1.2413e-05	0.1032	1.13647e-05											0.1032	2.87019e-05	0.1032	2.54471e-05											0.1032	2.13664e-05	0.1032	2.08281e-05
							0.1033	1.2774e-05	0.1033	1.35729e-05											0.1033	2.95999e-05	0.1033	2.69124e-05											0.1033	2.31657e-05	0.1033	2.09522e-05
							0.1034	1.24524e-05	0.1034	1.56204e-05											0.1034	3.18058e-05	0.1034	3.10354e-05											0.1034	2.79362e-05	0.1034	2.09541e-05
							0.1035	1.0916e-05	0.1035	1.57549e-05											0.1035	3.3669e-05	0.1035	3.3221e-05											0.1035	3.06172e-05	0.1035	2.31194e-05
							0.1036	1.00276e-05	0.1036	1.38213e-05											0.1036	3.35766e-05	0.1036	2.9447e-05											0.1036	2.88813e-05	0.1036	2.57176e-05
							0.1037	1.02591e-05	0.1037	1.16586e-05											0.1037	3.25104e-05	0.1037	2.2369e-05											0.1037	2.55172e-05	0.1037	2.51188e-05
							0.1038	1.00306e-05	0.1038	1.04918e-05											0.1038	3.13787e-05	0.1038	1.72827e-05											0.1038	2.34702e-05	0.1038	2.24687e-05
							0.1039	9.65989e-06	0.1039	1.03824e-05											0.1039	3.03091e-05	0.1039	1.70519e-05											0.1039	2.25801e-05	0.1039	2.09405e-05
							0.104	1.08868e-05	0.104	1.12041e-05											0.104	2.9896e-05	0.104	2.08586e-05											0.104	2.26478e-05	0.104	2.04833e-05
							0.1041	1.245e-05	0.1041	1.17996e-05											0.1041	3.03026e-05	0.1041	2.4192e-05											0.1041	2.35726e-05	0.1041	1.97962e-05
							0.1042	1.14294e-05	0.1042	1.12464e-05											0.1042	3.09255e-05	0.1042	2.41188e-05											0.1042	2.42959e-05	0.1042	1.8366e-05
							0.1043	8.35877e-06	0.1043	1.09286e-05											0.1043	3.13692e-05	0.1043	2.29451e-05											0.1043	2.53229e-05	0.1043	1.72522e-05
							0.1044	7.34964e-06	0.1044	1.19212e-05											0.1044	3.19302e-05	0.1044	2.3515e-05											0.1044	2.73941e-05	0.1044	1.78735e-05
							0.1045	1.11361e-05	0.1045	1.23255e-05											0.1045	3.36638e-05	0.1045	2.44128e-05											0.1045	2.85178e-05	0.1045	1.95593e-05
							0.1046	1.72919e-05	0.1046	1.10385e-05											0.1046	3.7161e-05	0.1046	2.26632e-05											0.1046	2.7754e-05	0.1046	2.05244e-05
							0.1047	2.08095e-05	0.1047	9.96146e-06											0.1047	4.08074e-05	0.1047	1.84434e-05											0.1047	2.77567e-05	0.1047	1.99324e-05
							0.1048	1.95955e-05	0.1048	1.04251e-05											0.1048	4.13325e-05	0.1048	1.47544e-05											0.1048	3.02175e-05	0.1048	1.78797e-05
							0.1049	1.62556e-05	0.1049	1.21872e-05											0.1049	3.78032e-05	0.1049	1.33523e-05											0.1049	3.28991e-05	0.1049	1.59435e-05
							0.105	1.39574e-05	0.105	1.43835e-05											0.105	3.27642e-05	0.105	1.32982e-05											0.105	3.27932e-05	0.105	1.57976e-05
							0.1051	1.24041e-05	0.1051	1.48433e-05											0.1051	2.86303e-05	0.1051	1.32296e-05											0.1051	3.03069e-05	0.1051	1.70037e-05
							0.1052	1.08943e-05	0.1052	1.24581e-05											0.1052	2.57102e-05	0.1052	1.44659e-05											0.1052	2.8538e-05	0.1052	1.86195e-05
							0.1053	1.04921e-05	0.1053	9.33677e-06											0.1053	2.27178e-05	0.1053	1.75508e-05											0.1053	2.95427e-05	0.1053	2.00288e-05
							0.1054	1.16446e-05	0.1054	7.87541e-06											0.1054	1.94299e-05	0.1054	1.97976e-05											0.1054	3.23798e-05	0.1054	2.04827e-05
							0.1055	1.32118e-05	0.1055	9.23873e-06											0.1055	1.8007e-05	0.1055	2.0137e-05											0.1055	3.44603e-05	0.1055	1.92313e-05
							0.1056	1.38304e-05	0.1056	1.20218e-05											0.1056	1.96019e-05	0.1056	2.07634e-05											0.1056	3.48193e-05	0.1056	1.6915e-05
							0.1057	1.3557e-05	0.1057	1.31085e-05											0.1057	2.27854e-05	0.1057	2.36729e-05											0.1057	3.48718e-05	0.1057	1.58226e-05
							0.1058	1.34919e-05	0.1058	1.18481e-05											0.1058	2.57539e-05	0.1058	2.818e-05											0.1058	3.48458e-05	0.1058	1.67872e-05
							0.1059	1.49054e-05	0.1059	9.30119e-06											0.1059	2.73611e-05	0.1059	3.07389e-05											0.1059	3.35146e-05	0.1059	1.85573e-05
							0.106	1.76812e-05	0.106	6.77534e-06											0.106	2.76828e-05	0.106	2.89926e-05											0.106	3.10117e-05	0.106	2.00685e-05
							0.1061	1.9753e-05	0.1061	5.68505e-06											0.1061	2.85266e-05	0.1061	2.57853e-05											0.1061	2.81967e-05	0.1061	2.10729e-05
							0.1062	2.02012e-05	0.1062	5.44246e-06											0.1062	3.07424e-05	0.1062	2.39176e-05											0.1062	2.6026e-05	0.1062	2.11222e-05
							0.1063	1.98406e-05	0.1063	4.75886e-06											0.1063	3.29377e-05	0.1063	2.29724e-05											0.1063	2.53673e-05	0.1063	2.01936e-05
							0.1064	1.90596e-05	0.1064	4.74744e-06											0.1064	3.4938e-05	0.1064	2.30769e-05											0.1064	2.47023e-05	0.1064	1.89691e-05
							0.1065	1.80789e-05	0.1065	6.48557e-06											0.1065	3.58854e-05	0.1065	2.42983e-05											0.1065	2.30705e-05	0.1065	1.78145e-05
							0.1066	1.77226e-05	0.1066	8.6965e-06											0.1066	3.30294e-05	0.1066	2.5268e-05											0.1066	2.22613e-05	0.1066	1.72255e-05
							0.1067	1.90067e-05	0.1067	9.79471e-06											0.1067	2.86416e-05	0.1067	2.50994e-05											0.1067	2.34742e-05	0.1067	1.71575e-05
							0.1068	2.08602e-05	0.1068	1.05227e-05											0.1068	2.69661e-05	0.1068	2.42615e-05											0.1068	2.72248e-05	0.1068	1.69751e-05
							0.1069	2.12112e-05	0.1069	1.17313e-05											0.1069	2.69894e-05	0.1069	2.32355e-05											0.1069	3.23272e-05	0.1069	1.61288e-05
							0.107	2.08483e-05	0.107	1.22313e-05											0.107	2.67387e-05	0.107	2.29625e-05											0.107	3.57302e-05	0.107	1.45965e-05
							0.1071	2.1344e-05	0.1071	1.12132e-05											0.1071	2.753e-05	0.1071	2.40409e-05											0.1071	3.60272e-05	0.1071	1.44669e-05
							0.1072	2.18313e-05	0.1072	9.17509e-06											0.1072	3.06228e-05	0.1072	2.54677e-05											0.1072	3.38265e-05	0.1072	1.74245e-05
							0.1073	2.06389e-05	0.1073	6.4733e-06											0.1073	3.37672e-05	0.1073	2.68081e-05											0.1073	2.99393e-05	0.1073	2.15224e-05
							0.1074	1.75312e-05	0.1074	3.98523e-06											0.1074	3.49398e-05	0.1074	2.62919e-05											0.1074	2.61021e-05	0.1074	2.34617e-05
							0.1075	1.38761e-05	0.1075	3.48148e-06											0.1075	3.43134e-05	0.1075	2.213e-05											0.1075	2.48218e-05	0.1075	2.27306e-05
							0.1076	1.15669e-05	0.1076	4.29715e-06											0.1076	3.1675e-05	0.1076	1.77575e-05											0.1076	2.65972e-05	0.1076	2.11311e-05
							0.1077	1.17473e-05	0.1077	4.07298e-06											0.1077	2.79728e-05	0.1077	1.73152e-05											0.1077	2.95289e-05	0.1077	1.9018e-05
							0.1078	1.30639e-05	0.1078	4.17933e-06											0.1078	2.60943e-05	0.1078	2.00575e-05											0.1078	3.13119e-05	0.1078	1.68791e-05
							0.1079	1.25148e-05	0.1079	6.62069e-06											0.1079	2.6763e-05	0.1079	2.37096e-05											0.1079	3.13756e-05	0.1079	1.63454e-05
							0.108	1.02292e-05	0.108	9.84319e-06											0.108	2.89622e-05	0.108	2.70858e-05											0.108	3.04276e-05	0.108	1.66316e-05
							0.1081	9.6658e-06	0.1081	1.236e-05											0.1081	3.20934e-05	0.1081	2.87639e-05											0.1081	2.96742e-05	0.1081	1.62502e-05
							0.1082	1.22576e-05	0.1082	1.33674e-05											0.1082	3.47683e-05	0.1082	2.9583e-05											0.1082	3.02089e-05	0.1082	1.58438e-05
							0.1083	1.5848e-05	0.1083	1.22379e-05											0.1083	3.48225e-05	0.1083	3.22833e-05											0.1083	3.11787e-05	0.1083	1.69713e-05
							0.1084	1.74277e-05	0.1084	1.04425e-05											0.1084	3.19472e-05	0.1084	3.46239e-05											0.1084	3.13051e-05	0.1084	1.92626e-05
							0.1085	1.65466e-05	0.1085	9.99974e-06											0.1085	2.85229e-05	0.1085	3.22242e-05											0.1085	3.10621e-05	0.1085	1.95349e-05
							0.1086	1.48745e-05	0.1086	1.05098e-05											0.1086	2.80907e-05	0.1086	2.79171e-05											0.1086	3.14196e-05	0.1086	1.72933e-05
							0.1087	1.34661e-05	0.1087	1.0983e-05											0.1087	3.15721e-05	0.1087	2.68263e-05											0.1087	3.21307e-05	0.1087	1.56283e-05
							0.1088	1.34529e-05	0.1088	1.18467e-05											0.1088	3.62701e-05	0.1088	2.72409e-05											0.1088	3.28648e-05	0.1088	1.51543e-05
							0.1089	1.46282e-05	0.1089	1.1776e-05											0.1089	3.83529e-05	0.1089	2.58607e-05											0.1089	3.35945e-05	0.1089	1.45826e-05
							0.109	1.53093e-05	0.109	9.14802e-06											0.109	3.61167e-05	0.109	2.4027e-05											0.109	3.29528e-05	0.109	1.35916e-05
							0.1091	1.46364e-05	0.1091	6.90448e-06											0.1091	3.14184e-05	0.1091	2.39632e-05											0.1091	3.06598e-05	0.1091	1.24526e-05
							0.1092	1.41293e-05	0.1092	8.7096e-06											0.1092	2.77891e-05	0.1092	2.48663e-05											0.1092	2.92758e-05	0.1092	1.23396e-05
							0.1093	1.69547e-05	0.1093	1.33803e-05											0.1093	2.6911e-05	0.1093	2.51918e-05											0.1093	3.02084e-05	0.1093	1.39798e-05
							0.1094	2.20905e-05	0.1094	1.66412e-05											0.1094	2.79581e-05	0.1094	2.58879e-05											0.1094	3.2248e-05	0.1094	1.59107e-05
							0.1095	2.36885e-05	0.1095	1.51982e-05											0.1095	3.04283e-05	0.1095	2.78028e-05											0.1095	3.28652e-05	0.1095	1.68576e-05
							0.1096	1.95846e-05	0.1096	1.10428e-05											0.1096	3.39506e-05	0.1096	2.90709e-05											0.1096	3.14356e-05	0.1096	1.80363e-05
							0.1097	1.4357e-05	0.1097	9.25969e-06											0.1097	3.61159e-05	0.1097	2.85439e-05											0.1097	3.06826e-05	0.1097	1.94815e-05
							0.1098	1.17949e-05	0.1098	1.13487e-05											0.1098	3.59034e-05	0.1098	2.72226e-05											0.1098	3.2473e-05	0.1098	1.90669e-05
							0.1099	1.1148e-05	0.1099	1.43414e-05											0.1099	3.5033e-05	0.1099	2.59531e-05											0.1099	3.54799e-05	0.1099	1.71059e-05
							0.11	1.23358e-05	0.11	1.43219e-05											0.11	3.43027e-05	0.11	2.47187e-05											0.11	3.76873e-05	0.11	1.64191e-05
							0.1101	1.50376e-05	0.1101	1.10294e-05											0.1101	3.36238e-05	0.1101	2.36803e-05											0.1101	3.82084e-05	0.1101	1.74653e-05
							0.1102	1.62499e-05	0.1102	8.7816e-06											0.1102	3.25751e-05	0.1102	2.2851e-05											0.1102	3.71017e-05	0.1102	1.80652e-05
							0.1103	1.53911e-05	0.1103	1.01589e-05											0.1103	3.0596e-05	0.1103	2.23231e-05											0.1103	3.47983e-05	0.1103	1.71459e-05
							0.1104	1.35788e-05	0.1104	1.30665e-05											0.1104	2.824e-05	0.1104	2.28977e-05											0.1104	3.28522e-05	0.1104	1.58618e-05
							0.1105	1.1479e-05	0.1105	1.50746e-05											0.1105	2.72237e-05	0.1105	2.5185e-05											0.1105	3.25738e-05	0.1105	1.50784e-05
							0.1106	1.0834e-05	0.1106	1.63652e-05											0.1106	2.82009e-05	0.1106	2.7752e-05											0.1106	3.27961e-05	0.1106	1.448e-05
							0.1107	1.19781e-05	0.1107	1.79403e-05											0.1107	2.85053e-05	0.1107	2.75928e-05											0.1107	3.26573e-05	0.1107	1.44801e-05
							0.1108	1.29062e-05	0.1108	1.84465e-05											0.1108	2.56368e-05	0.1108	2.44354e-05											0.1108	3.2422e-05	0.1108	1.59089e-05
							0.1109	1.19253e-05	0.1109	1.64724e-05											0.1109	2.19233e-05	0.1109	2.17351e-05											0.1109	3.18922e-05	0.1109	1.79936e-05
							0.111	9.67853e-06	0.111	1.40413e-05											0.111	2.16882e-05	0.111	2.08708e-05											0.111	3.11363e-05	0.111	1.90507e-05
							0.1111	8.88841e-06	0.1111	1.35413e-05											0.1111	2.62952e-05	0.1111	2.03698e-05											0.1111	3.03751e-05	0.1111	1.88911e-05
							0.1112	1.03283e-05	0.1112	1.49505e-05											0.1112	3.1661e-05	0.1112	2.04687e-05											0.1112	2.94923e-05	0.1112	1.97516e-05
							0.1113	1.20428e-05	0.1113	1.62906e-05											0.1113	3.14755e-05	0.1113	2.26657e-05											0.1113	2.81023e-05	0.1113	2.24913e-05
							0.1114	1.28407e-05	0.1114	1.56768e-05											0.1114	2.61094e-05	0.1114	2.63559e-05											0.1114	2.62353e-05	0.1114	2.35373e-05
							0.1115	1.33316e-05	0.1115	1.406e-05											0.1115	2.27984e-05	0.1115	2.94384e-05											0.1115	2.49693e-05	0.1115	2.00626e-05
							0.1116	1.39097e-05	0.1116	1.3134e-05											0.1116	2.57929e-05	0.1116	3.02066e-05											0.1116	2.56868e-05	0.1116	1.43549e-05
							0.1117	1.39593e-05	0.1117	1.25575e-05											0.1117	3.13851e-05	0.1117	2.91339e-05											0.1117	2.88904e-05	0.1117	1.10892e-05
							0.1118	1.42976e-05	0.1118	1.19391e-05											0.1118	3.44386e-05	0.1118	2.73765e-05											0.1118	3.16128e-05	0.1118	1.1638e-05
							0.1119	1.72885e-05	0.1119	1.19305e-05											0.1119	3.50139e-05	0.1119	2.53598e-05											0.1119	2.97773e-05	0.1119	1.34336e-05
							0.112	2.15102e-05	0.112	1.27206e-05											0.112	3.53059e-05	0.112	2.30181e-05											0.112	2.50431e-05	0.112	1.47813e-05
							0.1121	2.18972e-05	0.1121	1.41056e-05											0.1121	3.49497e-05	0.1121	1.94387e-05											0.1121	2.3183e-05	0.1121	1.5519e-05
							0.1122	1.81634e-05	0.1122	1.50796e-05											0.1122	3.25671e-05	0.1122	1.56465e-05											0.1122	2.54908e-05	0.1122	1.57609e-05
							0.1123	1.55986e-05	0.1123	1.4974e-05											0.1123	2.90942e-05	0.1123	1.43634e-05											0.1123	2.8344e-05	0.1123	1.56963e-05
							0.1124	1.56027e-05	0.1124	1.55804e-05											0.1124	2.82488e-05	0.1124	1.59233e-05											0.1124	3.06169e-05	0.1124	1.5684e-05
							0.1125	1.55489e-05	0.1125	1.83902e-05											0.1125	3.01254e-05	0.1125	1.83399e-05											0.1125	3.31011e-05	0.1125	1.64131e-05
							0.1126	1.44605e-05	0.1126	2.12434e-05											0.1126	3.10518e-05	0.1126	1.95219e-05											0.1126	3.42649e-05	0.1126	1.66256e-05
							0.1127	1.21711e-05	0.1127	2.0993e-05											0.1127	3.06233e-05	0.1127	1.88876e-05											0.1127	3.34888e-05	0.1127	1.49579e-05
							0.1128	9.90616e-06	0.1128	1.80869e-05											0.1128	3.11261e-05	0.1128	1.76994e-05											0.1128	3.20251e-05	0.1128	1.30921e-05
							0.1129	1.06937e-05	0.1129	1.54609e-05											0.1129	3.26747e-05	0.1129	1.70726e-05											0.1129	3.06175e-05	0.1129	1.30862e-05
							0.113	1.34412e-05	0.113	1.46166e-05											0.113	3.4116e-05	0.113	1.76414e-05											0.113	2.91878e-05	0.113	1.47649e-05
							0.1131	1.35889e-05	0.1131	1.51502e-05											0.1131	3.50649e-05	0.1131	1.88239e-05											0.1131	2.75631e-05	0.1131	1.63695e-05
							0.1132	1.09867e-05	0.1132	1.57433e-05											0.1132	3.4425e-05	0.1132	1.94273e-05											0.1132	2.69483e-05	0.1132	1.63474e-05
							0.1133	9.68948e-06	0.1133	1.42858e-05											0.1133	3.17628e-05	0.1133	2.05128e-05											0.1133	2.80547e-05	0.1133	1.46717e-05
							0.1134	1.08374e-05	0.1134	1.13566e-05											0.1134	2.79745e-05	0.1134	2.33548e-05											0.1134	2.92417e-05	0.1134	1.26577e-05
							0.1135	1.21622e-05	0.1135	9.43773e-06											0.1135	2.34328e-05	0.1135	2.50408e-05											0.1135	2.93198e-05	0.1135	1.25522e-05
							0.1136	1.3155e-05	0.1136	7.91407e-06											0.1136	1.92636e-05	0.1136	2.3511e-05											0.1136	2.87914e-05	0.1136	1.50178e-05
							0.1137	1.47958e-05	0.1137	5.44926e-06											0.1137	1.82616e-05	0.1137	2.19452e-05											0.1137	2.8792e-05	0.1137	1.77181e-05
							0.1138	1.66873e-05	0.1138	3.71285e-06											0.1138	2.09944e-05	0.1138	2.24879e-05											0.1138	2.91163e-05	0.1138	1.88408e-05
							0.1139	1.7369e-05	0.1139	3.17804e-06											0.1139	2.58342e-05	0.1139	2.30731e-05											0.1139	2.88215e-05	0.1139	1.86045e-05
							0.114	1.5859e-05	0.114	2.13222e-06											0.114	3.19447e-05	0.114	2.26736e-05											0.114	2.89492e-05	0.114	1.78047e-05
							0.1141	1.42511e-05	0.1141	1.46159e-06											0.1141	3.68077e-05	0.1141	2.15778e-05											0.1141	2.99974e-05	0.1141	1.65723e-05
							0.1142	1.5048e-05	0.1142	3.16174e-06											0.1142	3.7249e-05	0.1142	1.9126e-05											0.1142	3.01815e-05	0.1142	1.49566e-05
							0.1143	1.668e-05	0.1143	6.44021e-06											0.1143	3.42859e-05	0.1143	1.57678e-05											0.1143	2.84937e-05	0.1143	1.36896e-05
							0.1144	1.68223e-05	0.1144	9.05158e-06											0.1144	3.13766e-05	0.1144	1.44272e-05											0.1144	2.59618e-05	0.1144	1.35122e-05
							0.1145	1.51195e-05	0.1145	9.72213e-06											0.1145	2.90309e-05	0.1145	1.69246e-05											0.1145	2.43151e-05	0.1145	1.48669e-05
							0.1146	1.32991e-05	0.1146	9.50521e-06											0.1146	2.66303e-05	0.1146	2.0373e-05											0.1146	2.41973e-05	0.1146	1.76029e-05
							0.1147	1.30487e-05	0.1147	1.02076e-05											0.1147	2.56991e-05	0.1147	2.18373e-05											0.1147	2.46592e-05	0.1147	1.98349e-05
							0.1148	1.33187e-05	0.1148	1.17925e-05											0.1148	2.6015e-05	0.1148	2.17014e-05											0.1148	2.46313e-05	0.1148	1.95044e-05
							0.1149	1.26137e-05	0.1149	1.24072e-05											0.1149	2.59287e-05	0.1149	1.98805e-05											0.1149	2.3551e-05	0.1149	1.72612e-05
							0.115	1.08787e-05	0.115	1.13583e-05											0.115	2.60781e-05	0.115	1.65652e-05											0.115	2.28805e-05	0.115	1.53871e-05
							0.1151	9.91247e-06	0.1151	1.08018e-05											0.1151	2.67418e-05	0.1151	1.51186e-05											0.1151	2.4496e-05	0.1151	1.41948e-05
							0.1152	1.18475e-05	0.1152	1.24133e-05											0.1152	2.71921e-05	0.1152	1.70143e-05											0.1152	2.70156e-05	0.1152	1.34663e-05
							0.1153	1.45026e-05	0.1153	1.51315e-05											0.1153	2.89024e-05	0.1153	1.92671e-05											0.1153	2.84017e-05	0.1153	1.45215e-05
							0.1154	1.49892e-05	0.1154	1.72645e-05											0.1154	3.1927e-05	0.1154	1.90246e-05											0.1154	2.85297e-05	0.1154	1.6817e-05
							0.1155	1.48613e-05	0.1155	1.73207e-05											0.1155	3.25567e-05	0.1155	1.78094e-05											0.1155	2.80739e-05	0.1155	1.82135e-05
							0.1156	1.70313e-05	0.1156	1.57109e-05											0.1156	2.98362e-05	0.1156	1.89812e-05											0.1156	2.78811e-05	0.1156	1.84645e-05
							0.1157	2.1093e-05	0.1157	1.46683e-05											0.1157	2.77237e-05	0.1157	2.24084e-05											0.1157	2.87366e-05	0.1157	1.73145e-05
							0.1158	2.37286e-05	0.1158	1.50479e-05											0.1158	2.81488e-05	0.1158	2.50335e-05											0.1158	3.03388e-05	0.1158	1.47243e-05
							0.1159	2.32186e-05	0.1159	1.49978e-05											0.1159	2.87556e-05	0.1159	2.51435e-05											0.1159	3.09665e-05	0.1159	1.19365e-05
							0.116	2.12122e-05	0.116	1.3758e-05											0.116	2.90014e-05	0.116	2.4125e-05											0.116	2.94732e-05	0.116	9.15189e-06
							0.1161	2.03337e-05	0.1161	1.35756e-05											0.1161	3.14081e-05	0.1161	2.32794e-05											0.1161	2.72518e-05	0.1161	6.83361e-06
							0.1162	2.01787e-05	0.1162	1.5429e-05											0.1162	3.55633e-05	0.1162	2.26903e-05											0.1162	2.57758e-05	0.1162	7.18055e-06
							0.1163	1.85316e-05	0.1163	1.78348e-05											0.1163	3.63475e-05	0.1163	2.27072e-05											0.1163	2.52247e-05	0.1163	9.90388e-06
							0.1164	1.61832e-05	0.1164	1.91742e-05											0.1164	3.14864e-05	0.1164	2.31794e-05											0.1164	2.6572e-05	0.1164	1.15247e-05
							0.1165	1.55433e-05	0.1165	1.86822e-05											0.1165	2.61347e-05	0.1165	2.29218e-05											0.1165	2.94263e-05	0.1165	1.08868e-05
							0.1166	1.62397e-05	0.1166	1.62836e-05											0.1166	2.47359e-05	0.1166	2.11114e-05											0.1166	3.09928e-05	0.1166	9.80901e-06
							0.1167	1.62372e-05	0.1167	1.23704e-05											0.1167	2.52635e-05	0.1167	1.83823e-05											0.1167	3.05628e-05	0.1167	1.00534e-05
							0.1168	1.47361e-05	0.1168	8.24886e-06											0.1168	2.47684e-05	0.1168	1.63686e-05											0.1168	3.01058e-05	0.1168	1.21946e-05
							0.1169	1.22946e-05	0.1169	5.82534e-06											0.1169	2.38927e-05	0.1169	1.6422e-05											0.1169	2.98535e-05	0.1169	1.48761e-05
							0.117	1.01504e-05	0.117	6.8869e-06											0.117	2.43734e-05	0.117	1.94681e-05											0.117	2.90362e-05	0.117	1.64536e-05
							0.1171	9.52873e-06	0.1171	1.0697e-05											0.1171	2.52262e-05	0.1171	2.37942e-05											0.1171	2.88627e-05	0.1171	1.71293e-05
							0.1172	1.11708e-05	0.1172	1.43172e-05											0.1172	2.47911e-05	0.1172	2.59038e-05											0.1172	3.03605e-05	0.1172	1.77332e-05
							0.1173	1.43421e-05	0.1173	1.67295e-05											0.1173	2.52948e-05	0.1173	2.44914e-05											0.1173	3.27995e-05	0.1173	1.80762e-05
							0.1174	1.72832e-05	0.1174	1.87241e-05											0.1174	2.89588e-05	0.1174	2.22109e-05											0.1174	3.42264e-05	0.1174	1.79912e-05
							0.1175	1.83583e-05	0.1175	1.89901e-05											0.1175	3.2747e-05	0.1175	2.26493e-05											0.1175	3.4066e-05	0.1175	1.82846e-05
							0.1176	1.7135e-05	0.1176	1.58491e-05											0.1176	3.33302e-05	0.1176	2.51253e-05											0.1176	3.4136e-05	0.1176	1.95164e-05
							0.1177	1.59846e-05	0.1177	1.16521e-05											0.1177	3.12214e-05	0.1177	2.62271e-05											0.1177	3.39058e-05	0.1177	2.10577e-05
							0.1178	1.69867e-05	0.1178	9.96816e-06											0.1178	2.86089e-05	0.1178	2.52692e-05											0.1178	3.21706e-05	0.1178	2.17406e-05
							0.1179	1.85045e-05	0.1179	9.70257e-06											0.1179	2.79349e-05	0.1179	2.29496e-05											0.1179	3.04815e-05	0.1179	2.06173e-05
							0.118	1.80575e-05	0.118	7.5335e-06											0.118	3.01671e-05	0.118	2.01106e-05											0.118	2.99438e-05	0.118	1.88868e-05
							0.1181	1.60119e-05	0.1181	4.93304e-06											0.1181	3.36261e-05	0.1181	1.77219e-05											0.1181	2.95647e-05	0.1181	1.89801e-05
							0.1182	1.46198e-05	0.1182	5.08985e-06											0.1182	3.58778e-05	0.1182	1.66396e-05											0.1182	2.85174e-05	0.1182	2.06508e-05
							0.1183	1.44242e-05	0.1183	7.42437e-06											0.1183	3.6298e-05	0.1183	1.77669e-05											0.1183	2.78199e-05	0.1183	2.20204e-05
							0.1184	1.44506e-05	0.1184	1.05809e-05											0.1184	3.55714e-05	0.1184	2.08776e-05											0.1184	2.81528e-05	0.1184	2.18678e-05
							0.1185	1.45042e-05	0.1185	1.30083e-05											0.1185	3.43912e-05	0.1185	2.53897e-05											0.1185	2.9062e-05	0.1185	1.99095e-05
							0.1186	1.49647e-05	0.1186	1.31318e-05											0.1186	3.38956e-05	0.1186	2.98218e-05											0.1186	2.99407e-05	0.1186	1.77179e-05
							0.1187	1.58674e-05	0.1187	1.14151e-05											0.1187	3.43592e-05	0.1187	3.04963e-05											0.1187	2.95516e-05	0.1187	1.67781e-05
							0.1188	1.5947e-05	0.1188	9.23765e-06											0.1188	3.44575e-05	0.1188	2.72715e-05											0.1188	2.76407e-05	0.1188	1.69612e-05
							0.1189	1.49724e-05	0.1189	8.36117e-06											0.1189	3.34559e-05	0.1189	2.42804e-05											0.1189	2.6092e-05	0.1189	1.84819e-05
							0.119	1.45072e-05	0.119	1.06359e-05											0.119	3.2102e-05	0.119	2.4049e-05											0.119	2.64461e-05	0.119	2.07323e-05
							0.1191	1.42118e-05	0.1191	1.47898e-05											0.1191	3.00311e-05	0.1191	2.54709e-05											0.1191	2.8017e-05	0.1191	2.08676e-05
							0.1192	1.3461e-05	0.1192	1.65601e-05											0.1192	2.75897e-05	0.1192	2.54765e-05											0.1192	2.77655e-05	0.1192	1.79985e-05
							0.1193	1.3265e-05	0.1193	1.42274e-05											0.1193	2.70765e-05	0.1193	2.36637e-05											0.1193	2.5131e-05	0.1193	1.57728e-05
							0.1194	1.30811e-05	0.1194	1.14659e-05											0.1194	2.83487e-05	0.1194	2.20925e-05											0.1194	2.42324e-05	0.1194	1.65042e-05
							0.1195	1.16786e-05	0.1195	1.24951e-05											0.1195	2.8777e-05	0.1195	2.12648e-05											0.1195	2.76083e-05	0.1195	1.78471e-05
							0.1196	1.01768e-05	0.1196	1.60948e-05											0.1196	2.7452e-05	0.1196	2.12342e-05											0.1196	3.21584e-05	0.1196	1.74304e-05
							0.1197	1.08306e-05	0.1197	1.81388e-05											0.1197	2.56905e-05	0.1197	2.26136e-05											0.1197	3.37226e-05	0.1197	1.61216e-05
							0.1198	1.44428e-05	0.1198	1.77487e-05											0.1198	2.41997e-05	0.1198	2.44502e-05											0.1198	3.20483e-05	0.1198	1.60298e-05
							0.1199	1.89526e-05	0.1199	1.62727e-05											0.1199	2.33796e-05	0.1199	2.59548e-05											0.1199	2.87954e-05	0.1199	1.70392e-05
							0.12	2.11509e-05	0.12	1.3709e-05											0.12	2.38966e-05	0.12	2.62787e-05											0.12	2.488e-05	0.12	1.71292e-05
							0.1201	1.96191e-05	0.1201	1.12385e-05											0.1201	2.55466e-05	0.1201	2.35178e-05											0.1201	2.27225e-05	0.1201	1.64806e-05
							0.1202	1.73448e-05	0.1202	1.15041e-05											0.1202	2.79246e-05	0.1202	1.78624e-05											0.1202	2.34306e-05	0.1202	1.75157e-05
							0.1203	1.81291e-05	0.1203	1.43754e-05											0.1203	3.07545e-05	0.1203	1.25927e-05											0.1203	2.49877e-05	0.1203	2.02326e-05
