# Supplementary material for: Endosomal phosphatidylinositol 3‐phosphate controls synaptic vesicle cycling and neurotransmission
Source: EMBO J. 2022 Mar 22;41(9):e109352. doi: 10.15252/embj.2021109352 (PMC9058544; doi:10.15252/embj.2021109352)
Supplement: Supplementary file 5 — Source Data for Figure 2 [file EMBJ-41-e109352-s001.zip › Figure_2_Source_Data+Statistics/Figure_2B/Figure_2B.xlsx]

## Sheet: Tabelle1
	10ms	20ms	50ms	100ms	200ms	500ms			10ms	20ms	50ms	100ms	200ms	500ms			10ms	10	Slope % Control	175.487	5.21011	Slope % PS34 Inh	232.966	15.1093		Control trace	0	2.58464e-05	3.62395		VPS34 Inh	0	-1.15355e-06	-0.286298
Slope % Control	174.089	202.967	222.553	197.861	176.157	126.821		Slope % VPS34 Inh	242.903	296.993	389.848	310.138	204.41	153.479			20ms	20		200.193	5.78972		269.575	16.9974		20ms	0.0001	2.87598e-05	4.03244		20ms	0.0001	1.1635e-05	2.88769
	176.055	185.527	194.008	179.671	168.236	134.044			213.289	236.023	275.921	247.675	217.397	151.03			50ms	50		206.909	6.6455		282.457	25.0256			0.0002	2.54558e-05	3.56918			0.0002	2.09668e-05	5.20375
	174.888	214.818	212.518	204.944	168.228	127.907			303.881	333.774	308.344	241.979	208.327	169.352			100ms	100		191.819	5.17788		243.417	15.1016			0.0003	1.32803e-05	1.86205			0.0003	2.06069e-05	5.11442
	154.943	179.848	182.07	173.697	161.097	116.302			205.758	223.36	215.707	205.206	184.048	146.765			200ms	200		168.816	2.45483		195.456	7.22287			0.0004	-3.13342e-06	-0.43934			0.0004	1.23867e-05	3.07425
	195.083	209.051	207.108	191.989	175.309	139.638			213.097	248.445	240.464	213.277	188.875	142.587			500ms	500		128.712	3.20088		149.394	4.9488			0.0005	-1.69113e-05	-2.37114			0.0005	3.56251e-06	0.884179
	177.864	208.944	223.195	202.752	163.869	127.559			218.869	278.854	264.46	242.228	169.68	133.153													0.0006	-2.33047e-05	-3.26757			0.0006	-6.46514e-07	-0.160458
																											0.0007	-2.20191e-05	-3.08732			0.0007	-6.26996e-07	-0.155614
																											0.0008	-1.63744e-05	-2.29587			0.0008	-2.32582e-07	-0.0577245
																											0.0009	-1.25756e-05	-1.76324			0.0009	-2.79222e-06	-0.692999
																											0.001	-1.47107e-05	-2.0626			0.001	-7.14276e-06	-1.77276
																											0.0011	-1.89576e-05	-2.65806			0.0011	-1.05319e-05	-2.61392
																											0.0012	-1.81372e-05	-2.54303			0.0012	-1.29539e-05	-3.21502
																											0.0013	-9.65591e-06	-1.35386			0.0013	-1.57583e-05	-3.91104
																											0.0014	-2.10268e-07	-0.0294819			0.0014	-1.70403e-05	-4.22922
																											0.0015	7.87613e-07	0.110432			0.0015	-1.36379e-05	-3.38479
																											0.0016	-5.0534e-06	-0.708542			0.0016	-9.90276e-06	-2.45776
																											0.0017	-8.70133e-06	-1.22002			0.0017	-9.59162e-06	-2.38054
																											0.0018	-6.39802e-06	-0.897072			0.0018	-8.0639e-06	-2.00138
																											0.0019	1.75638e-08	0.00246263			0.0019	-4.42579e-06	-1.09843
																											0.002	4.6427e-06	0.650957			0.002	-7.51713e-07	-0.186567
																											0.0021	2.5027e-06	0.350906			0.0021	6.6321e-06	1.64602
																											0.0022	-3.33719e-06	-0.467911			0.0022	1.62384e-05	4.03021
																											0.0023	-7.75276e-06	-1.08702			0.0023	2.09042e-05	5.1882
																											0.0024	-1.07264e-05	-1.50396			0.0024	2.13624e-05	5.30192
																											0.0025	-1.20901e-05	-1.69517			0.0025	2.12889e-05	5.28369
																											0.0026	-8.50348e-06	-1.19228			0.0026	1.77522e-05	4.40592
																											0.0027	6.64274e-07	0.0931385			0.0027	1.0065e-05	2.49803
																											0.0028	7.39039e-06	1.03621			0.0028	5.51867e-06	1.36968
																											0.0029	2.12675e-06	0.298194			0.0029	7.15409e-06	1.77557
																											0.003	-1.12444e-05	-1.57659			0.003	6.91059e-06	1.71514
																											0.0031	-2.07345e-05	-2.9072			0.0031	1.58021e-06	0.392192
																											0.0032	-2.16835e-05	-3.04027			0.0032	3.36807e-06	0.835921
																											0.0033	-1.66545e-05	-2.33515			0.0033	1.62424e-05	4.0312
																											0.0034	-8.29822e-06	-1.1635			0.0034	2.61376e-05	6.48708
																											0.0035	-1.92153e-06	-0.26942			0.0035	2.76408e-05	6.86016
																											0.0036	-2.91937e-06	-0.409327			0.0036	2.77767e-05	6.8939
																											0.0037	-1.01791e-05	-1.42722			0.0037	2.60609e-05	6.46805
																											0.0038	-1.58693e-05	-2.22506			0.0038	1.82499e-05	4.52943
																											0.0039	-1.3266e-05	-1.86003			0.0039	9.05856e-06	2.24824
																											0.004	-6.16949e-06	-0.86503			0.004	4.09758e-06	1.01698
																											0.0041	-3.53875e-06	-0.496171			0.0041	1.84628e-07	0.0458227
																											0.0042	-7.0189e-06	-0.984127			0.0042	-4.40213e-06	-1.09256
																											0.0043	-1.10241e-05	-1.54569			0.0043	-3.04581e-06	-0.755939
																											0.0044	-1.10951e-05	-1.55565			0.0044	5.11854e-06	1.27037
																											0.0045	-6.78299e-06	-0.95105			0.0045	1.21352e-05	3.01182
																											0.0046	1.29256e-06	0.181231			0.0046	1.38234e-05	3.43083
																											0.0047	1.0731e-05	1.5046			0.0047	1.3434e-05	3.33419
																											0.0048	1.92117e-05	2.69369			0.0048	1.80631e-05	4.48306
																											0.0049	2.61799e-05	3.67071			0.0049	3.00318e-05	7.45358
																											0.005	3.0208e-05	4.23549			0.005	4.17148e-05	10.3532
																											0.0051	3.20179e-05	4.48927			0.0051	4.40989e-05	10.9449
																											0.0052	3.58459e-05	5.02598			0.0052	3.77238e-05	9.36265
																											0.0053	4.09386e-05	5.74004			0.0053	3.1182e-05	7.73904
																											0.0054	3.98785e-05	5.5914			0.0054	2.68203e-05	6.65651
																											0.0055	3.02105e-05	4.23584			0.0055	1.70047e-05	4.2204
																											0.0056	1.717e-05	2.40742			0.0056	-1.51278e-06	-0.375455
																											0.0057	4.91471e-06	0.689096			0.0057	-2.0136e-05	-4.99755
																											0.0058	-6.30338e-07	-0.0883803			0.0058	-2.85857e-05	-7.09468
																											0.0059	4.12692e-06	0.578639			0.0059	-2.43916e-05	-6.05374
																											0.006	9.87937e-06	1.3852			0.006	-1.13184e-05	-2.80912
																											0.0061	1.03537e-05	1.4517			0.0061	3.63413e-06	0.901954
																											0.0062	1.18375e-05	1.65975			0.0062	1.0248e-05	2.54345
																											0.0063	1.43006e-05	2.0051			0.0063	2.98198e-06	0.740096
																											0.0064	9.32395e-06	1.30732			0.0064	-9.44902e-06	-2.34515
																											0.0065	1.05719e-06	0.148229			0.0065	-1.45618e-05	-3.6141
																											0.0066	2.51693e-07	0.0352901			0.0066	-1.4524e-05	-3.60471
																											0.0067	4.00555e-06	0.561621			0.0067	-1.61272e-05	-4.0026
																											0.0068	6.30123e-06	0.883501			0.0068	-1.73836e-05	-4.31444
																											0.0069	8.89609e-06	1.24733			0.0069	-1.72462e-05	-4.28033
																											0.007	1.10008e-05	1.54243			0.007	-1.73858e-05	-4.31497
																											0.0071	8.64911e-06	1.2127			0.0071	-1.65271e-05	-4.10186
																											0.0072	2.55004e-06	0.357543			0.0072	-1.29723e-05	-3.21959
																											0.0073	-1.68431e-06	-0.236159			0.0073	-4.9166e-06	-1.22025
																											0.0074	-1.94695e-06	-0.272984			0.0074	5.66374e-06	1.40568
																											0.0075	-2.16021e-06	-0.302885			0.0075	1.11978e-05	2.77919
																											0.0076	-4.39965e-06	-0.616879			0.0076	6.89214e-06	1.71056
																											0.0077	-8.19711e-06	-1.14932			0.0077	1.05578e-06	0.262033
																											0.0078	-1.25655e-05	-1.76183			0.0078	5.84576e-06	1.45086
																											0.0079	-1.31577e-05	-1.84486			0.0079	1.7266e-05	4.28524
																											0.008	-7.63445e-06	-1.07043			0.008	2.34863e-05	5.82907
																											0.0081	-8.86135e-07	-0.124246			0.0081	2.26911e-05	5.63169
																											0.0082	1.16129e-06	0.162825			0.0082	1.78725e-05	4.43577
																											0.0083	-2.30688e-06	-0.323449			0.0083	1.195e-05	2.96588
																											0.0084	-3.9602e-06	-0.555263			0.0084	7.58091e-06	1.8815
																											0.0085	2.8136e-06	0.394497			0.0085	4.28865e-06	1.0644
																											0.0086	1.2695e-05	1.77998			0.0086	1.19679e-06	0.29703
																											0.0087	1.80222e-05	2.52691			0.0087	5.05086e-07	0.125357
																											0.0088	1.84884e-05	2.59228			0.0088	1.88991e-06	0.469057
																											0.0089	1.2837e-05	1.79989			0.0089	8.86576e-07	0.220039
																											0.009	1.59472e-06	0.223598			0.009	-1.87109e-06	-0.464384
																											0.0091	-5.16915e-06	-0.724771			0.0091	-2.28381e-06	-0.566818
																											0.0092	-2.64731e-06	-0.371182			0.0092	-1.00205e-06	-0.248698
																											0.0093	4.39964e-06	0.616878			0.0093	-1.99469e-06	-0.495061
																											0.0094	1.09546e-05	1.53595			0.0094	-7.27635e-06	-1.80591
																											0.0095	1.22859e-05	1.72262			0.0095	-1.54981e-05	-3.84648
																											0.0096	6.94643e-06	0.973966			0.0096	-2.15569e-05	-5.3502
																											0.0097	-2.14057e-06	-0.300131			0.0097	-2.07609e-05	-5.15263
																											0.0098	-1.03713e-05	-1.45417			0.0098	-1.39673e-05	-3.46654
																											0.0099	-1.21454e-05	-1.70292			0.0099	-7.07591e-06	-1.75617
																											0.01	-9.28103e-06	-1.3013			0.01	-2.77899e-06	-0.689717
																											0.0101	-7.29568e-06	-1.02293			0.0101	-1.07474e-06	-0.26674
																											0.0102	-4.8912e-06	-0.685799			0.0102	-3.76833e-06	-0.935259
																											0.0103	-2.91725e-06	-0.40903			0.0103	-1.05654e-05	-2.62221
																											0.0104	-5.4166e-06	-0.759466			0.0104	-1.87394e-05	-4.65092
																											0.0105	-8.49937e-06	-1.1917			0.0105	-2.30213e-05	-5.71365
																											0.0106	-7.63383e-06	-1.07035			0.0106	-1.81635e-05	-4.50798
																											0.0107	-6.74769e-06	-0.9461			0.0107	-8.0565e-06	-1.99954
																											0.0108	-1.01988e-05	-1.42998			0.0108	-3.09538e-06	-0.768241
																											0.0109	-1.49298e-05	-2.09332			0.0109	-4.97824e-06	-1.23555
																											0.011	-1.73009e-05	-2.42577			0.011	-3.76651e-06	-0.934808
																											0.0111	-1.65761e-05	-2.32415			0.0111	6.55707e-06	1.6274
																											0.0112	-1.40034e-05	-1.96343			0.0112	1.99478e-05	4.95083
																											0.0113	-1.29089e-05	-1.80997			0.0113	2.76968e-05	6.87406
																											0.0114	-1.13619e-05	-1.59306			0.0114	2.81498e-05	6.98647
																											0.0115	-4.75324e-06	-0.666457			0.0115	2.19826e-05	5.45586
																											0.0116	1.79031e-06	0.251021			0.0116	9.69904e-06	2.4072
																											0.0117	9.08566e-07	0.127391			0.0117	-2.87011e-06	-0.712331
																											0.0118	-6.98812e-06	-0.979811			0.0118	-1.05647e-05	-2.62204
																											0.0119	-1.64132e-05	-2.30131			0.0119	-1.36761e-05	-3.39427
																											0.012	-2.1148e-05	-2.96518			0.012	-1.25997e-05	-3.12711
																											0.0121	-1.9829e-05	-2.78024			0.0121	-6.39914e-06	-1.5882
																											0.0122	-1.7075e-05	-2.39411			0.0122	7.44121e-06	1.84683
																											0.0123	-1.39254e-05	-1.9525			0.0123	2.65452e-05	6.58825
																											0.0124	-7.65778e-06	-1.0737			0.0124	3.95647e-05	9.81955
																											0.0125	7.20625e-07	0.10104			0.0125	3.9905e-05	9.904
																											0.0126	5.68407e-06	0.796969			0.0126	3.3627e-05	8.34586
																											0.0127	2.85395e-06	0.400154			0.0127	2.66206e-05	6.60696
																											0.0128	-5.57246e-06	-0.78132			0.0128	1.86034e-05	4.61716
																											0.0129	-1.31959e-05	-1.85021			0.0129	1.23466e-05	3.0643
																											0.013	-1.7739e-05	-2.4872			0.013	1.32818e-05	3.29641
																											0.0131	-2.15298e-05	-3.01871			0.0131	2.03163e-05	5.04229
																											0.0132	-2.20312e-05	-3.08902			0.0132	2.74107e-05	6.80306
																											0.0133	-1.4948e-05	-2.09588			0.0133	2.71245e-05	6.73201
																											0.0134	-6.49946e-06	-0.911295			0.0134	1.65198e-05	4.10004
																											0.0135	-2.91589e-06	-0.40884			0.0135	2.0501e-06	0.508813
																											0.0136	-1.11816e-06	-0.156779			0.0136	-7.3818e-06	-1.83209
																											0.0137	-3.71548e-07	-0.0520951			0.0137	-1.04709e-05	-2.59878
																											0.0138	-3.2812e-06	-0.46006			0.0138	-1.26116e-05	-3.13006
																											0.0139	-7.71028e-06	-1.08107			0.0139	-1.5595e-05	-3.87052
																											0.014	-9.36105e-06	-1.31252			0.014	-1.57309e-05	-3.90424
																											0.0141	-6.4026e-06	-0.897715			0.0141	-1.20573e-05	-2.99249
																											0.0142	-1.22712e-06	-0.172056			0.0142	-7.72613e-06	-1.91754
																											0.0143	-7.94347e-07	-0.111376			0.0143	-6.0721e-06	-1.50703
																											0.0144	-8.70507e-06	-1.22055			0.0144	-8.52146e-06	-2.11494
																											0.0145	-1.86688e-05	-2.61756			0.0145	-1.04341e-05	-2.58964
																											0.0146	-2.12384e-05	-2.97786			0.0146	-4.90759e-06	-1.21801
																											0.0147	-1.83158e-05	-2.56808			0.0147	4.23821e-06	1.05188
																											0.0148	-1.81896e-05	-2.55039			0.0148	4.45057e-06	1.10458
																											0.0149	-1.8012e-05	-2.52548			0.0149	-7.75949e-06	-1.92582
																											0.015	-8.32234e-06	-1.16688			0.015	-2.29872e-05	-5.70519
																											0.0151	1.03718e-05	1.45424			0.0151	-3.07705e-05	-7.63691
																											0.0152	2.62556e-05	3.68133			0.0152	-2.89546e-05	-7.18624
																											0.0153	3.15521e-05	4.42394			0.0153	-2.39225e-05	-5.9373
																											0.0154	3.00907e-05	4.21904			0.0154	-2.03777e-05	-5.05753
																											0.0155	2.62317e-05	3.67796			0.0155	-1.71794e-05	-4.26376
																											0.0156	2.11647e-05	2.96752			0.0156	-1.2646e-05	-3.13861
																											0.0157	1.92994e-05	2.70598			0.0157	-4.3486e-06	-1.07928
																											0.0158	2.05329e-05	2.87893			0.0158	8.11834e-06	2.01489
																											0.0159	2.15848e-05	3.02642			0.0159	1.80622e-05	4.48286
																											0.016	2.22758e-05	3.12331			0.016	2.04901e-05	5.08542
																											0.0161	2.19139e-05	3.07257			0.0161	1.62234e-05	4.02648
																											0.0162	1.64375e-05	2.30472			0.0162	1.03658e-05	2.57268
																											0.0163	6.07961e-06	0.852427			0.0163	9.50434e-06	2.35888
																											0.0164	-1.48588e-06	-0.208337			0.0164	1.33024e-05	3.30151
																											0.0165	-1.6582e-06	-0.232497			0.0165	1.51415e-05	3.75797
																											0.0166	2.13621e-06	0.29952			0.0166	1.13969e-05	2.82858
																											0.0167	6.83315e-06	0.958083			0.0167	2.04205e-06	0.506814
																											0.0168	1.22278e-05	1.71448			0.0168	-1.065e-05	-2.64322
																											0.0169	1.82655e-05	2.56103			0.0169	-1.87287e-05	-4.64827
																											0.017	2.46196e-05	3.45194			0.017	-1.44664e-05	-3.59041
																											0.0171	2.68319e-05	3.76212			0.0171	-3.92346e-06	-0.973763
																											0.0172	2.09099e-05	2.9318			0.0172	-7.80549e-07	-0.193724
																											0.0173	1.15473e-05	1.61905			0.0173	-7.32793e-06	-1.81872
																											0.0174	4.84392e-06	0.67917			0.0174	-1.58009e-05	-3.92163
																											0.0175	5.01238e-07	0.070279			0.0175	-2.27449e-05	-5.64504
																											0.0176	-8.97411e-07	-0.125827			0.0176	-3.01323e-05	-7.47852
																											0.0177	2.02383e-06	0.283764			0.0177	-3.56105e-05	-8.83816
																											0.0178	4.36606e-06	0.612169			0.0178	-3.49049e-05	-8.66303
																											0.0179	1.01894e-06	0.142866			0.0179	-2.87592e-05	-7.13772
																											0.018	-5.70146e-06	-0.799406			0.018	-1.99398e-05	-4.94885
																											0.0181	-8.55591e-06	-1.19963			0.0181	-1.24961e-05	-3.1014
																											0.0182	-5.26057e-06	-0.737589			0.0182	-1.21461e-05	-3.01453
																											0.0183	-4.63658e-07	-0.0650099			0.0183	-1.67795e-05	-4.16449
																											0.0184	2.01958e-06	0.283167			0.0184	-1.92852e-05	-4.78638
																											0.0185	2.09422e-06	0.293633			0.0185	-1.91845e-05	-4.7614
																											0.0186	-1.09308e-06	-0.153262			0.0186	-2.06996e-05	-5.13743
																											0.0187	-7.63622e-06	-1.07068			0.0187	-2.49322e-05	-6.18791
																											0.0188	-1.10829e-05	-1.55395			0.0188	-2.57048e-05	-6.37966
																											0.0189	-6.94181e-06	-0.973318			0.0189	-1.56087e-05	-3.87392
																											0.019	-1.89439e-07	-0.0265615			0.019	-6.52037e-07	-0.161829
																											0.0191	1.45078e-06	0.203415			0.0191	4.18154e-06	1.03781
																											0.0192	-6.23974e-06	-0.87488			0.0192	-1.27789e-06	-0.317159
																											0.0193	-1.69833e-05	-2.38124			0.0193	-7.06195e-06	-1.7527
																											0.0194	-1.75434e-05	-2.45978			0.0194	-1.04139e-05	-2.58461
																											0.0195	-6.36868e-06	-0.892958			0.0195	-1.28926e-05	-3.19981
																											0.0196	4.75009e-06	0.666014			0.0196	-1.37599e-05	-3.41507
																											0.0197	4.55691e-06	0.638928			0.0197	-1.84173e-05	-4.57099
																											0.0198	-4.67217e-05	-6.55089			0.0198	-7.80065e-05	-19.3604
																											0.0199	-0.00030108	-42.2147			0.0199	-0.000375556	-93.2091
																											0.02	-0.00102091	-143.142			0.02	-0.00128134	-318.016
																											0.0201	-0.00210709	-295.437			0.0201	-0.00280693	-696.652
																											0.0202	-0.00272714	-382.375			0.0202	-0.00388142	-963.328
																											0.0203	-0.00232132	-325.474			0.0203	-0.00342263	-849.462
																											0.0204	-0.00149927	-210.214			0.0204	-0.00197398	-489.921
																											0.0205	-0.00097541	-136.763			0.0205	-0.000759765	-188.566
																											0.0206	-0.000769631	-107.911			0.0206	-0.000188523	-46.7896
																											0.0207	-0.000677048	-94.9296			0.0207	-3.77558e-05	-9.3706
																											0.0208	-0.000613127	-85.9671			0.0208	-6.03144e-05	-14.9694
																											0.0209	-0.000557489	-78.1661			0.0209	-0.000124854	-30.9874
																											0.021	-0.000505865	-70.9278			0.021	-0.00018314	-45.4535
																											0.0211	-0.000459251	-64.392			0.0211	-0.000225163	-55.8831
																											0.0212	-0.00042208	-59.1803			0.0212	-0.000253905	-63.0165
																											0.0213	-0.000391437	-54.8837			0.0213	-0.000270323	-67.0915
																											0.0214	-0.000358977	-50.3324			0.0214	-0.000275763	-68.4415
																											0.0215	-0.000325871	-45.6907			0.0215	-0.000274893	-68.2257
																											0.0216	-0.000299278	-41.962			0.0216	-0.00027094	-67.2445
																											0.0217	-0.000279608	-39.2041			0.0217	-0.000266862	-66.2324
																											0.0218	-0.000262071	-36.7452			0.0218	-0.000264518	-65.6507
																											0.0219	-0.000244152	-34.2328			0.0219	-0.000259496	-64.4043
																											0.022	-0.000229207	-32.1373			0.022	-0.000248764	-61.7406
																											0.0221	-0.000217898	-30.5517			0.0221	-0.000236669	-58.7387
																											0.0222	-0.000202895	-28.4481			0.0222	-0.000228054	-56.6006
																											0.0223	-0.00018318	-25.6838			0.0223	-0.000224412	-55.6967
																											0.0224	-0.000166591	-23.3578			0.0224	-0.000224249	-55.6563
																											0.0225	-0.000155577	-21.8136			0.0225	-0.000221804	-55.0494
																											0.0226	-0.000147105	-20.6258			0.0226	-0.000212648	-52.7771
																											0.0227	-0.000140014	-19.6315			0.0227	-0.000202114	-50.1626
																											0.0228	-0.000135833	-19.0452			0.0228	-0.000198746	-49.3266
																											0.0229	-0.000138597	-19.4329			0.0229	-0.00020322	-50.4371
																											0.023	-0.000147276	-20.6497			0.023	-0.000210523	-52.2496
																											0.0231	-0.000155155	-21.7545			0.0231	-0.000218859	-54.3184
																											0.0232	-0.000162859	-22.8346			0.0232	-0.000227539	-56.4728
																											0.0233	-0.000173208	-24.2857			0.0233	-0.000235968	-58.5647
																											0.0234	-0.000182999	-25.6585			0.0234	-0.000246129	-61.0867
																											0.0235	-0.000192095	-26.9338			0.0235	-0.000256615	-63.6892
																											0.0236	-0.000201696	-28.28			0.0236	-0.000260596	-64.6773
																											0.0237	-0.000206749	-28.9885			0.0237	-0.000252397	-62.6422
																											0.0238	-0.000204149	-28.6239			0.0238	-0.000231511	-57.4587
																											0.0239	-0.000196804	-27.594			0.0239	-0.00020437	-50.7226
																											0.024	-0.000184167	-25.8222			0.024	-0.000182721	-45.3495
																											0.0241	-0.000168426	-23.6151			0.0241	-0.000173564	-43.0769
																											0.0242	-0.00015922	-22.3244			0.0242	-0.000173701	-43.1107
																											0.0243	-0.000157678	-22.1081			0.0243	-0.000177946	-44.1643
																											0.0244	-0.000156352	-21.9223			0.0244	-0.000183649	-45.5798
																											0.0245	-0.000152668	-21.4057			0.0245	-0.000186021	-46.1684
																											0.0246	-0.000150841	-21.1495			0.0246	-0.000180095	-44.6978
																											0.0247	-0.00015757	-22.093			0.0247	-0.000171357	-42.529
																											0.0248	-0.000173116	-24.2728			0.0248	-0.000169687	-42.1144
																											0.0249	-0.000189809	-26.6133			0.0249	-0.000177074	-43.9479
																											0.025	-0.000203432	-28.5234			0.025	-0.000186928	-46.3935
																											0.0251	-0.000218101	-30.5801			0.0251	-0.000188987	-46.9045
																											0.0252	-0.000237937	-33.3613			0.0252	-0.000181979	-45.1654
																											0.0253	-0.000258917	-36.303			0.0253	-0.000180176	-44.7177
																											0.0254	-0.000277067	-38.8479			0.0254	-0.000194401	-48.2482
																											0.0255	-0.000296804	-41.6152			0.0255	-0.000213186	-52.9106
																											0.0256	-0.000323295	-45.3294			0.0256	-0.000218914	-54.3321
																											0.0257	-0.0003533	-49.5366			0.0257	-0.000213263	-52.9295
																											0.0258	-0.000379556	-53.2179			0.0258	-0.000211631	-52.5246
																											0.0259	-0.000399521	-56.0172			0.0259	-0.000221963	-55.0888
																											0.026	-0.000418779	-58.7174			0.026	-0.000238542	-59.2036
																											0.0261	-0.000440772	-61.801			0.0261	-0.000252835	-62.7511
																											0.0262	-0.000463157	-64.9396			0.0262	-0.000264213	-65.575
																											0.0263	-0.000483732	-67.8246			0.0263	-0.000277943	-68.9825
																											0.0264	-0.000501412	-70.3035			0.0264	-0.00029661	-73.6156
																											0.0265	-0.000516304	-72.3914			0.0265	-0.00031608	-78.4478
																											0.0266	-0.000528658	-74.1237			0.0266	-0.000331218	-82.2048
																											0.0267	-0.000540177	-75.7388			0.0267	-0.000342936	-85.1132
																											0.0268	-0.000554653	-77.7684			0.0268	-0.000354121	-87.8892
																											0.0269	-0.000573016	-80.3431			0.0269	-0.000361596	-89.7444
																											0.027	-0.000591296	-82.9061			0.027	-0.000361789	-89.7923
																											0.0271	-0.000602534	-84.4819			0.0271	-0.000360068	-89.365
																											0.0272	-0.000608913	-85.3762			0.0272	-0.00036275	-90.0308
																											0.0273	-0.00062225	-87.2462			0.0273	-0.000366782	-91.0314
																											0.0274	-0.000643822	-90.2709			0.0274	-0.000366461	-90.9518
																											0.0275	-0.000661189	-92.706			0.0275	-0.000363045	-90.104
																											0.0276	-0.000664586	-93.1822			0.0276	-0.000360286	-89.4193
																											0.0277	-0.000657722	-92.2199			0.0277	-0.000359826	-89.3051
																											0.0278	-0.000651671	-91.3714			0.0278	-0.000363801	-90.2915
																											0.0279	-0.000651624	-91.3648			0.0279	-0.000372018	-92.331
																											0.028	-0.00065711	-92.134			0.028	-0.000382284	-94.8788
																											0.0281	-0.000668249	-93.6958			0.0281	-0.000390733	-96.9759
																											0.0282	-0.000681904	-95.6104			0.0282	-0.000392594	-97.4378
																											0.0283	-0.000693974	-97.3027			0.0283	-0.000389465	-96.6612
																											0.0284	-0.000703278	-98.6073			0.0284	-0.000390302	-96.869
																											0.0285	-0.000709737	-99.5129			0.0285	-0.000397632	-98.6881
																											0.0286	-0.000713211	-100			0.0286	-0.000402918	-100
																											0.0287	-0.000712732	-99.9328			0.0287	-0.000398044	-98.7903
																											0.0288	-0.000707884	-99.2531			0.0288	-0.000383457	-95.1701
																											0.0289	-0.000700785	-98.2577			0.0289	-0.000366366	-90.9281
																											0.029	-0.000694787	-97.4167			0.029	-0.000357315	-88.6819
																											0.0291	-0.000687531	-96.3994			0.0291	-0.000360475	-89.466
																											0.0292	-0.000675182	-94.6679			0.0292	-0.000367122	-91.1158
																											0.0293	-0.000665256	-93.2761			0.0293	-0.000370729	-92.0111
																											0.0294	-0.000665511	-93.3119			0.0294	-0.000373061	-92.5899
																											0.0295	-0.000669203	-93.8296			0.0295	-0.000374607	-92.9737
																											0.0296	-0.000667094	-93.5338			0.0296	-0.00037377	-92.7659
																											0.0297	-0.000659085	-92.4109			0.0297	-0.000370324	-91.9106
																											0.0298	-0.000649932	-91.1275			0.0298	-0.00036609	-90.8598
																											0.0299	-0.000643302	-90.198			0.0299	-0.000362201	-89.8946
																											0.03	-0.000641927	-90.0052			0.03	-0.000358054	-88.8652
																											0.0301	-0.000646165	-90.5994			0.0301	-0.000356786	-88.5505
																											0.0302	-0.000649647	-91.0876			0.0302	-0.000359185	-89.1459
																											0.0303	-0.000644915	-90.4242			0.0303	-0.000359916	-89.3274
																											0.0304	-0.000632346	-88.6619			0.0304	-0.000356552	-88.4925
																											0.0305	-0.000616803	-86.4825			0.0305	-0.000351377	-87.2081
																											0.0306	-0.000601767	-84.3743			0.0306	-0.000348483	-86.4899
																											0.0307	-0.000589129	-82.6023			0.0307	-0.000349889	-86.8388
																											0.0308	-0.000579055	-81.1898			0.0308	-0.000351809	-87.3153
																											0.0309	-0.000573089	-80.3534			0.0309	-0.000349756	-86.8058
																											0.031	-0.000571628	-80.1485			0.031	-0.000341686	-84.8029
																											0.0311	-0.000568828	-79.7559			0.0311	-0.000327624	-81.313
																											0.0312	-0.000564754	-79.1847			0.0312	-0.000312763	-77.6245
																											0.0313	-0.000567711	-79.5993			0.0313	-0.000304107	-75.4763
																											0.0314	-0.000575086	-80.6334			0.0314	-0.000302975	-75.1951
																											0.0315	-0.000574024	-80.4844			0.0315	-0.000305174	-75.741
																											0.0316	-0.000561221	-78.6893			0.0316	-0.000304144	-75.4854
																											0.0317	-0.000542791	-76.1052			0.0317	-0.0002951	-73.2407
																											0.0318	-0.000521512	-73.1217			0.0318	-0.000282036	-69.9985
																											0.0319	-0.000503336	-70.5731			0.0319	-0.000271589	-67.4055
																											0.032	-0.000497032	-69.6894			0.032	-0.000265633	-65.9274
																											0.0321	-0.000500408	-70.1627			0.0321	-0.000263212	-65.3266
																											0.0322	-0.000504326	-70.712			0.0322	-0.000262574	-65.168
																											0.0323	-0.000502733	-70.4886			0.0323	-0.000266385	-66.114
																											0.0324	-0.000495025	-69.4079			0.0324	-0.000278621	-69.1508
																											0.0325	-0.000487813	-68.3968			0.0325	-0.000294356	-73.0561
																											0.0326	-0.000486078	-68.1535			0.0326	-0.000303086	-75.2229
																											0.0327	-0.000485381	-68.0557			0.0327	-0.000299921	-74.4372
																											0.0328	-0.000480238	-67.3346			0.0328	-0.000290236	-72.0335
																											0.0329	-0.000469156	-65.7808			0.0329	-0.000283738	-70.4207
																											0.033	-0.000454651	-63.747			0.033	-0.000283796	-70.4353
																											0.0331	-0.000441361	-61.8836			0.0331	-0.000286725	-71.1622
																											0.0332	-0.000428474	-60.0767			0.0332	-0.00028703	-71.2378
																											0.0333	-0.000415125	-58.205			0.0333	-0.000279648	-69.4057
																											0.0334	-0.000408739	-57.3097			0.0334	-0.000264393	-65.6196
																											0.0335	-0.000411119	-57.6434			0.0335	-0.000247758	-61.491
																											0.0336	-0.000411137	-57.646			0.0336	-0.00023667	-58.7389
																											0.0337	-0.00040378	-56.6144			0.0337	-0.000235021	-58.3298
																											0.0338	-0.000396737	-55.6269			0.0338	-0.000240249	-59.6274
																											0.0339	-0.000395588	-55.4658			0.0339	-0.000242226	-60.118
																											0.034	-0.000398402	-55.8603			0.034	-0.000237693	-58.9929
																											0.0341	-0.000399407	-56.0013			0.0341	-0.000231657	-57.4949
																											0.0342	-0.000391819	-54.9373			0.0342	-0.000222739	-55.2815
																											0.0343	-0.000376728	-52.8214			0.0343	-0.000208011	-51.6261
																											0.0344	-0.000366126	-51.3348			0.0344	-0.000193476	-48.0187
																											0.0345	-0.000363752	-51.002			0.0345	-0.000188748	-46.8453
																											0.0346	-0.000360796	-50.5876			0.0346	-0.0001937	-48.0743
																											0.0347	-0.000354019	-49.6373			0.0347	-0.000199543	-49.5245
																											0.0348	-0.000347241	-48.687			0.0348	-0.000203197	-50.4314
																											0.0349	-0.00034433	-48.2789			0.0349	-0.000208975	-51.8654
																											0.035	-0.000341596	-47.8955			0.035	-0.000215777	-53.5535
																											0.0351	-0.000328853	-46.1087			0.0351	-0.000214659	-53.2762
																											0.0352	-0.000310085	-43.4774			0.0352	-0.000203003	-50.3833
																											0.0353	-0.000303075	-42.4944			0.0353	-0.00019211	-47.6796
																											0.0354	-0.000308077	-43.1958			0.0354	-0.00019115	-47.4414
																											0.0355	-0.000307474	-43.1112			0.0355	-0.000194247	-48.21
																											0.0356	-0.000297887	-41.767			0.0356	-0.000193562	-48.04
																											0.0357	-0.000290705	-40.76			0.0357	-0.000190255	-47.2193
																											0.0358	-0.000288387	-40.4351			0.0358	-0.000186767	-46.3535
																											0.0359	-0.000288035	-40.3856			0.0359	-0.000183704	-45.5934
																											0.036	-0.000291856	-40.9214			0.036	-0.000184102	-45.6922
																											0.0361	-0.000299331	-41.9695			0.0361	-0.00018891	-46.8854
																											0.0362	-0.000301859	-42.3239			0.0362	-0.000191696	-47.577
																											0.0363	-0.000291727	-40.9033			0.0363	-0.000184229	-45.7238
																											0.0364	-0.000273225	-38.3091			0.0364	-0.000168917	-41.9233
																											0.0365	-0.000256587	-35.9763			0.0365	-0.000157941	-39.1994
																											0.0366	-0.000246696	-34.5894			0.0366	-0.000157577	-39.109
																											0.0367	-0.000245096	-34.3651			0.0367	-0.00016392	-40.6831
																											0.0368	-0.00025042	-35.1116			0.0368	-0.00017181	-42.6415
																											0.0369	-0.000255541	-35.8296			0.0369	-0.000176192	-43.729
																											0.037	-0.00025402	-35.6164			0.037	-0.000173078	-42.9561
																											0.0371	-0.000242941	-34.063			0.0371	-0.000165306	-41.0273
																											0.0372	-0.00022572	-31.6484			0.0372	-0.000159441	-39.5716
																											0.0373	-0.000213969	-30.0008			0.0373	-0.000156636	-38.8754
																											0.0374	-0.000212922	-29.8541			0.0374	-0.000156595	-38.8654
																											0.0375	-0.000216922	-30.4149			0.0375	-0.00015963	-39.6186
																											0.0376	-0.000217801	-30.5381			0.0376	-0.000160287	-39.7816
																											0.0377	-0.000211877	-29.7075			0.0377	-0.000156594	-38.8649
																											0.0378	-0.000203893	-28.5881			0.0378	-0.000154617	-38.3743
																											0.0379	-0.000200011	-28.0437			0.0379	-0.000156701	-38.8915
																											0.038	-0.000198842	-27.8798			0.038	-0.000158043	-39.2247
																											0.0381	-0.000194798	-27.3128			0.0381	-0.000153773	-38.1648
																											0.0382	-0.000185209	-25.9683			0.0382	-0.000144684	-35.9091
																											0.0383	-0.000176752	-24.7826			0.0383	-0.000138595	-34.3977
																											0.0384	-0.000175416	-24.5952			0.0384	-0.000139963	-34.7373
																											0.0385	-0.000177122	-24.8344			0.0385	-0.000143418	-35.5949
																											0.0386	-0.000177576	-24.8981			0.0386	-0.000144138	-35.7736
																											0.0387	-0.000178822	-25.0728			0.0387	-0.000144635	-35.8968
																											0.0388	-0.000179673	-25.1922			0.0388	-0.000144051	-35.752
																											0.0389	-0.000177847	-24.9361			0.0389	-0.000137124	-34.0328
																											0.039	-0.000179207	-25.1268			0.039	-0.000125688	-31.1944
																											0.0391	-0.000185742	-26.043			0.0391	-0.00011657	-28.9314
																											0.0392	-0.000189406	-26.5568			0.0392	-0.000111906	-27.7739
																											0.0393	-0.000187579	-26.3007			0.0393	-0.000111005	-27.5503
																											0.0394	-0.000182556	-25.5964			0.0394	-0.000114238	-28.3526
																											0.0395	-0.000174126	-24.4143			0.0395	-0.000120948	-30.0181
																											0.0396	-0.000166403	-23.3315			0.0396	-0.000127642	-31.6794
																											0.0397	-0.000161073	-22.5842			0.0397	-0.000132095	-32.7846
																											0.0398	-0.000156077	-21.8837			0.0398	-0.000136328	-33.8353
																											0.0399	-0.000159602	-22.378			0.0399	-0.000147414	-36.5866
																											0.04	-0.000217041	-30.4315			0.04	-0.000216127	-53.6406
																											0.0401	-0.000487806	-68.3958			0.0401	-0.000539024	-133.78
																											0.0402	-0.00124829	-175.024			0.0402	-0.00150887	-374.486
																											0.0403	-0.00238912	-334.98			0.0403	-0.00311774	-773.79
																											0.0404	-0.00302858	-424.639			0.0404	-0.00421741	-1046.72
																											0.0405	-0.00258692	-362.715			0.0405	-0.00369365	-916.726
																											0.0406	-0.00171505	-240.468			0.0406	-0.00215842	-535.697
																											0.0407	-0.0011614	-162.841			0.0407	-0.00089802	-222.879
																											0.0408	-0.000943636	-132.308			0.0408	-0.000316172	-78.4706
																											0.0409	-0.00084579	-118.589			0.0409	-0.000164972	-40.9444
																											0.041	-0.000772826	-108.359			0.041	-0.000185842	-46.124
																											0.0411	-0.000704206	-98.7373			0.0411	-0.000247096	-61.3266
																											0.0412	-0.000645768	-90.5438			0.0412	-0.000303343	-75.2866
																											0.0413	-0.000597134	-83.7247			0.0413	-0.000342113	-84.9088
																											0.0414	-0.000554264	-77.7139			0.0414	-0.00036084	-89.5567
																											0.0415	-0.000518742	-72.7333			0.0415	-0.000365353	-90.6768
																											0.0416	-0.000489152	-68.5844			0.0416	-0.00036556	-90.7282
																											0.0417	-0.000460324	-64.5425			0.0417	-0.000367239	-91.145
																											0.0418	-0.000432437	-60.6324			0.0418	-0.000371474	-92.1959
																											0.0419	-0.000407056	-57.0737			0.0419	-0.000375283	-93.1414
																											0.042	-0.000379958	-53.2743			0.042	-0.000370596	-91.9781
																											0.0421	-0.000349867	-49.0552			0.0421	-0.000353741	-87.7948
																											0.0422	-0.00032481	-45.5419			0.0422	-0.000333616	-82.8
																											0.0423	-0.00030752	-43.1177			0.0423	-0.000322712	-80.0937
																											0.0424	-0.000290652	-40.7526			0.0424	-0.000326787	-81.105
																											0.0425	-0.000270974	-37.9935			0.0425	-0.000337603	-83.7895
																											0.0426	-0.000255377	-35.8067			0.0426	-0.000340066	-84.4007
																											0.0427	-0.00025013	-35.0709			0.0427	-0.00032973	-81.8356
																											0.0428	-0.000251744	-35.2973			0.0428	-0.000316674	-78.5952
																											0.0429	-0.000253605	-35.5582			0.0429	-0.000311571	-77.3286
																											0.043	-0.000256084	-35.9058			0.043	-0.00031371	-77.8595
																											0.0431	-0.000263586	-36.9576			0.0431	-0.000318897	-79.147
																											0.0432	-0.000275635	-38.6471			0.0432	-0.000328316	-81.4846
																											0.0433	-0.000288978	-40.5179			0.0433	-0.00033974	-84.3199
																											0.0434	-0.000300802	-42.1757			0.0434	-0.000344677	-85.5451
																											0.0435	-0.000308284	-43.2248			0.0435	-0.000337911	-83.8661
																											0.0436	-0.000310236	-43.4985			0.0436	-0.00032557	-80.8029
																											0.0437	-0.000306583	-42.9863			0.0437	-0.000319205	-79.2234
																											0.0438	-0.000297184	-41.6685			0.0438	-0.000320047	-79.4323
																											0.0439	-0.00028569	-40.0568			0.0439	-0.00032132	-79.7482
																											0.044	-0.000276406	-38.7552			0.044	-0.000320794	-79.6177
																											0.0441	-0.000268587	-37.6588			0.0441	-0.000318194	-78.9724
																											0.0442	-0.00026187	-36.717			0.0442	-0.000314063	-77.9472
																											0.0443	-0.000260666	-36.5483			0.0443	-0.000311637	-77.3451
																											0.0444	-0.000267401	-37.4925			0.0444	-0.000311208	-77.2387
																											0.0445	-0.000277692	-38.9354			0.0445	-0.000309813	-76.8923
																											0.0446	-0.000287685	-40.3365			0.0446	-0.000307458	-76.3078
																											0.0447	-0.000299907	-42.0502			0.0447	-0.000307746	-76.3794
																											0.0448	-0.000318026	-44.5907			0.0448	-0.000315536	-78.3126
																											0.0449	-0.000342241	-47.9859			0.0449	-0.000333739	-82.8306
																											0.045	-0.000371691	-52.1151			0.045	-0.000359865	-89.3146
																											0.0451	-0.000405336	-56.8326			0.0451	-0.000390624	-96.9488
																											0.0452	-0.000443269	-62.1512			0.0452	-0.0004222	-104.786
																											0.0453	-0.000484102	-67.8764			0.0453	-0.000447532	-111.073
																											0.0454	-0.000523156	-73.3521			0.0454	-0.000465754	-115.595
																											0.0455	-0.000563005	-78.9395			0.0455	-0.000485888	-120.592
																											0.0456	-0.000610643	-85.6188			0.0456	-0.000514346	-127.655
																											0.0457	-0.000662557	-92.8977			0.0457	-0.000548093	-136.031
																											0.0458	-0.000711138	-99.7093			0.0458	-0.000578112	-143.481
																											0.0459	-0.000755507	-105.93			0.0459	-0.000600391	-149.011
																											0.046	-0.000796025	-111.611			0.046	-0.00062166	-154.289
																											0.0461	-0.000832626	-116.743			0.0461	-0.000644031	-159.842
																											0.0462	-0.000871709	-122.223			0.0462	-0.000661778	-164.246
																											0.0463	-0.000914259	-128.189			0.0463	-0.000676751	-167.962
																											0.0464	-0.000953091	-133.634			0.0464	-0.00069544	-172.601
																											0.0465	-0.000984591	-138.05			0.0465	-0.000716449	-177.815
																											0.0466	-0.00100783	-141.308			0.0466	-0.000732709	-181.851
																											0.0467	-0.00102695	-143.99			0.0467	-0.000742797	-184.354
																											0.0468	-0.00104902	-147.084			0.0468	-0.000751432	-186.498
																											0.0469	-0.00107427	-150.625			0.0469	-0.000764795	-189.814
																											0.047	-0.00109894	-154.083			0.047	-0.000785985	-195.073
																											0.0471	-0.00112058	-157.118			0.0471	-0.000809867	-201.001
																											0.0472	-0.00113768	-159.516			0.0472	-0.000826911	-205.231
																											0.0473	-0.00114842	-161.021			0.0473	-0.000834444	-207.1
																											0.0474	-0.00115503	-161.947			0.0474	-0.000839049	-208.243
																											0.0475	-0.00116266	-163.018			0.0475	-0.000845426	-209.826
																											0.0476	-0.00117118	-164.212			0.0476	-0.000852813	-211.659
																											0.0477	-0.00117697	-165.025			0.0477	-0.000860991	-213.689
																											0.0478	-0.00117817	-165.192			0.0478	-0.000866389	-215.029
																											0.0479	-0.00117471	-164.707			0.0479	-0.000864854	-214.648
																											0.048	-0.00116949	-163.975			0.048	-0.000860513	-213.57
																											0.0481	-0.0011676	-163.71			0.0481	-0.000857477	-212.817
																											0.0482	-0.00117018	-164.072			0.0482	-0.000853574	-211.848
																											0.0483	-0.00117139	-164.241			0.0483	-0.00084976	-210.902
																											0.0484	-0.00116823	-163.799			0.0484	-0.000851824	-211.414
																											0.0485	-0.00116469	-163.302			0.0485	-0.000860325	-213.524
																											0.0486	-0.00115936	-162.555			0.0486	-0.000865388	-214.78
																											0.0487	-0.00114917	-161.126			0.0487	-0.000860097	-213.467
																											0.0488	-0.0011398	-159.812			0.0488	-0.000850177	-211.005
																											0.0489	-0.00113621	-159.309			0.0489	-0.000841871	-208.944
																											0.049	-0.00113968	-159.796			0.049	-0.000836701	-207.66
																											0.0491	-0.0011489	-161.088			0.0491	-0.000833739	-206.925
																											0.0492	-0.00115829	-162.405			0.0492	-0.000832119	-206.523
																											0.0493	-0.00116379	-163.176			0.0493	-0.000831862	-206.46
																											0.0494	-0.00116374	-163.169			0.0494	-0.000830743	-206.182
																											0.0495	-0.00115677	-162.191			0.0495	-0.000825062	-204.772
																											0.0496	-0.00114386	-160.382			0.0496	-0.000813876	-201.996
																											0.0497	-0.00112907	-158.307			0.0497	-0.000799529	-198.435
																											0.0498	-0.00111496	-156.329			0.0498	-0.00078589	-195.05
																											0.0499	-0.00109742	-153.871			0.0499	-0.000777605	-192.993
																											0.05	-0.00107371	-150.546			0.05	-0.000779309	-193.416
																											0.0501	-0.00105119	-147.389			0.0501	-0.000784886	-194.801
																											0.0502	-0.0010381	-145.553			0.0502	-0.000782568	-194.225
																											0.0503	-0.00103366	-144.93			0.0503	-0.00077343	-191.957
																											0.0504	-0.00103165	-144.649			0.0504	-0.000765002	-189.865
																											0.0505	-0.0010283	-144.179			0.0505	-0.000760733	-188.806
																											0.0506	-0.00102198	-143.293			0.0506	-0.000760929	-188.855
																											0.0507	-0.00100927	-141.51			0.0507	-0.000759071	-188.394
																											0.0508	-0.000988844	-138.647			0.0508	-0.000748844	-185.855
																											0.0509	-0.000966654	-135.535			0.0509	-0.000732534	-181.807
																											0.051	-0.000947776	-132.889			0.051	-0.000714087	-177.229
																											0.0511	-0.000929852	-130.375			0.0511	-0.000695477	-172.61
																											0.0512	-0.000908231	-127.344			0.0512	-0.000679221	-168.576
																											0.0513	-0.000880726	-123.487			0.0513	-0.00066751	-165.669
																											0.0514	-0.000853127	-119.618			0.0514	-0.000658933	-163.54
																											0.0515	-0.000837058	-117.365			0.0515	-0.00064839	-160.924
																											0.0516	-0.000831677	-116.61			0.0516	-0.000635932	-157.832
																											0.0517	-0.00082388	-115.517			0.0517	-0.000627257	-155.679
																											0.0518	-0.000812444	-113.914			0.0518	-0.000624203	-154.921
																											0.0519	-0.000803993	-112.729			0.0519	-0.000621198	-154.175
																											0.052	-0.000795037	-111.473			0.052	-0.000613773	-152.332
																											0.0521	-0.00078104	-109.51			0.0521	-0.000605542	-150.289
																											0.0522	-0.00076162	-106.787			0.0522	-0.000599088	-148.687
																											0.0523	-0.000740912	-103.884			0.0523	-0.00058981	-146.385
																											0.0524	-0.00072616	-101.816			0.0524	-0.000575253	-142.772
																											0.0525	-0.000712125	-99.8476			0.0525	-0.000558597	-138.638
																											0.0526	-0.000692467	-97.0914			0.0526	-0.000544908	-135.24
																											0.0527	-0.00067777	-95.0307			0.0527	-0.00053672	-133.208
																											0.0528	-0.000677295	-94.9641			0.0528	-0.000532042	-132.047
																											0.0529	-0.000681261	-95.5202			0.0529	-0.000525931	-130.531
																											0.053	-0.000674232	-94.5347			0.053	-0.000519491	-128.932
																											0.0531	-0.000658514	-92.3308			0.0531	-0.000519645	-128.97
																											0.0532	-0.000650723	-91.2384			0.0532	-0.000525741	-130.483
																											0.0533	-0.00065319	-91.5844			0.0533	-0.000526364	-130.638
																											0.0534	-0.000651428	-91.3373			0.0534	-0.000512539	-127.207
																											0.0535	-0.000636798	-89.286			0.0535	-0.000489124	-121.395
																											0.0536	-0.000617727	-86.6121			0.0536	-0.000469247	-116.462
																											0.0537	-0.000604338	-84.7348			0.0537	-0.000458102	-113.696
																											0.0538	-0.000594901	-83.4116			0.0538	-0.000449879	-111.655
																											0.0539	-0.000586592	-82.2466			0.0539	-0.000438819	-108.91
																											0.054	-0.000579898	-81.308			0.054	-0.000426997	-105.976
																											0.0541	-0.00057296	-80.3353			0.0541	-0.000420367	-104.331
																											0.0542	-0.000564134	-79.0978			0.0542	-0.000419294	-104.064
																											0.0543	-0.00055489	-77.8017			0.0543	-0.000420624	-104.394
																											0.0544	-0.000547186	-76.7215			0.0544	-0.000423322	-105.064
																											0.0545	-0.000538631	-75.522			0.0545	-0.000424026	-105.239
																											0.0546	-0.000526254	-73.7865			0.0546	-0.000417402	-103.595
																											0.0547	-0.000513989	-72.0669			0.0547	-0.00040229	-99.8442
																											0.0548	-0.000509338	-71.4148			0.0548	-0.000383551	-95.1933
																											0.0549	-0.000510519	-71.5804			0.0549	-0.000371846	-92.2883
																											0.055	-0.000508261	-71.2637			0.055	-0.000371551	-92.215
																											0.0551	-0.00049705	-69.6918			0.0551	-0.000370322	-91.9101
																											0.0552	-0.000477997	-67.0203			0.0552	-0.000360309	-89.4248
																											0.0553	-0.000456992	-64.0753			0.0553	-0.000353183	-87.6564
																											0.0554	-0.000443296	-62.155			0.0554	-0.000355767	-88.2977
																											0.0555	-0.000439553	-61.6301			0.0555	-0.00035681	-88.5564
																											0.0556	-0.000438998	-61.5523			0.0556	-0.000349239	-86.6775
																											0.0557	-0.000437115	-61.2884			0.0557	-0.00033844	-83.9973
																											0.0558	-0.000434306	-60.8945			0.0558	-0.000327757	-81.3459
																											0.0559	-0.000429705	-60.2493			0.0559	-0.000316813	-78.6296
																											0.056	-0.000426707	-59.829			0.056	-0.000307467	-76.3101
																											0.0561	-0.000432352	-60.6205			0.0561	-0.000302833	-75.1599
																											0.0562	-0.000442801	-62.0855			0.0562	-0.000302469	-75.0695
																											0.0563	-0.00044447	-62.3196			0.0563	-0.000301275	-74.7733
																											0.0564	-0.000433623	-60.7987			0.0564	-0.00029436	-73.0572
																											0.0565	-0.000419036	-58.7534			0.0565	-0.000282502	-70.1139
																											0.0566	-0.000406688	-57.0221			0.0566	-0.000273239	-67.8152
																											0.0567	-0.000398825	-55.9196			0.0567	-0.000271298	-67.3332
																											0.0568	-0.000395951	-55.5167			0.0568	-0.000271802	-67.4585
																											0.0569	-0.000391639	-54.9121			0.0569	-0.000268033	-66.5231
																											0.057	-0.000383655	-53.7926			0.057	-0.000259787	-64.4765
																											0.0571	-0.000377749	-52.9646			0.0571	-0.000251925	-62.5251
																											0.0572	-0.000370994	-52.0174			0.0572	-0.000249796	-61.9969
																											0.0573	-0.000360429	-50.5361			0.0573	-0.000255014	-63.2917
																											0.0574	-0.000354867	-49.7562			0.0574	-0.000259752	-64.4678
																											0.0575	-0.00035519	-49.8016			0.0575	-0.000256216	-63.5901
																											0.0576	-0.000350728	-49.1758			0.0576	-0.000250732	-62.2292
																											0.0577	-0.000334226	-46.8621			0.0577	-0.00025212	-62.5736
																											0.0578	-0.000306076	-42.9151			0.0578	-0.000255557	-63.4266
																											0.0579	-0.00027744	-38.9001			0.0579	-0.000255227	-63.3448
																											0.058	-0.000267856	-37.5563			0.058	-0.00025393	-63.0227
																											0.0581	-0.000281118	-39.4158			0.0581	-0.000250156	-62.0861
																											0.0582	-0.000297286	-41.6827			0.0582	-0.000240437	-59.6739
																											0.0583	-0.000301093	-42.2165			0.0583	-0.000229646	-56.9958
																											0.0584	-0.000295755	-41.4681			0.0584	-0.000222997	-55.3456
																											0.0585	-0.000291277	-40.8401			0.0585	-0.000217463	-53.972
																											0.0586	-0.000292089	-40.954			0.0586	-0.000210623	-52.2744
																											0.0587	-0.000292706	-41.0406			0.0587	-0.000207248	-51.4368
																											0.0588	-0.000286796	-40.212			0.0588	-0.000208578	-51.7669
																											0.0589	-0.000277235	-38.8714			0.0589	-0.000206042	-51.1376
																											0.059	-0.000267873	-37.5587			0.059	-0.000194074	-48.167
																											0.0591	-0.000257141	-36.054			0.0591	-0.000180297	-44.7478
																											0.0592	-0.000246577	-34.5728			0.0592	-0.000176972	-43.9227
																											0.0593	-0.000242997	-34.0709			0.0593	-0.000184738	-45.85
																											0.0594	-0.000246727	-34.5939			0.0594	-0.000188795	-46.8569
																											0.0595	-0.000249915	-35.0408			0.0595	-0.000180454	-44.7867
																											0.0596	-0.000247617	-34.7186			0.0596	-0.000170148	-42.2289
																											0.0597	-0.000240063	-33.6595			0.0597	-0.000166277	-41.2682
																											0.0598	-0.000229668	-32.202			0.0598	-0.000166831	-41.4056
																											0.0599	-0.000222355	-31.1766			0.0599	-0.000170894	-42.4141
																											0.06	-0.00022157	-31.0665			0.06	-0.000175391	-43.5302
																											0.0601	-0.000224351	-31.4565			0.0601	-0.000175146	-43.4693
																											0.0602	-0.00022461	-31.4927			0.0602	-0.00017179	-42.6365
																											0.0603	-0.000220209	-30.8758			0.0603	-0.000167575	-41.5904
																											0.0604	-0.000216351	-30.3347			0.0604	-0.000162501	-40.3311
																											0.0605	-0.000217058	-30.4339			0.0605	-0.000157734	-39.148
																											0.0606	-0.000220334	-30.8933			0.0606	-0.000151462	-37.5912
																											0.0607	-0.000222887	-31.2512			0.0607	-0.000141335	-35.078
																											0.0608	-0.000220909	-30.9738			0.0608	-0.000132189	-32.8079
																											0.0609	-0.000209909	-29.4316			0.0609	-0.000131553	-32.6502
																											0.061	-0.00019325	-27.0957			0.061	-0.00013927	-34.5654
																											0.0611	-0.000182205	-25.5471			0.0611	-0.000147457	-36.5973
																											0.0612	-0.000181363	-25.429			0.0612	-0.000149622	-37.1347
																											0.0613	-0.000187342	-26.2673			0.0613	-0.000146342	-36.3205
																											0.0614	-0.000191598	-26.8641			0.0614	-0.000139045	-34.5095
																											0.0615	-0.000184824	-25.9144			0.0615	-0.000128678	-31.9365
																											0.0616	-0.000172232	-24.1488			0.0616	-0.000120879	-30.001
																											0.0617	-0.000168163	-23.5783			0.0617	-0.000119893	-29.7561
																											0.0618	-0.00017505	-24.5439			0.0618	-0.000124626	-30.9309
																											0.0619	-0.000181388	-25.4326			0.0619	-0.000134227	-33.3138
																											0.062	-0.000178781	-25.0671			0.062	-0.00014414	-35.774
																											0.0621	-0.000171466	-24.0415			0.0621	-0.000143449	-35.6027
																											0.0622	-0.000166733	-23.3778			0.0622	-0.000131288	-32.5844
																											0.0623	-0.000165334	-23.1816			0.0623	-0.000119948	-29.7698
																											0.0624	-0.000165036	-23.1398			0.0624	-0.000114542	-28.4281
																											0.0625	-0.000166192	-23.3019			0.0625	-0.000108879	-27.0226
																											0.0626	-0.000169124	-23.713			0.0626	-0.000102373	-25.408
																											0.0627	-0.000171386	-24.0302			0.0627	-0.000102058	-25.3297
																											0.0628	-0.000168386	-23.6096			0.0628	-0.000110291	-27.3732
																											0.0629	-0.000158646	-22.244			0.0629	-0.000123749	-30.7132
																											0.063	-0.000148463	-20.8161			0.063	-0.000136729	-33.9346
																											0.0631	-0.000143723	-20.1515			0.0631	-0.000140919	-34.9747
																											0.0632	-0.000141968	-19.9055			0.0632	-0.000134418	-33.3612
																											0.0633	-0.000139973	-19.6258			0.0633	-0.000125048	-31.0356
																											0.0634	-0.000136775	-19.1774			0.0634	-0.000119405	-29.635
																											0.0635	-0.000132576	-18.5886			0.0635	-0.000118516	-29.4143
																											0.0636	-0.000127839	-17.9245			0.0636	-0.000118884	-29.5058
																											0.0637	-0.000122913	-17.2338			0.0637	-0.00011495	-28.5294
																											0.0638	-0.000119015	-16.6872			0.0638	-0.000106694	-26.4803
																											0.0639	-0.00012112	-16.9823			0.0639	-0.000100725	-24.9988
																											0.064	-0.000129931	-18.2178			0.064	-9.97663e-05	-24.761
																											0.0641	-0.000137039	-19.2143			0.0641	-0.000101337	-25.1508
																											0.0642	-0.000135561	-19.0071			0.0642	-0.000103959	-25.8016
																											0.0643	-0.000127355	-17.8566			0.0643	-0.000106022	-26.3135
																											0.0644	-0.000118597	-16.6286			0.0644	-0.000105429	-26.1665
																											0.0645	-0.000114889	-16.1087			0.0645	-0.000104489	-25.9331
																											0.0646	-0.000118047	-16.5515			0.0646	-0.000104543	-25.9465
																											0.0647	-0.000124797	-17.4979			0.0647	-0.000101304	-25.1425
																											0.0648	-0.000128348	-17.9958			0.0648	-9.36548e-05	-23.2442
																											0.0649	-0.000123935	-17.3771			0.0649	-8.62448e-05	-21.4051
																											0.065	-0.000113423	-15.9032			0.065	-7.95009e-05	-19.7313
																											0.0651	-0.000104487	-14.6502			0.0651	-7.28028e-05	-18.0689
																											0.0652	-0.000101679	-14.2565			0.0652	-7.1778e-05	-17.8145
																											0.0653	-0.000101489	-14.2299			0.0653	-7.72645e-05	-19.1762
																											0.0654	-0.00010066	-14.1136			0.0654	-8.14164e-05	-20.2067
																											0.0655	-9.92433e-05	-13.915			0.0655	-7.9462e-05	-19.7216
																											0.0656	-9.58835e-05	-13.4439			0.0656	-7.59603e-05	-18.8525
																											0.0657	-9.1157e-05	-12.7812			0.0657	-7.57989e-05	-18.8125
																											0.0658	-8.96347e-05	-12.5678			0.0658	-7.88982e-05	-19.5817
																											0.0659	-9.34466e-05	-13.1022			0.0659	-8.24301e-05	-20.4583
																											0.066	-9.89644e-05	-13.8759			0.066	-8.25501e-05	-20.4881
																											0.0661	-0.000103507	-14.5129			0.0661	-7.91299e-05	-19.6392
																											0.0662	-0.000105998	-14.8621			0.0662	-7.29812e-05	-18.1132
																											0.0663	-0.000102515	-14.3737			0.0663	-6.48592e-05	-16.0974
																											0.0664	-9.3161e-05	-13.0622			0.0664	-6.01165e-05	-14.9203
																											0.0665	-8.4035e-05	-11.7826			0.0665	-6.54937e-05	-16.2548
																											0.0666	-7.9442e-05	-11.1386			0.0666	-7.80288e-05	-19.3659
																											0.0667	-7.93797e-05	-11.1299			0.0667	-8.53608e-05	-21.1857
																											0.0668	-7.98599e-05	-11.1972			0.0668	-8.22357e-05	-20.41
																											0.0669	-7.74811e-05	-10.8637			0.0669	-7.56476e-05	-18.775
																											0.067	-7.76059e-05	-10.8812			0.067	-7.05069e-05	-17.4991
																											0.0671	-8.67684e-05	-12.1659			0.0671	-6.40974e-05	-15.9083
																											0.0672	-9.72198e-05	-13.6313			0.0672	-5.3361e-05	-13.2436
																											0.0673	-9.61672e-05	-13.4837			0.0673	-4.15562e-05	-10.3138
																											0.0674	-8.32821e-05	-11.6771			0.0674	-3.4667e-05	-8.60399
																											0.0675	-6.61503e-05	-9.27499			0.0675	-3.27713e-05	-8.13348
																											0.0676	-5.45997e-05	-7.65548			0.0676	-3.29334e-05	-8.17373
																											0.0677	-5.55931e-05	-7.79476			0.0677	-3.74671e-05	-9.29895
																											0.0678	-6.24132e-05	-8.75101			0.0678	-4.73424e-05	-11.7499
																											0.0679	-6.63605e-05	-9.30446			0.0679	-5.49063e-05	-13.6272
																											0.068	-6.68525e-05	-9.37345			0.068	-5.22945e-05	-12.9789
																											0.0681	-6.24061e-05	-8.75001			0.0681	-4.36048e-05	-10.8223
																											0.0682	-5.38356e-05	-7.54833			0.0682	-3.98809e-05	-9.89801
																											0.0683	-5.14549e-05	-7.21455			0.0683	-4.52059e-05	-11.2196
																											0.0684	-6.22767e-05	-8.73187			0.0684	-5.1078e-05	-12.677
																											0.0685	-7.68848e-05	-10.7801			0.0685	-4.76264e-05	-11.8204
																											0.0686	-8.11604e-05	-11.3796			0.0686	-3.89152e-05	-9.65835
																											0.0687	-7.78781e-05	-10.9194			0.0687	-3.49441e-05	-8.67277
																											0.0688	-8.04316e-05	-11.2774			0.0688	-3.81222e-05	-9.46152
																											0.0689	-8.75348e-05	-12.2733			0.0689	-4.7712e-05	-11.8416
																											0.069	-8.44316e-05	-11.8382			0.069	-5.7502e-05	-14.2714
																											0.0691	-7.14103e-05	-10.0125			0.0691	-5.87497e-05	-14.5811
																											0.0692	-6.40443e-05	-8.97971			0.0692	-5.49598e-05	-13.6405
																											0.0693	-6.6629e-05	-9.34212			0.0693	-4.92547e-05	-12.2245
																											0.0694	-7.18058e-05	-10.068			0.0694	-3.55071e-05	-8.8125
																											0.0695	-7.20615e-05	-10.1038			0.0695	-1.91539e-05	-4.75381
																											0.0696	-6.28859e-05	-8.81729			0.0696	-1.68116e-05	-4.17246
																											0.0697	-5.09662e-05	-7.14602			0.0697	-2.99213e-05	-7.42616
																											0.0698	-4.68803e-05	-6.57313			0.0698	-4.14521e-05	-10.288
																											0.0699	-4.80273e-05	-6.73395			0.0699	-4.11141e-05	-10.2041
																											0.07	-4.43506e-05	-6.21843			0.07	-3.48734e-05	-8.6552
																											0.0701	-3.35282e-05	-4.70102			0.0701	-3.08151e-05	-7.648
																											0.0702	-2.27092e-05	-3.18408			0.0702	-3.05052e-05	-7.57107
																											0.0703	-2.08872e-05	-2.92861			0.0703	-2.7705e-05	-6.87609
																											0.0704	-3.05561e-05	-4.28429			0.0704	-2.00549e-05	-4.97742
																											0.0705	-4.3726e-05	-6.13086			0.0705	-1.58144e-05	-3.92497
																											0.0706	-5.01091e-05	-7.02585			0.0706	-1.78494e-05	-4.43004
																											0.0707	-5.08969e-05	-7.1363			0.0707	-1.8735e-05	-4.64983
																											0.0708	-5.11951e-05	-7.17812			0.0708	-1.68822e-05	-4.18999
																											0.0709	-5.1523e-05	-7.22409			0.0709	-2.00407e-05	-4.97389
																											0.071	-5.38879e-05	-7.55567			0.071	-2.98922e-05	-7.41893
																											0.0711	-5.83128e-05	-8.17609			0.0711	-3.60594e-05	-8.94956
																											0.0712	-5.95101e-05	-8.34396			0.0712	-3.38423e-05	-8.3993
																											0.0713	-5.51309e-05	-7.72995			0.0713	-3.03743e-05	-7.53858
																											0.0714	-4.95813e-05	-6.95184			0.0714	-2.80486e-05	-6.96137
																											0.0715	-4.96692e-05	-6.96416			0.0715	-2.39001e-05	-5.93176
																											0.0716	-5.51744e-05	-7.73605			0.0716	-2.0071e-05	-4.9814
																											0.0717	-5.68391e-05	-7.96947			0.0717	-2.11981e-05	-5.26114
																											0.0718	-5.03581e-05	-7.06076			0.0718	-2.61149e-05	-6.48145
																											0.0719	-4.27094e-05	-5.98832			0.0719	-3.07394e-05	-7.6292
																											0.072	-3.93481e-05	-5.51703			0.072	-3.54975e-05	-8.8101
																											0.0721	-3.74228e-05	-5.24709			0.0721	-3.98452e-05	-9.88915
																											0.0722	-3.46362e-05	-4.85638			0.0722	-3.86563e-05	-9.59408
																											0.0723	-3.33778e-05	-4.67993			0.0723	-3.10049e-05	-7.69509
																											0.0724	-3.29627e-05	-4.62173			0.0724	-2.16303e-05	-5.3684
																											0.0725	-3.15562e-05	-4.42452			0.0725	-1.21574e-05	-3.01733
																											0.0726	-3.23484e-05	-4.5356			0.0726	-2.07645e-06	-0.515352
																											0.0727	-3.42866e-05	-4.80736			0.0727	2.82347e-06	0.700755
																											0.0728	-3.49157e-05	-4.89557			0.0728	-1.50501e-06	-0.373528
																											0.0729	-3.47017e-05	-4.86556			0.0729	-1.01601e-05	-2.52163
																											0.073	-3.12474e-05	-4.38123			0.073	-1.94264e-05	-4.82143
																											0.0731	-2.6234e-05	-3.67829			0.0731	-2.99543e-05	-7.43434
																											0.0732	-2.67612e-05	-3.75221			0.0732	-4.06633e-05	-10.0922
																											0.0733	-3.12662e-05	-4.38387			0.0733	-4.64758e-05	-11.5348
																											0.0734	-3.14972e-05	-4.41625			0.0734	-4.02441e-05	-9.98816
																											0.0735	-2.74243e-05	-3.84519			0.0735	-2.59367e-05	-6.43722
																											0.0736	-2.46728e-05	-3.45939			0.0736	-1.73268e-05	-4.30034
																											0.0737	-2.4899e-05	-3.49111			0.0737	-1.79093e-05	-4.44491
																											0.0738	-2.74393e-05	-3.84729			0.0738	-1.74394e-05	-4.32827
																											0.0739	-3.02516e-05	-4.2416			0.0739	-1.00753e-05	-2.50058
																											0.074	-2.97812e-05	-4.17565			0.074	-4.35885e-06	-1.08182
																											0.0741	-2.54791e-05	-3.57244			0.0741	-5.88827e-06	-1.46141
																											0.0742	-2.14911e-05	-3.01329			0.0742	-1.01747e-05	-2.52524
																											0.0743	-2.11122e-05	-2.96016			0.0743	-1.70226e-05	-4.22484
																											0.0744	-2.04472e-05	-2.86692			0.0744	-2.95519e-05	-7.33448
																											0.0745	-1.60688e-05	-2.25302			0.0745	-4.57239e-05	-11.3482
																											0.0746	-1.27707e-05	-1.79059			0.0746	-5.56973e-05	-13.8235
																											0.0747	-1.30247e-05	-1.8262			0.0747	-5.10608e-05	-12.6728
																											0.0748	-1.4126e-05	-1.98062			0.0748	-3.70717e-05	-9.20081
																											0.0749	-1.53741e-05	-2.15561			0.0749	-2.65673e-05	-6.59373
																											0.075	-1.62751e-05	-2.28194			0.075	-2.59606e-05	-6.44315
																											0.0751	-1.63259e-05	-2.28907			0.0751	-2.93239e-05	-7.27788
																											0.0752	-1.68293e-05	-2.35965			0.0752	-2.54531e-05	-6.3172
																											0.0753	-1.83784e-05	-2.57686			0.0753	-1.52729e-05	-3.79058
																											0.0754	-1.88304e-05	-2.64023			0.0754	-7.47619e-06	-1.85551
																											0.0755	-1.53077e-05	-2.1463			0.0755	-4.33435e-06	-1.07574
																											0.0756	-8.85188e-06	-1.24113			0.0756	-3.47996e-06	-0.86369
																											0.0757	-4.00457e-06	-0.561484			0.0757	-5.86065e-06	-1.45455
																											0.0758	-5.38061e-06	-0.754421			0.0758	-1.51089e-05	-3.74986
																											0.0759	-1.29103e-05	-1.81016			0.0759	-2.84811e-05	-7.06872
																											0.076	-1.96737e-05	-2.75847			0.076	-3.72478e-05	-9.24451
																											0.0761	-2.17057e-05	-3.04337			0.0761	-3.7665e-05	-9.34806
																											0.0762	-2.0716e-05	-2.90461			0.0762	-3.1528e-05	-7.82493
																											0.0763	-1.62332e-05	-2.27608			0.0763	-2.38037e-05	-5.90783
																											0.0764	-8.45833e-06	-1.18595			0.0764	-1.77838e-05	-4.41374
																											0.0765	-2.81872e-06	-0.395215			0.0765	-1.24306e-05	-3.08514
																											0.0766	-4.65267e-06	-0.652355			0.0766	-7.64424e-06	-1.89722
																											0.0767	-1.08724e-05	-1.52443			0.0767	-4.39389e-06	-1.09052
																											0.0768	-1.3331e-05	-1.86915			0.0768	-4.27814e-06	-1.06179
																											0.0769	-9.48031e-06	-1.32924			0.0769	-9.39357e-06	-2.33139
																											0.077	-6.53279e-06	-0.915969			0.077	-1.76205e-05	-4.37324
																											0.0771	-1.06297e-05	-1.49039			0.0771	-2.34085e-05	-5.80974
																											0.0772	-1.41215e-05	-1.97999			0.0772	-2.41064e-05	-5.98296
																											0.0773	-9.40136e-06	-1.31817			0.0773	-2.3837e-05	-5.91608
																											0.0774	-4.08889e-06	-0.573306			0.0774	-2.40217e-05	-5.96193
																											0.0775	-4.78872e-06	-0.671431			0.0775	-1.73913e-05	-4.31635
																											0.0776	-5.82852e-06	-0.817222			0.0776	-4.41076e-06	-1.0947
																											0.0777	2.25632e-07	0.031636			0.0777	3.86329e-06	0.958829
																											0.0778	1.07453e-05	1.50661			0.0778	3.6531e-06	0.906661
																											0.0779	1.33966e-05	1.87834			0.0779	-1.5023e-06	-0.372856
																											0.078	3.34075e-06	0.468409			0.078	-1.01037e-05	-2.50763
																											0.0781	-8.7314e-06	-1.22424			0.0781	-1.85013e-05	-4.59183
																											0.0782	-1.26215e-05	-1.76967			0.0782	-1.89976e-05	-4.71501
																											0.0783	-8.33268e-06	-1.16833			0.0783	-1.11322e-05	-2.76289
																											0.0784	-6.68028e-07	-0.0936649			0.0784	-1.59898e-06	-0.396851
																											0.0785	4.77472e-06	0.669468			0.0785	4.13315e-06	1.0258
																											0.0786	2.59831e-06	0.364312			0.0786	1.68332e-06	0.417783
																											0.0787	-8.5533e-06	-1.19927			0.0787	-6.57537e-06	-1.63194
																											0.0788	-2.2542e-05	-3.16063			0.0788	-1.12538e-05	-2.79309
																											0.0789	-2.8911e-05	-4.05364			0.0789	-8.72081e-06	-2.16441
																											0.079	-2.20541e-05	-3.09223			0.079	-4.80239e-06	-1.1919
																											0.0791	-8.33362e-06	-1.16846			0.0791	-4.92371e-06	-1.22201
																											0.0792	1.14363e-07	0.0160349			0.0792	-7.46681e-06	-1.85318
																											0.0793	-2.64168e-06	-0.370393			0.0793	-1.00329e-05	-2.49007
																											0.0794	-1.1607e-05	-1.62743			0.0794	-1.26796e-05	-3.14694
																											0.0795	-1.74314e-05	-2.44407			0.0795	-1.38735e-05	-3.44326
																											0.0796	-1.69481e-05	-2.3763			0.0796	-1.00306e-05	-2.48949
																											0.0797	-1.62868e-05	-2.28359			0.0797	-3.0522e-06	-0.757524
																											0.0798	-1.91189e-05	-2.68068			0.0798	4.55003e-07	0.112927
																											0.0799	-2.15312e-05	-3.01892			0.0799	-1.76822e-06	-0.438853
																											0.08	-2.01429e-05	-2.82426			0.08	-5.80229e-06	-1.44007
																											0.0801	-1.48857e-05	-2.08714			0.0801	-9.12859e-06	-2.26562
																											0.0802	-3.78092e-06	-0.530126			0.0802	-1.35984e-05	-3.37498
																											0.0803	1.18884e-05	1.66688			0.0803	-1.85422e-05	-4.60198
																											0.0804	2.204e-05	3.09025			0.0804	-1.98649e-05	-4.93027
																											0.0805	2.1838e-05	3.06192			0.0805	-1.6417e-05	-4.07454
																											0.0806	1.65828e-05	2.32509			0.0806	-1.17263e-05	-2.91036
																											0.0807	9.65485e-06	1.35372			0.0807	-1.00181e-05	-2.48639
																											0.0808	4.36103e-06	0.611465			0.0808	-1.30999e-05	-3.25127
																											0.0809	5.44056e-06	0.762826			0.0809	-1.92184e-05	-4.76981
																											0.081	1.22118e-05	1.71223			0.081	-2.33198e-05	-5.78774
																											0.0811	1.83758e-05	2.57649			0.0811	-2.31614e-05	-5.74842
																											0.0812	1.87621e-05	2.63065			0.0812	-2.07077e-05	-5.13942
																											0.0813	1.26649e-05	1.77576			0.0813	-1.90988e-05	-4.74012
																											0.0814	4.14535e-06	0.581223			0.0814	-1.93011e-05	-4.79033
																											0.0815	-3.47817e-07	-0.0487678			0.0815	-2.02171e-05	-5.01768
																											0.0816	8.72342e-07	0.122312			0.0816	-1.97509e-05	-4.90198
																											0.0817	2.65905e-06	0.372828			0.0817	-1.65275e-05	-4.10196
																											0.0818	1.85702e-06	0.260374			0.0818	-1.5604e-05	-3.87276
																											0.0819	-8.32431e-07	-0.116716			0.0819	-2.20543e-05	-5.47365
																											0.082	-2.9635e-06	-0.415515			0.082	-2.91199e-05	-7.22726
																											0.0821	-2.41274e-06	-0.338293			0.0821	-2.7806e-05	-6.90115
																											0.0822	-1.59572e-06	-0.223737			0.0822	-1.83531e-05	-4.55504
																											0.0823	-2.32912e-06	-0.326568			0.0823	-1.03143e-05	-2.5599
																											0.0824	-1.38346e-06	-0.193976			0.0824	-1.21276e-05	-3.00993
																											0.0825	2.60211e-06	0.364844			0.0825	-1.75671e-05	-4.35997
																											0.0826	5.61667e-06	0.787518			0.0826	-1.70559e-05	-4.2331
																											0.0827	2.25822e-06	0.316627			0.0827	-1.13958e-05	-2.82832
																											0.0828	-7.39833e-06	-1.03733			0.0828	-5.83011e-06	-1.44697
																											0.0829	-1.53991e-05	-2.15912			0.0829	-3.71531e-06	-0.9221
																											0.083	-1.66595e-05	-2.33584			0.083	-2.44826e-06	-0.607633
																											0.0831	-1.39563e-05	-1.95683			0.0831	2.45365e-06	0.60897
																											0.0832	-9.69751e-06	-1.3597			0.0832	8.02367e-06	1.99139
																											0.0833	-3.31325e-06	-0.464554			0.0833	9.26357e-06	2.29912
																											0.0834	2.37228e-06	0.332619			0.0834	8.36865e-06	2.07701
																											0.0835	3.30751e-06	0.46375			0.0835	1.08031e-05	2.68122
																											0.0836	2.14938e-06	0.301366			0.0836	1.60435e-05	3.98183
																											0.0837	9.27289e-07	0.130016			0.0837	1.7497e-05	4.34256
																											0.0838	4.84758e-07	0.0679684			0.0838	9.8961e-06	2.45611
																											0.0839	4.34933e-06	0.609824			0.0839	-5.48425e-06	-1.36113
																											0.084	8.9168e-06	1.25023			0.084	-1.94668e-05	-4.83147
																											0.0841	1.0088e-05	1.41444			0.0841	-2.09051e-05	-5.18842
																											0.0842	1.39278e-05	1.95283			0.0842	-1.12596e-05	-2.79452
																											0.0843	2.1305e-05	2.98719			0.0843	-2.02867e-06	-0.503494
																											0.0844	2.06749e-05	2.89884			0.0844	1.54327e-06	0.383024
																											0.0845	6.62594e-06	0.929029			0.0845	1.29713e-07	0.0321933
																											0.0846	-8.8426e-06	-1.23983			0.0846	-6.97703e-06	-1.73163
																											0.0847	-1.22029e-05	-1.71099			0.0847	-1.6348e-05	-4.05739
																											0.0848	-4.36205e-06	-0.611607			0.0848	-2.18163e-05	-5.41457
																											0.0849	3.92626e-06	0.550504			0.0849	-2.21432e-05	-5.49572
																											0.085	2.84645e-06	0.399103			0.085	-1.87929e-05	-4.6642
																											0.0851	-6.43319e-06	-0.902003			0.0851	-1.35357e-05	-3.35943
																											0.0852	-1.3532e-05	-1.89733			0.0852	-8.02923e-06	-1.99277
																											0.0853	-1.32082e-05	-1.85193			0.0853	-4.50674e-06	-1.11853
																											0.0854	-4.4444e-06	-0.623153			0.0854	-3.87795e-06	-0.962467
																											0.0855	9.47105e-06	1.32794			0.0855	-5.06738e-06	-1.25767
																											0.0856	1.84235e-05	2.58318			0.0856	-7.63172e-06	-1.89411
																											0.0857	1.82929e-05	2.56487			0.0857	-1.06796e-05	-2.65056
																											0.0858	1.57296e-05	2.20547			0.0858	-1.10544e-05	-2.74359
																											0.0859	1.59943e-05	2.24258			0.0859	-5.9741e-06	-1.48271
																											0.086	1.63893e-05	2.29795			0.086	1.73844e-06	0.431463
																											0.0861	1.27104e-05	1.78214			0.0861	7.2025e-06	1.78759
																											0.0862	5.11864e-06	0.717689			0.0862	1.19175e-05	2.9578
																											0.0863	-2.97702e-06	-0.417411			0.0863	2.01121e-05	4.9916
																											0.0864	-7.65504e-06	-1.07332			0.0864	2.82607e-05	7.01401
																											0.0865	-6.48848e-06	-0.909756			0.0865	2.72234e-05	6.75655
																											0.0866	-1.57357e-06	-0.220631			0.0866	1.62638e-05	4.0365
																											0.0867	1.11996e-06	0.157031			0.0867	4.20193e-06	1.04288
																											0.0868	-1.97598e-06	-0.277054			0.0868	-3.77815e-06	-0.937698
																											0.0869	-6.83112e-06	-0.957797			0.0869	-9.25718e-06	-2.29754
																											0.087	-7.21383e-06	-1.01146			0.087	-1.27181e-05	-3.15651
																											0.0871	-1.78333e-06	-0.250043			0.0871	-1.24945e-05	-3.10102
																											0.0872	8.68169e-06	1.21727			0.0872	-9.55449e-06	-2.37132
																											0.0873	2.19146e-05	3.07267			0.0873	-6.34421e-06	-1.57457
																											0.0874	3.23659e-05	4.53805			0.0874	-5.82371e-06	-1.44538
																											0.0875	3.48685e-05	4.88895			0.0875	-1.00004e-05	-2.48199
																											0.0876	3.01736e-05	4.23067			0.0876	-1.30419e-05	-3.23687
																											0.0877	2.34971e-05	3.29455			0.0877	-8.47913e-06	-2.10443
																											0.0878	1.80319e-05	2.52827			0.0878	-8.05798e-07	-0.199991
																											0.0879	1.61863e-05	2.26949			0.0879	4.73269e-06	1.17461
																											0.088	1.8066e-05	2.53306			0.088	8.85743e-06	2.19832
																											0.0881	1.97676e-05	2.77164			0.0881	1.16481e-05	2.89093
																											0.0882	2.03674e-05	2.85574			0.0882	1.17381e-05	2.91327
																											0.0883	2.00729e-05	2.81444			0.0883	1.08276e-05	2.68729
																											0.0884	1.59471e-05	2.23596			0.0884	1.31632e-05	3.26697
																											0.0885	6.68334e-06	0.937077			0.0885	1.80229e-05	4.47311
																											0.0886	-4.00975e-06	-0.562211			0.0886	1.99652e-05	4.95516
																											0.0887	-1.16178e-05	-1.62895			0.0887	1.74588e-05	4.33309
																											0.0888	-1.59855e-05	-2.24134			0.0888	1.37274e-05	3.40699
																											0.0889	-1.81994e-05	-2.55175			0.0889	9.17108e-06	2.27617
																											0.089	-1.31794e-05	-1.84789			0.089	8.37639e-07	0.207893
																											0.0891	1.86145e-07	0.0260996			0.0891	-9.5378e-06	-2.36718
																											0.0892	1.15516e-05	1.61966			0.0892	-1.65794e-05	-4.11482
																											0.0893	1.58803e-05	2.22659			0.0893	-1.82866e-05	-4.53855
																											0.0894	1.74314e-05	2.44407			0.0894	-1.50962e-05	-3.74671
																											0.0895	1.58177e-05	2.21782			0.0895	-8.9342e-06	-2.21737
																											0.0896	8.94644e-06	1.25439			0.0896	-2.42273e-06	-0.601295
																											0.0897	7.19345e-07	0.10086			0.0897	1.82445e-06	0.45281
																											0.0898	-6.61965e-06	-0.928147			0.0898	3.29853e-06	0.818662
																											0.0899	-1.35605e-05	-1.90133			0.0899	5.74624e-06	1.42616
																											0.09	-1.6059e-05	-2.25165			0.09	9.4419e-06	2.34338
																											0.0901	-1.31593e-05	-1.84508			0.0901	8.22753e-06	2.04199
																											0.0902	-1.0294e-05	-1.44334			0.0902	-2.93247e-08	-0.00727809
																											0.0903	-9.80578e-06	-1.37488			0.0903	-8.7517e-06	-2.17208
																													-39.0887
																													-37.8599
																													-36.5294
																													-36.1259
																													-36.7385
																													-36.7324
																													-35.4379
																													-33.8301
																													-32.4777
																													-31.5825
																													-32.0839
																													-34.1394
																													-36.1076
																													-36.5291
																													-35.321
																													-33.2063
																													-31.8298
																													-32.3458
																													-33.6782
																													-34.2093
																													-33.5126
																													-32.1207
																													-30.7312
																													-29.5622
																													-28.7606
																													-28.7022
																													-28.5321
																													-27.0792
																													-24.916
																													-23.7354
																													-24.2011
																													-25.3125
																													-25.9151
																													-25.5651
																													-24.3773
																													-22.845
																													-21.5755
																													-20.8535
																													-20.4605
																													-20.2536
																													-20.4008
																													-20.72
																													-21.0176
																													-21.3432
																													-21.4636
																													-21.1347
																													-20.2178
																													-19.0411
																													-18.2126
																													-17.7638
																													-17.5058
																													-17.3993
																													-17.5219
																													-17.9189
																													-18.2582
																													-18.3758
																													-18.427
																													-18.2329
																													-17.7489
																													-17.2745
																													-16.7073
																													-15.9817
																													-15.4187
																													-15.2645
																													-15.5757
																													-16.4151
																													-17.353
																													-17.4793
																													-16.4245
																													-15.0388
																													-14.3291
																													-14.3092
																													-14.4657
																													-14.5857
																													-14.6694
																													-14.8264
																													-14.7581
																													-14.2501
																													-13.9553
																													-13.9572
																													-13.5996
																													-13.3056
																													-13.7122
																													-14.5772
																													-15.0179
																													-14.2031
																													-13.12
																													-13.2104
																													-13.881
																													-14.1071
																													-14.2645
																													-14.369
																													-13.6672
																													-12.3319
																													-11.6394
																													-12.4647
																													-14.1592
																													-15.1702
																													-14.9556
																													-14.1425
																													-13.3348
																													-12.8617
																													-12.938
																													-13.4579
																													-13.7845
																													-13.2683
																													-12.1945
																													-11.3669
																													-11.1698
																													-11.4094
																													-11.6808
																													-11.6332
																													-11.0574
																													-10.3243
																													-10.2252
																													-10.7411
																													-11.1736
																													-11.3342
																													-11.4404
																													-11.3803
																													-10.9033
																													-10.0566
																													-9.20912
																													-8.99648
																													-9.79517
																													-11.0305
																													-11.8266
																													-11.7294
																													-10.8693
																													-9.89534
																													-9.37271
																													-9.43098
																													-9.68385
																													-9.64013
																													-9.29568
																													-8.77156
																													-8.05847
																													-7.40055
																													-7.02636
																													-7.12949
																													-7.6679
																													-7.73518
																													-6.86746
																													-5.7185
																													-4.99732
																													-4.83934
																													-5.13344
																													-5.75967
																													-6.56093
																													-7.13445
																													-7.0972
																													-6.98366
																													-7.53304
																													-7.85756
																													-7.1056
																													-6.38703
																													-6.33928
																													-6.28804
																													-6.14737
																													-6.47914
																													-7.2651
																													-7.81431
																													-7.71558
																													-7.21567
																													-6.68742
																													-6.42963
																													-6.55316
																													-6.62257
																													-6.16545
																													-5.38167
																													-4.84347
																													-4.72559
																													-5.06405
																													-5.59452
																													-5.32138
																													-4.19825
																													-3.29444
																													-2.7307
																													-2.24161
																													-2.38005
																													-3.32151
																													-4.19995
																													-4.39122
																													-3.89809
																													-2.98648
																													-2.52062
																													-3.08583
																													-4.34094
																													-5.70468
																													-6.24359
																													-5.54404
																													-4.40426
																													-3.14993
																													-1.94897
																													-1.7279
																													-2.34241
																													-2.66373
																													-2.58601
																													-2.51659
																													-2.56748
																													-2.83315
																													-3.18364
																													-3.36716
																													-3.57254
																													-4.01716
																													-4.56561
																													-4.77878
																													-4.06215
																													-2.37789
																													-0.539976
																													0.323905
																													-0.0447991
																													-0.787042
																													-1.20358
																													-1.39397
																													-1.70478
																													-2.25505
																													-2.64178
																													-2.37257
																													-1.65468
																													-1.49797
																													-2.52822
																													-3.89801
																													-4.58461
																													-4.68681
																													-4.64973
																													-4.47114
																													-3.92613
																													-3.39498
																													-3.48429
																													-3.6301
																													-3.07668
																													-2.42782
																													-2.27007
																													-2.25554
																													-2.05142
																													-1.86775
																													-1.96625
																													-2.29131
																													-2.19149
																													-1.09982
																													0.0452156
																													0.0159775
																													-0.785062
																													-1.10296
																													-0.620594
																													-0.519877
																													-1.52423
																													-2.47599
																													-2.51984
																													-2.11678
																													-1.92481
																													-2.13329
																													-2.37265
																													-2.43218
																													-2.33638
																													-1.88198
																													-0.930976
																													0.0455988
																													0.0887134
																													-0.867892
																													-1.77818
																													-1.937
																													-1.35244
																													-0.817281
																													-1.08706
																													-1.1593
																													0.0233451
																													1.03704
																													0.314637
																													-0.994224
																													-1.41378
																													-1.0309
																													-0.0360839
																													0.83067
																													0.466597
																													-0.243234
																													-0.0618073
																													0.654965
																													0.966999
																													0.608064
																													0.240338
																													0.111244
																													-0.273913
																													-1.01991
																													-1.80978
																													-2.17832
																													-1.75024
																													-0.843145
																													-0.24985
																													-0.111692
																													0.105068
																													0.68438
																													1.32854
																													1.63146
																													1.32433
																													0.384951
																													-0.542047
																													-0.543242
																													0.235255
