# Supplementary material for: Endosomal phosphatidylinositol 3‐phosphate controls synaptic vesicle cycling and neurotransmission
Source: EMBO J. 2022 Mar 22;41(9):e109352. doi: 10.15252/embj.2021109352 (PMC9058544; doi:10.15252/embj.2021109352)
Supplement: Supplementary file 5 — Source Data for Figure 2 [file EMBJ-41-e109352-s001.zip › Figure_2_Source_Data+Statistics/Figure_2C-D/Figure_2C-D.xlsx]

## Sheet: Figure 2C
time (s)	DMSO (0.1%)					VPS34inh1 (50µM)
0	0.981668	1.01462	1.07041	1.04318		1.00219	1.03373	1.01195	0.993452	0.973409
2	1.02607	1.02087	0.988167	1.00097		1.02019	0.992515	0.96718	0.999659	1.0077
4	1.00747	0.985209	0.993694	0.961402		1.00041	0.999868	1.00123	1.03701	0.998304
6	0.989818	0.986205	0.979706	0.994194		0.970907	0.986737	0.999634	1.00067	1.00516
8	0.994975	0.993088	0.968022	1.00025		1.0063	0.987147	1.02001	0.96921	1.01544
10	1.2067	1.42483	1.27018	1.18782		1.18711	1.16687	1.31453	1.2305	1.25407
12	1.18621	1.42713	1.25832	1.20732		1.17249	1.16135	1.31266	1.2232	1.2776
14	1.16229	1.36919	1.19613	1.14636		1.18596	1.14369	1.24158	1.19156	1.25703
16	1.16801	1.31374	1.16944	1.17277		1.15363	1.11827	1.22088	1.17488	1.24667
18	1.15875	1.22417	1.17209	1.12633		1.1421	1.1313	1.2136	1.06823	1.23804
20	1.14884	1.16838	1.12475	1.1166		1.13181	1.07939	1.2029	1.11372	1.1971
22	1.13697	1.12854	1.09844	1.09465		1.09348	1.0994	1.22681	1.08176	1.17368
24	1.06374	1.075	1.08744	1.08817		1.06532	1.06906	1.14292	1.02389	1.15627
26	1.09948	1.0731	1.12592	1.12777		1.07802	1.03566	1.11064	0.986028	1.15184
28	1.08621	1.0603	1.05215	1.06974		1.06584	1.02122	1.12308	0.996576	1.1639
30	1.00669	1.02056	1.0307	1.02355		1.04411	1.00223	1.10767	0.974559	1.15165
32	1.07413	1.01915	1.03744	1.02748		1.05281	0.97279	1.08905	0.942982	1.1331
34	1.05564	1.00349	1.01504	0.96333		1.01835	0.969159	1.08961	1.00079	1.10551
36	0.983088	0.967453	0.998767	0.982655		1.02473	0.969227	1.07585	0.949578	1.10489
38	1.01773	0.940547	0.989803	0.966844		1.01107	0.946007	1.05341	0.947312	1.09921
40	1.23706	1.27532	1.25521	1.23759		1.18262	1.09701	1.36673	1.23458	1.36497
42	1.20267	1.2338	1.26403	1.18331		1.16875	1.10497	1.35208	1.18998	1.32691
44	1.18233	1.15966	1.17204	1.14775		1.12949	1.09639	1.34916	1.17558	1.34281
46	1.12057	1.07767	1.13586	1.16267		1.05052	1.04734	1.24756	1.0989	1.2765
48	1.09336	1.01398	1.10986	1.06838		1.03526	1.01579	1.18218	1.10957	1.26935
50	1.11264	0.952302	1.00377	1.12335		0.99709	1.01721	1.13101	1.03822	1.2072
52	1.11335	0.928392	1.03617	1.03785		0.976984	1.01812	1.1197	1.03064	1.18318
54	1.02679	0.961116	0.977977	1.05842		0.982456	0.979215	1.06562	0.972598	1.1741
56	1.00074	0.930242	0.992471	1.02922		0.959531	0.99359	1.05265	0.98197	1.14618
58	1.02947	0.914659	0.994966	1.03764		0.929088	0.970624	1.00922	0.939783	1.15716
60	1.00078	0.869904	0.99392	0.997779		0.883047	0.964559	1.02438	0.936952	1.13119
62	1.07791	0.891071	0.991606	0.994698		0.900408	0.962795	0.989376	0.967343	1.15829
64	1.0668	0.850614	0.988083	1.00145		0.898685	0.959203	0.959038	0.953644	1.14121
66	1.08324	0.885085	1.01374	1.00233		0.919916	0.949636	0.98301	0.972214	1.11918
68	1.0506	0.912742	0.982003	1.01531		0.905251	0.948897	0.943278	0.991914	1.13554
70	1.35625	1.17132	1.30713	1.19186		1.07193	1.09522	1.27675	1.17242	1.35344
72	1.3478	1.20328	1.23102	1.14788		1.07512	1.08865	1.27204	1.19005	1.34015
74	1.25977	1.14202	1.20074	1.11182		1.01706	1.05079	1.19666	1.14242	1.3535
76	1.24349	1.03188	1.12809	1.09053		1.00161	1.03847	1.12497	1.0825	1.32004
78	1.23939	0.973404	1.11937	1.13848		0.982603	1.02687	1.08249	1.04134	1.29857
80	1.1415	0.912586	1.12887	1.13		0.92815	1.01618	1.04638	0.968147	1.24877
82	1.06563	0.933093	1.05872	1.0801		0.901673	0.984963	1.03781	0.997351	1.23038
84	1.07337	0.882357	1.07795	1.09095		0.878115	0.993791	1.02225	0.970286	1.21252
86	1.02487	0.892704	1.08369	1.02917		0.880852	0.995258	0.995059	0.929737	1.18561
88	1.08594	0.865283	1.08903	1.05159		0.899856	0.99529	1.00087	0.928142	1.1895
90	1.04104	0.862223	1.06972	1.03559		0.881809	0.988682	0.982448	0.918021	1.16338
92	1.06353	0.849341	1.0607	1.0346		0.86435	0.979061	0.996649	0.881456	1.14965
94	1.02909	0.842462	1.0415	0.986376		0.818807	0.96938	0.951149	0.858645	1.14407
96	1.06186	0.838746	1.08946	0.983897		0.85221	0.978291	0.952446	0.921261	1.14632
98	1.11566	0.849661	1.03826	1.05008		0.81466	0.979509	0.989533	1.01509	1.16149
100	1.41629	1.20356	1.28759	1.18608		1.04876	1.12056	1.25684	1.2378	1.40269
102	1.33008	1.14613	1.32324	1.19071		1.05903	1.11708	1.19694	1.17189	1.35183
104	1.29649	1.11935	1.24732	1.18165		1.05186	1.10115	1.16299	1.2029	1.33042
106	1.24663	1.03783	1.17004	1.12837		1.03602	1.07037	1.18347	1.13741	1.33059
108	1.15998	0.988599	1.12146	1.11994		0.994262	1.04739	1.15272	1.063	1.30046
110	1.14254	0.92786	1.1461	1.10821		0.97581	1.0279	1.12317	1.06559	1.25263
112	1.11936	0.94012	1.12337	1.10366		0.946847	1.01003	1.0516	1.04288	1.23065
114	1.06327	0.919836	1.09533	1.08542		0.963089	0.989272	1.04919	0.968651	1.21236
116	1.09434	0.910914	1.09781	1.05085		0.910341	1.00468	1.08626	0.969691	1.19708
118	1.12095	0.872363	1.02725	1.04604		0.921126	0.987562	1.03907	0.950716	1.21452
120	1.12112	0.886182	1.0341	1.0439		0.894718	0.98512	1.04773	0.913576	1.18886
122	1.10828	0.877009	1.04613	1.03066		0.899358	0.967758	1.01895	0.911332	1.15328
124	1.07727	0.867318	1.04519	1.01851		0.881819	0.967465	0.994369	0.941114	1.15523
126	1.09572	0.825641	0.976633	0.997099		0.871199	0.958332	0.971355	0.967732	1.15377
128	1.17954	0.860449	1.04179	1.04165		0.867674	0.978744	1.08638	1.0708	1.22884
130	1.31607	1.17608	1.27097	1.26595		1.05813	1.08363	1.42299	1.24106	1.43971
132	1.34283	1.18344	1.24283	1.21317		1.02841	1.09121	1.34546	1.19535	1.4015
134	1.23921	1.06537	1.1605	1.15402		1.0281	1.09104	1.29189	1.20229	1.3832
136	1.2482	0.989198	1.15282	1.14549		1.01459	1.0745	1.27311	1.11506	1.37519
138	1.1514	0.94883	1.10644	1.13397		0.992863	1.04617	1.21321	1.02965	1.36674
140	1.10914	0.917685	1.09078	1.06272		0.961535	1.04293	1.20973	1.03083	1.29584
142	1.11686	0.868588	1.01708	1.07868		0.935542	1.00556	1.17632	0.988765	1.31029
144	1.06791	0.846315	1.02952	1.00657		0.931512	1.01809	1.18057	0.945367	1.27424
146	1.07022	0.855236	1.00202	1.02716		0.919833	0.992321	1.14858	0.944495	1.25653
148	1.16674	0.852608	0.978494	0.980435		0.953708	0.980129	1.10951	0.971565	1.23108
150	1.10569	0.8474	0.981312	1.00367		0.945007	0.982899	1.0933	0.952125	1.21335
152	1.16367	0.834678	0.971198	0.982642		0.930555	0.985926	1.12107	1.00945	1.23344
154	1.15685	0.821556	1.00057	1.03439		0.913948	0.979746	1.07954	0.976522	1.21829
156	1.15913	0.830218	0.972811	0.99862		0.948032	0.990058	1.01955	0.984756	1.19665
158	1.28231	0.963789	1.07561	1.07682		0.937752	1.02045	1.28053	1.10765	1.34791
160	1.40906	1.13794	1.24797	1.22029		1.07227	1.10423	1.5465	1.17823	1.50438
162	1.31772	1.1252	1.1848	1.11754		1.09495	1.11596	1.45336	1.18643	1.49528
164	1.27481	1.04558	1.15354	1.11122		1.09191	1.10637	1.47058	1.12352	1.48694
166	1.2423	1.01353	1.08494	1.13843		1.07775	1.07366	1.41084	1.16597	1.45846
168	1.14582	0.922249	1.06506	1.08285		1.05778	1.09084	1.37907	1.0741	1.43829
170	1.11298	0.908041	1.01788	1.06405		0.963471	1.06548	1.33302	1.0636	1.41096
172	1.1431	0.851759	1.00163	1.06358		1.00398	1.05905	1.29457	1.008	1.39351
174	1.06542	0.83644	1.02913	1.07987		0.988615	1.04321	1.31436	1.03817	1.38077
176	1.12209	0.834844	0.978425	1.01419		0.953624	1.02842	1.26887	0.986722	1.3616
178	1.07322	0.832068	0.97865	1.0518		0.97304	1.01689	1.24964	0.993523	1.35108
180	1.03834	0.801141	0.948173	1.03854		0.952489	1.00414	1.25778	0.952378	1.33928
182	1.08142	0.802896	0.987712	1.00808		0.930942	1.01474	1.25913	0.961388	1.3158
184	1.106	0.788484	0.947814	1.02458		0.961677	1.01582	1.2687	0.923661	1.31444
186	1.05759	0.833788	0.966114	0.98061		0.894505	1.01137	1.16811	0.974491	1.29682
188	1.21627	1.02577	1.15533	1.12346		0.975117	1.09994	1.56109	1.18568	1.51338
190	1.28792	1.12612	1.25286	1.19086		1.0953	1.17972	1.66904	1.26645	1.68301
192	1.25983	1.0622	1.21098	1.20351		1.07092	1.16873	1.63405	1.23946	1.69953
194	1.23677	1.03393	1.15596	1.16974		1.05734	1.16977	1.59581	1.22248	1.65323
196	1.21756	0.980505	1.10313	1.1301		1.08436	1.16357	1.5571	1.17725	1.65546
198	1.08372	0.922588	1.05338	1.11967		1.02765	1.11432	1.47479	1.16993	1.59627
200	1.05309	0.89662	1.05764	1.08506		1.03688	1.11227	1.49114	1.14341	1.61178
202	1.05765	0.871153	1.03733	1.11194		0.997426	1.08817	1.44858	1.13714	1.55994
204	1.03138	0.878787	0.989527	1.0961		1.00036	1.08702	1.39466	1.12172	1.54992
206	1.03228	0.840493	1.00233	1.09961		1.00983	1.07063	1.38906	1.04488	1.53985
208	1.04796	0.788031	0.997846	1.04575		0.934245	1.06895	1.34494	1.00989	1.52816
210	1.0915	0.790395	0.967578	1.01553		0.955808	1.05606	1.34583	1.0426	1.5094
212	1.06381	0.80338	1.00101	1.04131		0.964208	1.04416	1.35531	1.01994	1.50264
214	1.02883	0.780624	0.940304	1.07952		0.935406	1.05392	1.31672	1.02096	1.49445
216	0.955803	0.782209	0.972519	1.06998		0.941145	1.0604	1.34442	1.01779	1.48883
218	1.27053	1.08899	1.17764	1.1968		1.05349	1.19852	1.74775	1.32012	1.8064
220	1.29916	1.08645	1.17989	1.1963		1.14068	1.2231	1.78547	1.33133	1.86803
222	1.2794	1.08949	1.13796	1.20127		1.122	1.21114	1.78524	1.3465	1.8866
224	1.19415	1.06169	1.1588	1.1622		1.14476	1.19847	1.72519	1.33217	1.89688
226	1.08171	0.955608	1.08179	1.13021		1.06935	1.19666	1.74175	1.26686	1.86365
228	1.09157	0.905664	1.04806	1.1038		1.107	1.20182	1.66639	1.28627	1.86896
230	1.0878	0.879317	1.01133	1.11373		1.0583	1.17949	1.64965	1.18942	1.86558
232	1.01944	0.870356	1.01124	1.07828		1.0295	1.15949	1.59882	1.2171	1.81112
234	1.02305	0.864097	1.0269	1.03002		1.05137	1.1608	1.56818	1.18865	1.80967
236	1.00383	0.812426	1.00618	1.07714		1.00662	1.12356	1.55325	1.12668	1.80355
238	1.01544	0.829729	0.983449	1.05072		0.993433	1.11817	1.53019	1.15737	1.77016
240	0.99621	0.795324	0.954604	1.0486		1.0074	1.09474	1.49129	1.11019	1.76448
242	0.989618	0.803156	1.04728	1.01305		0.983179	1.11839	1.5013	1.07761	1.76543
244	1.04471	0.802412	0.999805	1.06044		0.976397	1.13159	1.46072	1.0508	1.75238
246	1.06486	0.784278	0.979021	1.02182		0.968902	1.13661	1.48725	1.09002	1.75326
248	1.21707	1.10797	1.1667	1.23449		1.11009	1.31143	1.97488	1.40197	2.10889
250	1.25422	1.12068	1.15407	1.2285		1.1589	1.32339	1.96907	1.43779	2.17556
252	1.22865	1.03102	1.09764	1.21402		1.11936	1.30801	1.95639	1.45287	2.17234
254	1.23314	0.987704	1.05495	1.18346		1.13928	1.29272	1.89863	1.40339	2.18078
256	1.13582	0.919361	0.994279	1.17632		1.12375	1.29894	1.86258	1.38441	2.16121
258	1.106	0.878441	1.01675	1.11108		1.08861	1.30483	1.83153	1.37263	2.1413
260	1.04709	0.859804	0.926951	1.13582		1.09503	1.28737	1.82311	1.3538	2.12061
262	1.00991	0.814665	0.956678	1.11787		1.06445	1.26783	1.79441	1.32005	2.13247
264	1.03357	0.81377	0.950974	1.08426		1.07247	1.2764	1.75314	1.30444	2.07039
266	1.0022	0.824545	0.944168	1.06804		1.05203	1.25773	1.77473	1.29864	2.08274
268	0.985252	0.791541	0.899893	1.05417		1.0538	1.26166	1.75283	1.2413	2.07207
270	1.027	0.764869	0.90252	1.02202		1.05249	1.25273	1.73708	1.21732	2.07804
272	1.0405	0.76329	0.920196	1.00173		1.06158	1.24912	1.77577	1.25084	2.08063
274	1.0051	0.762176	0.89722	1.01957		1.05752	1.26011	1.72769	1.21927	2.10111
276	1.00894	0.774619	0.885524	0.976947		1.03174	1.25326	1.66871	1.19807	2.07414
278	1.23541	1.08093	1.11425	1.2326		1.2129	1.41337	2.18986	1.58874	2.46293
280	1.25282	1.10366	1.12168	1.22783		1.21091	1.41749	2.12355	1.57242	2.5253
282	1.1657	1.05528	1.0421	1.18113		1.15887	1.42096	2.15355	1.55064	2.52392
284	1.11374	0.986355	1.05209	1.12521		1.2033	1.42681	2.14748	1.57839	2.53648
286	1.06518	0.882524	1.04512	1.10681		1.19129	1.43134	2.10594	1.51297	2.51676
288	1.0831	0.805793	0.957897	1.07548		1.19902	1.43078	2.08271	1.49145	2.53144
290	1.03685	0.829787	0.940105	1.02814		1.1633	1.44187	2.05375	1.47515	2.50998
292	1.01928	0.808156	0.899269	1.0567		1.13445	1.42118	2.08663	1.40922	2.49158
294	0.98498	0.773913	0.873782	1.04476		1.1223	1.40254	2.02287	1.43942	2.49226
296	1.00606	0.769829	0.882345	1.00512		1.12569	1.41148	1.98947	1.45262	2.50709
298	1.04203	0.769972	0.872867	0.998258		1.12509	1.39592	1.99063	1.44675	2.52021
300	1.0598	0.795183	0.877116	1.00056		1.0793	1.39806	2.02422	1.43937	2.50708
302	1.05359	0.758631	0.834665	0.981658		1.13788	1.41158	1.99117	1.33898	2.51679
304	0.970399	0.751099	0.908677	1.00762		1.09317	1.38418	2.00064	1.40079	2.51098
306	0.993501	0.782037	0.855342	1.0146		1.11507	1.38399	1.97796	1.39769	2.50549
308	1.17049	1.0644	1.06317	1.2129		1.27005	1.56485	2.42343	1.71302	2.86003
310	1.18293	1.04534	1.06122	1.18166		1.27231	1.59993	2.42609	1.6963	2.9796
312	1.18736	1.00678	1.03469	1.13655		1.28367	1.59979	2.45343	1.6761	2.97888
314	1.09809	0.96552	1.00163	1.12023		1.26896	1.60802	2.42856	1.63274	2.98582
316	1.08571	0.905576	0.968804	1.11339		1.28795	1.59616	2.45716	1.63058	3.01825
318	1.03444	0.858966	0.939167	1.08796		1.29299	1.60134	2.42687	1.57292	2.98267
320	0.990185	0.810181	0.922865	1.07796		1.30123	1.60917	2.40315	1.58672	2.9943
322	0.965229	0.777132	0.910183	1.01262		1.24883	1.58781	2.35324	1.56805	3.03807
324	0.942994	0.75703	0.912605	1.04083		1.25961	1.58061	2.38543	1.54703	3.00743
326	0.919995	0.770695	0.920797	0.970656		1.24194	1.58164	2.46514	1.57427	3.05107
328	0.956281	0.764393	0.92154	1.01424		1.22348	1.60864	2.41668	1.51896	3.08197
330	0.937531	0.745459	0.929219	1.07874		1.26615	1.58057	2.34796	1.52012	3.04025
332	0.959428	0.721201	0.907238	1.07204		1.2857	1.5907	2.36377	1.51447	3.0468
334	0.974061	0.734375	0.869461	1.0883		1.24661	1.56501	2.39787	1.50007	3.06682
336	0.891031	0.725418	0.867936	1.00425		1.24641	1.57777	2.36795	1.50255	3.05806
338	1.20382	1.046	1.05222	1.20874		1.43498	1.75368	2.8317	1.86126	3.37202
340	1.13638	1.02592	1.0756	1.22165		1.3993	1.75517	2.8159	1.84287	3.41749
342	1.10798	0.977189	1.04688	1.21611		1.42452	1.73856	2.85893	1.79671	3.49989
344	1.10867	0.941434	0.994439	1.16891		1.41845	1.7517	2.91441	1.77391	3.52442
346	1.01054	0.867214	0.947542	1.12329		1.43694	1.75607	2.86055	1.74262	3.52163
348	0.922434	0.827271	0.943813	1.07713		1.4281	1.76127	2.92157	1.72007	3.57869
350	0.934099	0.817166	0.901506	1.08181		1.40377	1.76815	2.87312	1.7416	3.55923
352	0.939726	0.791514	0.87565	1.08118		1.36772	1.77307	2.90821	1.67991	3.6011
354	0.957486	0.767833	0.879766	1.08099		1.39808	1.78475	2.88374	1.6838	3.63087
356	0.906598	0.772459	0.887376	1.058		1.40189	1.79756	2.89691	1.65147	3.64032
358	0.920453	0.766966	0.918052	1.07836		1.4028	1.79158	2.88228	1.63983	3.65498

## Sheet: Figure 2D
Stimulation #	DMSO (0.1%)					VPS34inh1 (50µM)
1	-0.00673	-0.01875	0.019061	-0.01154		0.053819	-0.01751	0.07622	-0.05109	0.099737
2	0.100149	-0.08237	0.014977	0.019674		-0.10481	-0.01959	-0.09284	0.022636	0.014287
3	-0.02138	-0.04634	0.075712	-0.01843		-0.06771	0.028655	-0.03056	-0.05095	0.027137
4	0.033861	-0.01311	-0.11282	0.013202		0.018989	-0.01996	0.018909	0.04647	0.007454
5	0.063406	0.004578	-0.00382	0.001521		0.076833	0.031727	0.048196	0.017024	0.042879
6	-0.10154	0.003569	-0.0067	-0.01801		-0.05353	0.021313	0.148556	-0.01026	0.100165
7	-0.10179	-0.05158	0.006405	0.089373		0.04664	0.049026	0.17631	0.043297	0.192013
8	0.109061	0.002069	0.006502	-0.04816		0.027757	0.076212	0.142835	0.072236	0.264433
9	-0.05593	-0.00966	-0.0935	-0.04487		0.062842	0.116645	0.181461	0.108051	0.320874
10	-0.01544	0.007418	-0.03018	0.037659		0.083324	0.130735	0.30925	0.199618	0.431358
11	-0.10247	-0.05662	0.012594	-0.01035		0.13134	0.193777	0.389987	0.104858	0.552568
