# Supplementary material for: Endosomal phosphatidylinositol 3‐phosphate controls synaptic vesicle cycling and neurotransmission
Source: EMBO J. 2022 Mar 22;41(9):e109352. doi: 10.15252/embj.2021109352 (PMC9058544; doi:10.15252/embj.2021109352)
Supplement: Supplementary file 6 — Source Data for Figure 3 [file EMBJ-41-e109352-s005.zip]

Archive with 14 entries (11 files):
- Figure_3_Source_Data+Statistics/
- Figure_3_Source_Data+Statistics/Figure_3.xlsx
- Figure_3_Source_Data+Statistics/Figure_3A.tif
- Figure_3_Source_Data+Statistics/Figure_3B.tif
- Figure_3_Source_Data+Statistics/Figure_3C.tif
- Figure_3_Source_Data+Statistics/Figure_3_Statistics.xlsx
- __MACOSX/
- __MACOSX/._Figure_3_Source_Data+Statistics
- __MACOSX/Figure_3_Source_Data+Statistics/
- __MACOSX/Figure_3_Source_Data+Statistics/._Figure_3.xlsx
- __MACOSX/Figure_3_Source_Data+Statistics/._Figure_3A.tif
- __MACOSX/Figure_3_Source_Data+Statistics/._Figure_3B.tif
- __MACOSX/Figure_3_Source_Data+Statistics/._Figure_3C.tif
- __MACOSX/Figure_3_Source_Data+Statistics/._Figure_3_Statistics.xlsx
