# Supplementary material for: Endosomal phosphatidylinositol 3‐phosphate controls synaptic vesicle cycling and neurotransmission
Source: EMBO J. 2022 Mar 22;41(9):e109352. doi: 10.15252/embj.2021109352 (PMC9058544; doi:10.15252/embj.2021109352)
Supplement: Supplementary file 6 — Source Data for Figure 3 [file EMBJ-41-e109352-s005.zip › Figure_3_Source_Data+Statistics/Figure_3.xlsx]

## Sheet: Figure 3
SV
	Nonstim			Stim
	Mean	SEM	N	Mean	SEM	N
DMSO	159.793	3.64699	100	146.566	3.86269	96
VPS34IN1	171.28	5.83326	101	86.1528	3.96995	128
Invagination
	Nonstim			Stim
	Mean	SEM	N	Mean	SEM	N
DMSO	0.203442	0.055997	200	0.43855	0.078467	199
VPS34IN1	0.470614	0.092216	200	1.01445	0.14389	200
ELV
	Nonstim			Stim
	Mean	SEM	N	Mean	SEM	N
DMSO	1.69637	0.179881	200	3.68903	0.358489	199
VPS34IN1	1.82198	0.217496	200	7.13746	0.471771	200
CCP
	Nonstim			Stim
	Mean	SEM	N	Mean	SEM	N
DMSO	0.04316	0.034355	200	0.037923	0.022529	199
VPS34IN1	0.020198	0.015182	200	0.148818	0.063666	200
CCV
	Nonstim			Stim
	Mean	SEM	N	Mean	SEM	N
DMSO	0.223562	0.065151	200	0.221336	0.060311	199
VPS34IN1	0.188781	0.188781	200	0.502952	0.093555	200

## Sheet: DMSO_nonStim
DMSO		SV	ElVs	Inv	CCP	CCV	eCCP				SV	ElVs	Inv	CCP	CCV	eCCP
	«30415	146	1	0	0	0	0	701720	0.800964		182.28	1.2485	0	0	0	0
	«30416	47	1	1	0	0	0	527839	0.602491		78.0094	1.65978	1.65978	0	0	0
		30	1	0	0	0	0	342931	0.391432		76.6417	2.55472	0	0	0	0
		69	0	0	0	0	0	254811	0.290849		237.237	0	0	0	0	0
	«30417	36	1	0	0	0	0	398879	0.455292		79.0701	2.19639	0	0	0	0
	«30418	109	0	0	1	0	0	423253	0.483114		225.62	0	0	2.06991	0	0
	«30419	99	2	0	0	0	0	405049	0.462335		214.13	4.32587	0	0	0	0
	«30420	57	0	0	0	0	0	306698	0.350074		162.823	0	0	0	0	0
		53	0	0	0	0	0	295875	0.337721		156.934	0	0	0	0	0
	«30421	27	1	0	0	0	0	300891	0.343446		78.615	2.91167	0	0	0	0
		104	2	0	0	0	0	420133	0.479552		216.869	4.17056	0	0	0	0
	«30422	22	0	0	0	0	0	284490	0.324725		67.7495	0	0	0	0	0
		19	1	0	0	0	0	168444	0.192267		98.8209	5.2011	0	0	0	0
		23	0	0	0	0	0	172358	0.196735		116.909	0	0	0	0	0
	«30423	69	1	0	0	0	0	583939	0.666525		103.522	1.50032	0	0	0	0
		61	1	0	0	0	0	341477	0.389772		156.502	2.5656	0	0	0	0
	«30424	78	0	0	0	1	0	516464	0.589508		132.314	0	0	0	1.69633	0
		81	0	0	0	0	0	354661	0.404821		200.089	0	0	0	0	0
	«30425	40	2	0	0	0	0	674351	0.769724		51.9666	2.59833	0	0	0	0
		67	0	2	0	0	0	251813	0.287427		233.103	0	6.95829	0	0	0
		70	3	0	0	0	0	457048	0.521688		134.18	5.75056	0	0	0	0
	«30426	253	1	0	0	0	0	1105357	1.26169		200.525	0.792589	0	0	0	0
	«30427	41	1	0	0	0	0	242955	0.277316		147.846	3.60599	0	0	0	0
		31	0	0	0	0	0	101331	0.115662		268.022	0	0	0	0	0
		49	2	0	0	0	0	321795	0.367306		133.404	5.44504	0	0	0	0
		14	0	0	0	0	0	81771	0.0933359		149.996	0	0	0	0	0
		46	3	0	0	0	0	440306	0.502578		91.528	5.96922	0	0	0	0
	«30428	53	0	0	0	0	0	201943	0.230504		229.931	0	0	0	0	0
		46	0	0	0	0	0	262082	0.299148		153.77	0	0	0	0	0
		54	0	0	0	0	0	266987	0.304747		177.196	0	0	0	0	0
		60	0	0	0	0	0	283243	0.323302		185.585	0	0	0	0	0
		22	0	0	0	0	0	126714	0.144635		152.107	0	0	0	0	0
		44	0	0	0	0	0	301002	0.343573		128.066	0	0	0	0	0
	«30429	92	0	0	0	0	0	446039	0.509122		180.703	0	0	0	0	0
		44	3	0	0	0	0	370469	0.422864		104.052	7.09447	0	0	0	0
	«30430	49	0	0	0	0	0	293964	0.335539		146.034	0	0	0	0	0
		84	4	0	0	0	0	437206	0.49904		168.323	8.01539	0	0	0	0
		77	1	0	0	0	0	342018	0.39039		197.239	2.56154	0	0	0	0
	«30431	51	1	0	0	0	0	393250	0.448867		113.619	2.22783	0	0	0	0
	«30432	51	1	0	0	0	0	639198	0.7296		69.9013	1.37061	0	0	0	0
		62	0	0	0	0	0	417318	0.476339		130.159	0	0	0	0	0
		23	0	0	0	1	0	147489	0.168348		136.621	0	0	0	5.94006	0
		37	0	0	0	0	0	127215	0.145207		254.809	0	0	0	0	0
	«30433	109	4	0	0	2	0	699951	0.798945		136.43	5.0066	0	0	2.5033	0
	«30434	82	1	0	0	0	0	602193	0.687361		119.297	1.45484	0	0	0	0
	«30435	74	5	1	0	0	0	758773	0.866086		85.4418	5.7731	1.15462	0	0	0
	«30436	83	1	0	0	1	0	410655	0.468734		177.073	2.13341	0	0	2.13341	0
	«30437	64	1	1	0	0	0	354615	0.404768		158.115	2.47055	2.47055	0	0	0
	«30438	97	2	0	0	0	0	739051	0.843575		114.987	2.37086	0	0	0	0
	«30439	84	4	0	0	0	0	561234	0.640609		131.125	6.24406	0	0	0	0
	«30440		2	0	0	1	0	393336	0.448966			4.45469	0	0	2.22734	0
			2	1	0	0	0	536876	0.612806			3.26367	1.63184	0	0	0
			0	0	0	0	0	396484	0.452559			0	0	0	0	0
	«30441		0	1	0	0	0	484648	0.553192			0	1.80769	0	0	0
			0	0	0	0	0	325592	0.37164			0	0	0	0	0
	«30442		1	0	0	0	0	243015	0.277385			3.6051	0	0	0	0
			0	0	0	0	0	306010	0.349289			0	0	0	0	0
			0	0	0	1	0	129550	0.147872			0	0	0	6.76259	0
			2	0	0	0	0	349507	0.398938			5.01331	0	0	0	0
			0	0	0	1	0	155046	0.176974			0	0	0	5.65054	0
	«30443		2	0	0	0	0	497993	0.568424			3.5185	0	0	0	0
			1	0	0	0	0	195880	0.223583			4.47261	0	0	0	0
	«30444		0	0	0	0	0	202438	0.231069			0	0	0	0	0
			3	0	0	0	0	727569	0.830469			3.61242	0	0	0	0
			0	1	0	0	0	624293	0.712587			0	1.40334	0	0	0
			0	0	0	0	0	320040	0.365303			0	0	0	0	0
	«30445		2	0	0	0	0	338323	0.386172			5.17904	0	0	0	0
	«30446		2	0	0	0	0	384210	0.438549			4.5605	0	0	0	0
	«30447		2	0	0	1	0	556772	0.635516			3.14705	0	0	1.57352	0
			0	0	0	0	0	557155	0.635953			0	0	0	0	0
	«30448		0	0	0	0	0	318977	0.36409			0	0	0	0	0
			0	0	0	0	0	385473	0.43999			0	0	0	0	0
			4	0	0	0	0	402202	0.459085			8.71298	0	0	0	0
			6	0	0	0	1	567525	0.64779			9.26226	0	0	0	1.54371
			1	0	1	0	1	133507	0.152389			6.56216	0	6.56216	0	6.56216
			4	0	0	0	0	703415	0.802899			4.98195	0	0	0	0
			1	0	0	0	0	191921	0.219064			4.56487	0	0	0	0
	«30449		2	0	0	0	0	797905	0.910753			2.19599	0	0	0	0
			0	0	0	0	0	366694	0.418556			0	0	0	0	0
	«30450		1	0	0	0	0	239097	0.272912			3.66418	0	0	0	0
			1	0	0	0	0	386845	0.441556			2.26472	0	0	0	0
	«30451		0	0	0	0	0	734832	0.838759			0	0	0	0	0
			0	1	0	0	0	278502	0.317891			0	3.14574	0	0	0
	«30453		2	0	0	0	0	382362	0.436439			4.58254	0	0	0	0
			3	0	0	0	0	188513	0.215174			13.9422	0	0	0	0
	«30454		0	0	0	0	0	280602	0.320288			0	0	0	0	0
			0	0	0	0	0	393673	0.44935			0	0	0	0	0
	«30456		1	1	0	0	0	266598	0.304303			3.2862	3.2862	0	0	0
			0	0	0	0	0	545458	0.622602			0	0	0	0	0
	«30457		1	0	0	0	0	301848	0.344538			2.90243	0	0	0	0
	«30458		0	0	0	0	0	119709	0.136639			0	0	0	0	0
			0	0	0	0	0	388566	0.443521			0	0	0	0	0
			0	0	0	0	0	132689	0.151455			0	0	0	0	0
	«30459		1	0	0	0	0	542194	0.618876			1.61583	0	0	0	0
	«30460		0	0	0	0	0	308456	0.352081			0	0	0	0	0
			1	0	0	0	0	175776	0.200636			4.98415	0	0	0	0
	«30461		3	0	0	0	0	338277	0.38612			7.76962	0	0	0	0
			0	0	0	0	0	327974	0.374359			0	0	0	0	0
	«30462		0	0	0	0	0	182045	0.207792			0	0	0	0	0
			0	0	0	0	0	234911	0.268134			0	0	0	0	0
			0	0	0	0	0	235211	0.268477			0	0	0	0	0
			0	0	0	0	0	208146	0.237584			0	0	0	0	0
	«30463		0	0	0	0	0	370873	0.423326			0	0	0	0	0
			0	0	0	0	0	155508	0.177501			0	0	0	0	0
			1	0	0	0	0	324784	0.370718			2.69747	0	0	0	0
			0	0	0	0	0	334980	0.382356			0	0	0	0	0
			4	0	0	0	0	580078	0.662118			6.04122	0	0	0	0
	«30464		0	0	0	0	0	555288	0.633822			0	0	0	0	0
	«30465		2	0	0	0	0	816666	0.932167			2.14554	0	0	0	0
second	3115	85	0	1	0	0		825197	0.941905		90.2427	0	1.06168	0	0
	3116.1	53	0	1	0	0		233941	0.267027		198.482	0	3.74494	0	0
	3116.2	31	0	0	0	0		174089	0.19871		156.006	0	0	0	0
	3117	33	0	0	0	0		308812	0.352487		93.6204	0	0	0	0
	3118.1	71	0	0	0	0		491408	0.560908		126.581	0	0	0	0
	3118.2	65	1	1	0	0		357836	0.408445		159.14	2.44831	2.44831	0	0
	3119	79	1	0	0	0		463260	0.528779		149.401	1.89115	0	0	0
	3121	68	0	0	0	0		345711	0.394605		172.324	0	0	0	0
	3122	78	2	0	0	0		885284	1.01049		77.1903	1.97924	0	0	0
	3123.1	64	0	0	0	0		378749	0.432315		148.04	0	0	0	0
	3123.2	61	0	0	0	0		228884	0.261255		233.488	0	0	0	0
	3123.3	66	0	1	0	1		312426	0.356612		185.075	0	2.80416	0	2.80416
	3124.1	145	1	0	0	1		561041	0.640389		226.425	1.56155	0	0	1.56155
	3124.2	59	0	0	0	0		315488	0.360107		163.84	0	0	0	0
	3124.3	65	1	0	0	0		303647	0.346592		187.541	2.88524	0	0	0
	3125	179	3	0	0	0		1271310	1.45111		123.354	2.06738	0	0	0
	3126	79	0	0	0	1		326147	0.372274		212.209	0	0	0	2.68619
	3127.1	52	0	0	0	0		343120	0.391647		132.772	0	0	0	0
	3127.2	31	0	0	0	0		230928	0.263588		117.608	0	0	0	0
	3128.1	52	0	0	0	0		381922	0.435937		119.283	0	0	0	0
	3128.2	55	0	0	0	0		346235	0.395203		139.169	0	0	0	0
	3130	71	0	0	0	0		306994	0.350412		202.619	0	0	0	0
	3131.1	69	1	0	0	0		281689	0.321528		214.6	3.11015	0	0	0
	3131.2	143	0	0	0	0		551917	0.629975		226.993	0	0	0	0
	3131.3	46	1	0	0	0		259836	0.296585		155.099	3.37172	0	0	0
	3132.1	61	0	0	0	0		179548	0.204941		297.646	0	0	0	0
	3132.2	52	0	0	0	0		344365	0.393069		132.292	0	0	0	0
	3133.1	50	1	0	0	1		454707	0.519016		96.3361	1.92672	0	0	1.92672
	3133.2	90	0	0	0	0		255408	0.29153		308.716	0	0	0	0
	3134.1	88	3	0	0	1		546316	0.623581		141.12	4.81092	0	0	1.60364
	3134.2	53	0	0	0	0		343612	0.392209		135.132	0	0	0	0
	3135.1	147	2	0	0	0		507580	0.579367		253.725	3.45204	0	0	0
	3135.2	89	0	0	0	2		396087	0.452106		196.857	0	0	0	4.42375
	3135.3	59	0	0	0	0		272459	0.310993		189.715	0	0	0	0
	3135.4	33	0	0	0	0		216802	0.247464		133.353	0	0	0	0
	3136.1	68	1	1	0	0		381155	0.435062		156.3	2.29852	2.29852	0	0
	3136.2	71	0	1	0	0		362352	0.413599		171.664	0	2.4178	0	0
	3136.3	37	0	0	0	0		174538	0.199223		185.722	0	0	0	0
	3137	44	0	0	0	0		184072	0.210105		209.419	0	0	0	0
	3138	85	0	0	0	0		438041	0.499993		170.002	0	0	0	0
	3139	130	0	2	0	0		731597	0.835067		155.676	0	2.39502	0	0
	3140.1	70	0	0	0	0		327385	0.373687		187.323	0	0	0	0
	3140.2	34	0	0	0	0		170460	0.194568		174.746	0	0	0	0
	3141	66	0	0	0	0		296869	0.338855		194.773	0	0	0	0
	3143.1	99	0	0	0	0		403719	0.460817		214.836	0	0	0	0
	3143.2	134	4	0	0	0		817014	0.932564		143.69	4.28925	0	0	0
	3143.3	107	0	0	0	0		529121	0.603955		177.166	0	0	0	0
	3145.1	67	0	0	0	0		322257	0.367834		182.147	0	0	0	0
	3145.2	98	0	0	0	1		718593	0.820224		119.48	0	0	0	1.21918
	3148	213	1	0	0	0		956469	1.09174		195.101	0.915967	0	0	0
	3149		0	0	0	0		171891	0.196202			0	0	0	0
	3150		0	0	0	0		323610	0.369378			0	0	0	0
	3152"1		0	0	0	0		562479	0.64203			0	0	0	0
	3152"2		0	0	0	0		277579	0.316837			0	0	0	0
	3153"1		1	0	0	0		550546	0.62841			1.59132	0	0	0
	3153"2		1	0	0	0		547741	0.625208			1.59947	0	0	0
	3153"3		2	0	0	0		365371	0.417045			4.79564	0	0	0
	3153"4		1	0	0	0		556513	0.635221			1.57426	0	0	0
	3153"5		0	0	0	0		228598	0.260929			0	0	0	0
	3153"6		2	0	0	0		285787	0.326206			6.1311	0	0	0
	3153"7		3	0	0	0		262124	0.299196			10.0269	0	0	0
	3154"1		0	0	0	0		933099	1.06507			0	0	0	0
	3154"2		0	0	0	0		117134	0.1337			0	0	0	0
	3156"1		0	0	0	0		87189	0.0995201			0	0	0	0
	3156"2		0	0	0	0		173991	0.198599			0	0	0	0
	3156"3		0	0	0	0		86708	0.0989711			0	0	0	0
	3156"4		1	0	0	0		444677	0.507568			1.97018	0	0	0
	3157"1		2	0	0	0		253481	0.289331			6.9125	0	0	0
	3157"2		0	0	0	0		757278	0.86438			0	0	0	0
	3160"1		0	0	0	0		92296	0.105349			0	0	0	0
	3160"2		1	0	0	0		134485	0.153505			6.51444	0	0	0
	3160"3		0	0	0	0		126176	0.144021			0	0	0	0
	3160"4		2	0	0	0		340716	0.388903			5.14266	0	0	0
	3160"5		0	0	0	0		123253	0.140685			0	0	0	0
	3160"6		0	0	0	0		655349	0.748035			0	0	0	0
	3160"7		1	0	0	0		242636	0.276952			3.61073	0	0	0
	3161"1		1	0	0	0		479004	0.54675			1.82899	0	0	0
	3161"2		0	0	0	0		125589	0.143351			0	0	0	0
	3161"3		0	0	0	0		314739	0.359253			0	0	0	0
	3161"4		0	0	0	0		99534	0.113611			0	0	0	0
	3161"5		0	0	0	0		188879	0.215592			0	0	0	0
	3161"6		0	0	0	0		119888	0.136844			0	0	0	0
	3161"7		2	0	0	0		147130	0.167939			11.9091	0	0	0
	3161"8		0	0	0	0		57648	0.0658012			0	0	0	0
	3162"1		0	0	0	0		209325	0.23893			0	0	0	0
	3162"2		0	0	0	0		76093	0.0868548			0	0	0	0
	3162"3		0	0	0	0		153919	0.175688			0	0	0	0
	3163"1		0	0	0	0		237978	0.271635			0	0	0	0
	3163"2		1	0	0	0		169895	0.193923			5.15668	0	0	0
	3163"3		1	0	0	0		684389	0.781182			1.28011	0	0	0
	3163"4		0	0	0	0		62106	0.0708897			0	0	0	0
		70.28	0.775	0.09	0.01	0.085		371126	0.423615		159.793	1.69637	0.203442	0.0431603	0.223562
		38.9138	1.15805	0.320019	0.0997484	0.313475		206711	0.235946		51.5762	2.5439	0.791921	0.485849	0.921381
		2.75162	0.0818865	0.0226287	0.00705328	0.022166		14616.7	0.0166839		3.64699	0.179881	0.0559973	0.0343547	0.0651514
											100	200	200	200	200	109

## Sheet: DMSO_Stim
DMSO40hz																			1pix	1.06838	nm
		SV	ElVs	Inv	CCP	CCV	eCCP	Areapix	Areamkm		SV	ElVs	Inv	CCP	CCV	eCCP				1.14143
1	"30270	29	2	0	0	0	0	249594	0.284894		101.792	7.02015	0	0	0	0
2		119	1	1	0	0	0	467800	0.533961		222.863	1.8728	1.8728	0	0	0
3		27	0	1	0	0	0	115895	0.132286		204.103	0	7.55938	0	0	0
4		78	0	1	0	0	0	270536	0.308798		252.592	0	3.23836	0	0	0
5		40	2	0	0	0	0	372023	0.424638		94.1978	4.70989	0	0	0	0
6		115	4	0	0	0	0	678299	0.774231		148.535	5.16642	0	0	0	0
7	"30271	41	2	0	0	0	0	357366	0.407908		100.513	4.90306	0	0	0	0
8		44	3	0	0	0	2	222047	0.253451		173.604	11.8366	0	0	0	7.89107
9		9	2	0	0	0	0	250828	0.286303		31.4353	6.98562	0	0	0	0
10		102	0	1	0	0	0	598164	0.682762		149.393	0	1.46464	0	0	0
11	"30272	83	1	0	0	0	0	268473	0.306443		270.85	3.26325	0	0	0	0
12	"30273	54	0	0	0	0	0	203890	0.232726		232.032	0	0	0	0	0
13	"30274	101	2	0	0	0	0	395990	0.451995		223.454	4.42483	0	0	0	0
14	"30275	54	2	0	0	0	0	359131	0.409923		131.732	4.87897	0	0	0	0
15	"30276	177	9	0	0	0	0	840205	0.959035		184.56	9.38443	0	0	0	0
16	"30277	69	3	0	0	0	0	688902	0.786333		87.749	3.81518	0	0	0	0
17		26	2	0	0	0	0	296445	0.338371		76.8387	5.91067	0	0	0	0
18	"30278	67	1	0	0	0	0	497856	0.568268		117.902	1.75973	0	0	0	0
19		79	2	0	1	0	0	529893	0.604836		130.614	3.30668	0	1.65334	0	0
20		47	1	1	0	0	0	585534	0.668346		70.3228	1.49623	1.49623	0	0	0
21		24	1	0	0	0	0	185643	0.211898		113.262	4.71924	0	0	0	0
22	"30279	52	5	0	0	0	0	473754	0.540757		96.1615	9.2463	0	0	0	0
23		176	0	0	0	0	0	582384	0.664751		264.761	0	0	0	0	0
24	"30280	36	2	0	0	0	0	461362	0.526612		68.3615	3.79786	0	0	0	0
25		50	3	0	0	0	0	354021	0.40409		123.735	7.42409	0	0	0	0
26		139	2	0	0	0	0	752842	0.859316		161.756	2.32743	0	0	0	0
27	"30281	35	1	0	0	0	0	143151	0.163397		214.202	6.12007	0	0	0	0
28		69	12	1	0	0	0	907503	1.03585		66.6119	11.5847	0.96539	0	0	0
29		156	2	0	0	1	0	863562	0.985696		158.264	2.02902	0	0	1.01451	0
30	"30282	131	5	1	0	1	0	780293	0.89065		147.084	5.61388	1.12278	0	1.12278	0
31	"30283		3	0	0	0	0	590828	0.674389			4.44847	0	0	0	0
32	"30284		1	0	1	0	0	263539	0.300811			3.32434	0	3.32434	0	0
33	"30285		0	0	0	0	0	182375	0.208168			0	0	0	0	0
34	"30286		3	0	0	0	0	260824	0.297712			10.0768	0	0	0	0
35			2	0	0	0	0	647401	0.738963			2.7065	0	0	0	0
36			2	0	0	1	0	941497	1.07465			1.86107	0	0	0.930533	0
37	"30287		1	0	0	0	0	101943	0.116361			8.59396	0	0	0	0
38			2	1	0	0	0	571978	0.652873			3.06338	1.53169	0	0	0
39			0	0	0	0	0	444180	0.507			0	0	0	0	0
40	"30288		10	0	0	0	1	289919	0.330922			30.2186	0	0	0	3.02186
41			2	0	0	0	0	155142	0.177084			11.2941	0	0	0	0
42			0	0	0	0	0	148359	0.169341			0	0	0	0	0
43			3	1	0	0	0	618386	0.705844			4.25023	1.41674	0	0	0
44	"30289		1	1	0	0	0	309972	0.353811			2.82637	2.82637	0	0	0
45			0	0	0	0	0	176153	0.201066			0	0	0	0	0
46	"30290		24	2	0	0	2	1185903	1.35363			17.7302	1.47751	0	0	1.47751
47	"30291		7	0	1	0	0	341022	0.389253			17.9832	0	2.56902	0	0
48			5	1	0	0	0	688850	0.786274			6.35911	1.27182	0	0	0
49			0	0	0	0	0	135290	0.154424			0	0	0	0	0
50			14	0	0	2	0	439515	0.501676			27.9065	0	0	3.98664	0
51	"30292		0	0	0	0	0	210910	0.240739			0	0	0	0	0
52			6	0	0	0	0	698347	0.797114			7.52715	0	0	0	0
53	"30293		9	2	0	0	0	998413	1.13962			7.89738	1.75497	0	0	0
54	"30294		0	0	0	0	0	228843	0.261208			0	0	0	0	0
55			0	0	0	0	0	566615	0.646751			0	0	0	0	0
56			0	0	0	0	0	165219	0.188586			0	0	0	0	0
57	"30295		5	0	0	0	0	543758	0.620662			8.05592	0	0	0	0
58			2	0	0	0	0	215980	0.246526			8.11273	0	0	0	0
59	"30296		3	0	0	0	0	1234820	1.40946			2.12847	0	0	0	0
60			2	0	0	0	0	340783	0.38898			5.14165	0	0	0	0
61			2	0	0	0	0	259268	0.295936			6.75821	0	0	0	0
62	"30297		6	0	0	0	0	660868	0.754335			7.95403	0	0	0	0
63			1	0	0	0	0	137504	0.156951			6.37141	0	0	0	0
64			3	0	0	0	0	1014346	1.1578			2.59111	0	0	0	0
65	"30298		2	0	0	0	0	509477	0.581532			3.43919	0	0	0	0
66	"30299		2	1	0	0	0	898547	1.02563			1.95002	0.975012	0	0	0
67	"30300		2	0	0	0	0	526354	0.600796			3.32892	0	0	0	0
68	"30301		0	0	0	0	0	285784	0.326202			0	0	0	0	0
69			1	1	0	0	0	445987	0.509063			1.96439	1.96439	0	0	0
70	"30302		0	0	0	0	0	612451	0.69907			0	0	0	0	0
71	"30303		0	0	0	0	0	785662	0.896778			0	0	0	0	0
72	"30304		8	0	0	0	2	1600177	1.82649			4.37999	0	0	0	1.095
73	"30305		1	1	0	0	0	567453	0.647708			1.54391	1.54391	0	0	0
74			4	0	0	0	0	698208	0.796956			5.0191	0	0	0	0
75			1	0	0	0	0	423852	0.483797			2.06698	0	0	0	0
76	"30307		1	0	0	0	0	241314	0.275443			3.63051	0	0	0	0
77			2	0	0	0	0	752788	0.859255			2.3276	0	0	0	0
78	"30308		8	0	0	0	1	1097687	1.25293			6.38502	0	0	0	0.798127
79	"30309		0	0	0	0	0	189805	0.216649			0	0	0	0	0
80			6	0	0	0	0	304530	0.3476			17.2612	0	0	0	0
81	"30310		2	0	0	0	0	489517	0.558749			3.57942	0	0	0	0
82			2	0	0	0	0	516053	0.589038			3.39536	0	0	0	0
83	"30311		7	1	0	0	0	858046	0.979399			7.14724	1.02103	0	0	0
84			2	1	0	0	0	541839	0.618471			3.23378	1.61689	0	0	0
85	"30312		2	1	0	2	0	587273	0.670331			2.9836	1.4918	0	2.9836	0
86			3	0	0	0	0	633789	0.723426			4.14694	0	0	0	0
87	"30313		2	0	0	0	0	885678	1.01094			1.97836	0	0	0	0
88	"30314		6	0	0	0	0	1267056	1.44626			4.14864	0	0	0	0
89			1	0	0	0	0	336593	0.384197			2.60283	0	0	0	0
90	"30315		4	0	0	0	0	1815318	2.07206			1.93045	0	0	0	0
91	"30316		1	0	0	0	0	330898	0.377697			2.64763	0	0	0	0
92	"30317		0	0	0	0	0	248354	0.283479			0	0	0	0	0
93			0	0	0	0	0	291163	0.332342			0	0	0	0	0
94			16	0	0	0	0	1207335	1.37809			11.6103	0	0	0	0
95	"30318		1	0	0	0	0	707517	0.807581			1.23827	0	0	0	0
96	"30319		3	1	0	0	0	846223	0.965904			3.1059	1.0353	0	0	0
97			1	0	0	0	0	369355	0.421593			2.37196	0	0	0	0
98			15	1	0	0	0	739733	0.844353			17.7651	1.18434	0	0	0
99	"30320		5	0	0	0	0	1707697	1.94922			2.56513	0	0	0	0
100			4	1	0	1	1	547518	0.624953			6.40048	1.60012	0	1.60012	1.60012
second	2833.1	101	0	0	0	1		474570	0.541688		186.454	0	0	0	1.84608
	2833.2	40	1	1	0	0		273710	0.312421		128.032	3.20081	3.20081	0	0
	2836	77	0	0	0	0		609659	0.695883		110.651	0	0	0	0
	2837.1	34	0	0	0	0		232104	0.26493		128.336	0	0	0	0
	2837.2	55	3	0	0	0		558836	0.637872		86.2242	4.70314	0	0	0
	2838	97	0	0	0	0		461647	0.526938		184.082	0	0	0	0
	2839.1	96	0	0	0	0		422153	0.481858		199.229	0	0	0	0
	2839.2	30	1	0	0	0		202760	0.231436		129.625	4.32084	0	0	0
	2840.1	62	0	0	0	2		509745	0.581838		106.559	0	0	0	3.43738
	2840.2	35	0	1	0	1		371296	0.423808		82.5845	0	2.35956	0	2.35956
	2840.3	30	0	0	0	0		298547	0.340771		88.0358	0	0	0	0
	2841.1	27	0	0	0	0		345448	0.394305		68.475	0	0	0	0
	2841.2	42	0	0	0	1		199822	0.228083		184.144	0	0	0	4.38437
	2842.1	93	3	0	0	0		655184	0.747847		124.357	4.01152	0	0	0
	2842.2	25	1	0	0	0		144343	0.164757		151.738	6.06953	0	0	0
	2843.1	77	1	3	0	1		432635	0.493823		155.926	2.02502	6.07506	0	2.02502
	2843.2	27	0	0	0	0		409134	0.466998		57.8161	0	0	0	0
	2843.3	72	0	0	0	0		464546	0.530247		135.786	0	0	0	0
	2844.1	43	1	0	0	0		411447	0.469638		91.5599	2.1293	0	0	0
	2844.2	136	1	1	0	1		885735	1.011		134.52	0.989115	0.989115	0	0.989115
	2845.1	37	0	1	0	0		216808	0.247471		149.512	0	4.04087	0	0
	2845.2	33	0	0	0	0		265601	0.303165		108.852	0	0	0	0
	2846.1	80	2	0	0	0		391917	0.447346		178.833	4.47081	0	0	0
	2846.2	92	0	1	0	0		428872	0.489527		187.936	0	2.04279	0	0
	2846.3	40	0	0	0	0		175189	0.199966		200.034	0	0	0	0
	2847.1	22	2	0	0	0		132970	0.151776		144.951	13.1773	0	0	0
	2847.2	46	1	0	0	0		274489	0.31331		146.819	3.19173	0	0	0
	2847.3	27	1	0	0	1		219759	0.25084		107.639	3.98661	0	0	3.98661
	2848.1	35	0	0	0	0		229696	0.262182		133.495	0	0	0	0
	2848.2	18	1	0	0	0		209574	0.239214		75.2464	4.18036	0	0	0
	2849.1	24	0	0	0	0		165091	0.18844		127.362	0	0	0	0
	2849.2	16	0	0	0	0		106397	0.121445		131.747	0	0	0	0
	2849.3	112	2	0	0	0		392378	0.447872		250.071	4.46556	0	0	0
	2850	168	0	0	0	0		680554	0.776805		216.271	0	0	0	0
	2851.1	113	0	0	0	0		774019	0.883489		127.902	0	0	0	0
	2851.2	74	0	0	0	0		524385	0.598549		123.632	0	0	0	0
	2852.1	41	0	0	0	0		179520	0.20491		200.088	0	0	0	0
	2852.2	41	0	0	0	0		258879	0.295492		138.752	0	0	0	0
	2853.1	81	0	0	0	0		343066	0.391586		206.851	0	0	0	0
	2853.2	108	0	0	0	0		611799	0.698326		154.656	0	0	0	0
	2854.1	110	0	0	0	0		742573	0.847595		129.779	0	0	0	0
	2854.2	41	4	1	0	0		269979	0.308162		133.047	12.9802	3.24505	0	0
	2854.3	45	0	0	0	0		243022	0.277393		162.225	0	0	0	0
	2854.4	25	3	0	0	0		299436	0.341785		73.1453	8.77744	0	0	0
	2855	109	0	1	0	0		720820	0.822766		132.48	0	1.21541	0	0
	2856.1	26	1	1	0	0		265740	0.303324		85.717	3.29681	3.29681	0	0
	2856.2	30	0	0	0	0		98318	0.112223		267.325	0	0	0	0
	2856.3	23	0	0	0	0		156246	0.178344		128.964	0	0	0	0
	2857.1	43	0	0	0	0		197573	0.225516		190.674	0	0	0	0
	2857.2	73	0	2	0	0		331502	0.378386		192.925	0	5.2856	0	0
	2858	74	0	0	0	0		387880	0.442738		167.142	0	0	0	0
	2859	100	3	0	0	0		1136354	1.29707		77.0969	2.31291	0	0	0
	2860.1	51	1	1	0	0		238081	0.271753		187.671	3.67981	3.67981	0	0
	2860.2	16	0	0	0	0		75001	0.0856084		186.898	0	0	0	0
	2860.3	45	0	0	0	0		233213	0.266196		169.048	0	0	0	0
	2860.4	55	0	1	0	0		364077	0.415568		132.349	0	2.40634	0	0
	2861.1	89	0	2	0	0		435300	0.496864		179.123	0	4.02524	0	0
	2861.2	46	1	0	0	0		332402	0.379414		121.24	2.63565	0	0	0
	2862.1	39	1	0	0	0		181645	0.207335		188.101	4.82311	0	0	0
	2862.2	61	0	0	0	0		174409	0.199076		306.416	0	0	0	0
	2863.1	127	2	0	0	0		939227	1.07206		118.463	1.86556	0	0	0
	2863.2	49	2	0	0	0		461591	0.526874		93.0014	3.79598	0	0	0
	2864	41	0	0	0	0		506056	0.577628		70.98	0	0	0	0
	2865.1	49	0	0	0	0		340661	0.388841		126.016	0	0	0	0
	2865.2	112	1	0	0	0		433624	0.494951		226.285	2.0204	0	0	0
	2865.3	38	1	0	0	0		207884	0.237285		160.145	4.21434	0	0	0
	2866		2	1	0	1		1110534	1.2676			1.57779	0.788894	0	0.788894
	2867a		0	0	0	0		353276	0.40324			0	0	0	0
	2867b		0	0	0	0		104454	0.119227			0	0	0	0
	2867c		1	0	0	0		613152	0.69987			1.42884	0	0	0
	2868"1		2	1	0	0		691248	0.789011			2.53482	1.26741	0	0
	2868"2		16	0	0	1		413610	0.472107			33.8906	0	0	2.11816
	2868"3		0	0	0	1		138632	0.158239			0	0	0	6.31957
	2868"4		4	0	0	0		443641	0.506385			7.89913	0	0	0
	2868"5		0	0	0	0		158883	0.181354			0	0	0	0
	2868"6		7	0	0	0		540914	0.617415			11.3376	0	0	0
	2869"1		2	0	0	0		217180	0.247896			8.06791	0	0	0
	2869"2		0	0	0	0		309031	0.352737			0	0	0	0
	2869"3		1	0	0	0		90099	0.102842			9.72368	0	0	0
	2870		4	0	0	0		629973	0.71907			5.56274	0	0	0
	2872		0	0	0	0		275398	0.314348			0	0	0	0
	2873"1		0	0	0	0		155562	0.177563			0	0	0	0
	2873"2		3	0	0	1		210959	0.240795			12.4587	0	0	4.15291
	2873"3		0	0	0	0		87693	0.100095			0	0	0	0
	2873"4		1	0	0	0		285125	0.32545			3.07267	0	0	0
	2874"1		0	0	0	0		417912	0.477017			0	0	0	0
	2874"2		0	0	0	0		184344	0.210416			0	0	0	0
	2874"3		2	0	0	0		335159	0.382561			5.22793	0	0	0
	2874"4		1	0	0	0		522393	0.596275			1.67708	0	0	0
	2874"5		0	0	0	0		51807	0.0591341			0	0	0	0
	2874"6		1	0	0	0		379887	0.433614			2.3062	0	0	0
	2875"1		1	0	0	0		350644	0.400236			2.49853	0	0	0
	2875"2		4	1	0	0		592136	0.675882			5.91819	1.47955	0	0
	2876		2	1	0	0		607738	0.69369			2.88313	1.44157	0	0
	2877"1		1	0	0	0		141450	0.161455			6.19367	0	0	0
	2877"2		1	0	0	0		202399	0.231024			4.32855	0	0	0
	2877"3		1	0	0	0		377782	0.431212			2.31905	0	0	0
	2877"4		2	0	0	0		475695	0.542973			3.68343	0	0	0
	2878"1		1	0	0	0		267391	0.305208			3.27645	0	0	0
		64.0938	2.04523	0.226131	0.0150754	0.100503	0.09	456493	0.521055		146.566	3.68903	0.43855	0.0379232	0.221336	0.158837
		38.839	3.24473	0.496575	0.12216	0.348082	0.378594	302134	0.344865		54.6268	5.0698	1.10969	0.318602	0.852924	0.873037
		2.74633	0.229437	0.0351131	0.00863803	0.0246131	0.0267706	21364.1	0.0243856		3.86269	0.358489	0.0784666	0.0225286	0.0603108	0.061733
											96	199	199	199	199	100

## Sheet: VPS34_nonStim
vps34		SV	ElVs	Inv	CCP	CCV	eCCP				SV	ElVs	Inv	CCP	CCV	eCCP
	«30531	65	0	2	0	0	0	372069	0.424691		153.053	0	4.70931	0	0	0
	«30532	105	3	0	0	0	0	507237	0.578976		181.355	5.18157	0	0	0	0
		43	0	0	0	0	0	214000	0.244266		176.038	0	0	0	0	0
	«30533	62	1	0	0	0	0	681443	0.777819		79.71	1.28565	0	0	0	0
	«30534	22	1	0	0	0	0	601619	0.686706		32.037	1.45623	0	0	0	0
		98	1	1	0	0	0	772278	0.881501		111.174	1.13443	1.13443	0	0	0
	«30536	39	3	0	0	0	1	440143	0.502392		77.6286	5.97143	0	0	0	1.99048
		60	1	0	0	0	1	505767	0.577298		103.933	1.73221	0	0	0	1.73221
		70	1	0	0	0	0	719594	0.821366		85.2239	1.21748	0	0	0	0
	«30537	83	1	0	0	0	0	605117	0.690699		120.168	1.44781	0	0	0	0
	«30538	63	0	0	0	0	0	616375	0.703549		89.546	0	0	0	0	0
	«30539	34	2	0	0	0	1	318168	0.363167		93.621	5.50712	0	0	0	2.75356
	«30540	142	2	3	0	0	0	838083	0.956613		148.44	2.09071	3.13606	0	0	0
	«30541	40	2	0	0	1	0	473290	0.540227		74.0429	3.70214	0	0	1.85107	0
	«30542	47	1	0	0	0	0	189630	0.216449		217.141	4.62002	0	0	0	0
	«30543	15	0	0	0	0	0	144308	0.164717		91.065	0	0	0	0	0
	«30544	70	1	0	1	0	0	684723	0.781563		89.5641	1.27949	0	1.27949	0	0
	«30546	105	2	2	0	0	0	746997	0.852645		123.146	2.34564	2.34564	0	0	0
	«30547	75	2	0	0	0	1	566088	0.64615		116.072	3.09526	0	0	0	1.54763
		37	1	1	0	0	0	157668	0.179967		205.593	5.55657	5.55657	0	0	0
		88	4	1	0	0	0	770304	0.879248		100.086	4.54934	1.13734	0	0	0
	«30548	257	3	0	0	0	0	1531389	1.74797		147.027	1.71627	0	0	0	0
	«30549	72	3	0	0	0	1	691426	0.789214		91.23	3.80125	0	0	0	1.26708
		87	2	0	0	0	1	750170	0.856267		101.604	2.33572	0	0	0	1.16786
	«30550	6	0	0	0	0	0	51948	0.059295		101.189	0	0	0	0	0
	«30551	61	0	0	0	0	0	338800	0.386716		157.738	0	0	0	0	0
	«30552	20	0	2	0	0	0	253840	0.289741		69.0273	0	6.90273	0	0	0
		113	0	0	0	0	0	622564	0.710613		159.018	0	0	0	0	0
	«30553	136	5	1	0	0	1	677135	0.772902		175.96	6.46912	1.29382	0	0	1.29382
	«30554	77	0	0	0	0	0	270249	0.30847		249.619	0	0	0	0	0
		18	1	0	0	0	0	115001	0.131266		137.127	7.61814	0	0	0	0
		22	2	0	0	0	0	461780	0.52709		41.7386	3.79442	0	0	0	0
	«30555	155	0	0	0	0	0	695300	0.793636		195.304	0	0	0	0	0
	«30556	51	0	1	0	1	0	515008	0.587846		86.7575	0	1.70113	0	1.70113	0
		52	1	0	0	0	0	239585	0.27347		190.149	3.65671	0	0	0	0
		24	0	0	0	0	0	204727	0.233682		102.704	0	0	0	0	0
	«30557	38	0	0	0	0	0	326466	0.372638		101.976	0	0	0	0	0
	«30558	69	1	0	0	1	0	314848	0.359377		191.999	2.78259	0	0	2.78259	0
	«30559	117	3	0	0	0	0	635346	0.725203		161.334	4.13677	0	0	0	0
		13	2	0	0	0	0	262658	0.299806		43.3614	6.67099	0	0	0	0
	«30560	50	1	0	0	0	0	544302	0.621283		80.4787	1.60957	0	0	0	0
		101	0	1	0	0	0	681712	0.778127		129.799	0	1.28514	0	0	0
	«30561	35	9	0	0	0	0	939730	1.07264		32.6299	8.39054	0	0	0	0
	«30563	18	1	0	0	0	0	447263	0.510519		35.2582	1.95879	0	0	0	0
	«30564	122	3	0	0	0	0	1382928	1.57852		77.2878	1.90052	0	0	0	0
	«30565	74	5	1	0	0	0	893749	1.02015		72.5382	4.90123	0.980246	0	0	0
	«30566	39	0	0	1	0	0	317405	0.362296		107.647	0	0	2.76018	0	0
		24	1	1	0	0	0	362755	0.414059		57.9627	2.41511	2.41511	0	0	0
	«30567	44	0	0	0	0	0	432317	0.49346		89.1664	0	0	0	0	0
	«30568	19	0	0	0	0	0	155740	0.177766		106.882	0	0	0	0	0
		140	2	1	0	0	0	629134	0.718112		194.956	2.78508	1.39254	0	0	0
	«30569		1	1	0	0	0	614427	0.701325			1.42587	1.42587	0	0	0
			4	0	0	0	0	369303	0.421534			9.48916	0	0	0	0
	«30570		2	1	0	0	0	302163	0.344898			5.79882	2.89941	0	0	0
			1	0	0	0	0	258499	0.295059			3.38916	0	0	0	0
			1	0	0	0	0	72671	0.0829489			12.0556	0	0	0	0
	«30571		1	0	0	0	0	406944	0.464498			2.15286	0	0	0	0
	«30572		7	0	0	0	0	449664	0.51326			13.6383	0	0	0	0
			0	1	0	0	0	538976	0.615203			0	1.62548	0	0	0
	«30573		1	0	0	0	0	321658	0.36715			2.72368	0	0	0	0
	«30574		0	0	0	0	0	320724	0.366084			0	0	0	0	0
	«30575		1	1	0	0	0	429684	0.490454			2.03893	2.03893	0	0	0
	«30576		0	0	0	0	0	177223	0.202288			0	0	0	0	0
	«30577		1	1	0	1	0	297632	0.339726			2.94355	2.94355	0	2.94355	0
	«30578		1	0	0	0	0	163501	0.186625			5.35834	0	0	0	0
secondexp	3249.1	85	0	0	0	0		277793	0.317081		268.07	0	0	0	0
	3249.2	77	0	0	0	0		233544	0.266574		288.85	0	0	0	0
	3250.1	103	1	1	0	0		319992	0.365248		282	2.73786	2.73786	0	0
	3250.2	59	0	0	0	0		162594	0.18559		317.906	0	0	0	0
	3250.3	90	1	1	0	0		408986	0.466829		192.79	2.14211	2.14211	0	0
	3251.1	25	0	1	0	0		95085	0.108533		230.345	0	9.2138	0	0
	3252.1	73	0	0	0	0		329937	0.3766		193.84	0	0	0	0
	3252.2	57	2	0	0	1		821331	0.937492		60.8005	2.13335	0	0	1.06668
	3253.1	81	0	1	0	0		275239	0.314166		257.825	0	3.18303	0	0
	3253.2	55	0	0	0	1		227886	0.260116		211.444	0	0	0	3.84444
	3255	18	0	0	0	0		86511	0.0987463		182.285	0	0	0	0
	3256.1	35	0	0	0	0		169607	0.193595		180.79	0	0	0	0
	3256.2	56	0	0	0	0		176357	0.201299		278.193	0	0	0	0
	3257	44	0	0	0	0		95118	0.108571		405.266	0	0	0	0
	3258.1	86	0	0	0	0		241601	0.275771		311.853	0	0	0	0
	3258.2	78	0	0	0	0		265803	0.303396		257.09	0	0	0	0
	3259.1	103	0	1	0	1		655982	0.748758		137.561	0	1.33555	0	1.33555
	3259.2	94	2	0	0	0		344482	0.393202		239.063	5.08644	0	0	0
	3259.3	45	0	0	0	0		183181	0.209088		215.22	0	0	0	0
	3260	45	0	0	0	0		141189	0.161157		279.23	0	0	0	0
	3261.1	154	0	0	0	0		632760	0.722251		213.222	0	0	0	0
	3261.2	61	0	0	0	0		174853	0.199582		305.638	0	0	0	0
	3261.3	49	0	0	0	0		195409	0.223046		219.686	0	0	0	0
	3262.1	44	1	0	0	1		229176	0.261588		168.203	3.8228	0	0	3.8228
	3262.2	54	2	0	0	0		400647	0.457311		118.082	4.3734	0	0	0
	3263.1	64	0	0	0	0		169995	0.194037		329.833	0	0	0	0
	3263.2	190	0	0	0	0		624012	0.712266		266.754	0	0	0	0
	3263.3	78	0	0	0	0		237552	0.271149		287.665	0	0	0	0
	3264	141	0	0	0	1		423213	0.483068		291.884	0	0	0	2.0701
	3265.1	137	0	0	0	0		377519	0.430912		317.931	0	0	0	0
	3265.2	79	1	0	0	1		210217	0.239948		329.238	4.16757	0	0	4.16757
	3266.1	59	0	0	0	1		232650	0.265554		222.177	0	0	0	3.76572
	3266.2	84	2	0	0	0		235255	0.268527		312.818	7.44804	0	0	0
	3266.3	90	1	0	0	0		389391	0.444463		202.492	2.24991	0	0	0
	3268.1	46	0	0	0	0		316673	0.36146		127.262	0	0	0	0
	3268.2	49	0	0	0	1		268496	0.306469		159.885	0	0	0	3.26297
	3268.3	82	0	0	0	0		265406	0.302942		270.679	0	0	0	0
	3268.4	64	1	1	0	0		186551	0.212935		300.561	4.69627	4.69627	0	0
	3269.1	114	0	0	0	0		487073	0.55596		205.051	0	0	0	0
	3269.2	67	0	0	0	0		298264	0.340447		196.8	0	0	0	0
	3269.3	40	0	1	0	0		193388	0.220739		181.21	0	4.53024	0	0
	3269.4	44	0	0	0	0		246529	0.281396		156.363	0	0	0	0
	3269.5	69	0	0	0	0		504856	0.576258		119.738	0	0	0	0
	3270	71	1	0	0	0		284114	0.324296		218.936	3.0836	0	0	0
	3271.1	78	0	0	0	1		515946	0.588916		132.447	0	0	0	1.69803
	3271.2	91	0	0	0	0		641489	0.732215		124.28	0	0	0	0
	3272.1	50	0	0	0	0		220863	0.2521		198.334	0	0	0	0
	3272.2	54	2	0	0	0		257902	0.294377		183.438	6.79401	0	0	0
	3272.3	78	0	0	0	0		388464	0.443404		175.912	0	0	0	0
	3272.4	65	1	0	0	0		265812	0.303406		214.235	3.29592	0	0	0
	3273"1		1	1	0	0		250737	0.286199			3.49408	3.49408	0	0
	3273"2		1	0	0	0		401070	0.457793			2.18439	0	0	0
	3273"3		0	0	0	0		266904	0.304652			0	0	0	0
	3273"4		1	0	0	1		254381	0.290358			3.44402	0	0	3.44402
	3274"1		1	0	0	0		378850	0.432431			2.31251	0	0	0
	3274"2		0	0	0	0		215360	0.245818			0	0	0	0
	3274"3		0	0	0	0		262361	0.299467			0	0	0	0
	3275"1		0	0	0	0		64820	0.0739875			0	0	0	0
	3275"2		0	0	0	0		271742	0.310174			0	0	0	0
	3275"3		0	1	0	0		293829	0.335385			0	2.98165	0	0
	3275"4		0	0	0	0		131595	0.150206			0	0	0	0
	3276"1		0	0	0	0		191458	0.218536			0	0	0	0
	3276"2		0	0	0	0		269883	0.308053			0	0	0	0
	3276"3		0	0	0	0		428248	0.488815			0	0	0	0
	3277"1		1	0	0	0		88301	0.100789			9.92168	0	0	0
	3277"2		1	0	0	0		203667	0.232472			4.3016	0	0	0
	3277"3		0	0	0	0		96576	0.110235			0	0	0	0
	3277"4		0	0	0	0		46600	0.0531906			0	0	0	0
	3277"5		0	0	0	0		399068	0.455508			0	0	0	0
	3278"1		1	0	0	0		226252	0.258251			3.8722	0	0	0
	3278"2		1	0	0	0		456010	0.520503			1.92122	0	0	0
	3278"3		0	0	0	0		178075	0.20326			0	0	0	0
	3280"1		4	0	0	0		262128	0.299201			13.3689	0	0	0
	3280"2		0	0	0	0		302187	0.344925			0	0	0	0
	3280"3		0	0	0	0		120827	0.137916			0	0	0	0
	3280"4		0	0	0	0		97905	0.111752			0	0	0	0
	3281"1		2	0	0	0		183911	0.209922			9.52737	0	0	0
	3281"2		0	0	0	0		219900	0.251			0	0	0	0
	3281"3		0	0	0	0		287552	0.32822			0	0	0	0
	3282"1		0	0	0	0		166835	0.19043			0	0	0	0
	3282"2		0	1	0	0		175917	0.200797			0	4.98016	0	0
	3282"3		0	0	0	0		283725	0.323852			0	0	0	0
	3282"4		0	0	0	0		207757	0.23714			0	0	0	0
	3283"1		0	0	0	0		414506	0.47313			0	0	0	0
	3287"1		0	1	0	0		457900	0.522661			0	1.91329	0	0
	3287"2		0	0	0	0		391276	0.446614			0	0	0	0
	3288"1		0	0	0	0		143849	0.164194			0	0	0	0
	3288"2		0	0	0	0		258317	0.294851			0	0	0	0
	3288"3		4	0	0	0		479361	0.547157			7.31052	0	0	0
	3288"4		0	0	0	0		132668	0.151431			0	0	0	0
	3288"1		0	0	0	0		105648	0.12059			0	0	0	0
	3288"2		0	0	0	0		114171	0.130318			0	0	0	0
	3288"3		0	0	0	0		119122	0.135969			0	0	0	0
	3288"4		0	0	0	0		230908	0.263565			0	0	0	0
	3288"5		0	0	0	0		222935	0.254465			0	0	0	0
	3290"1		0	0	0	0		220290	0.251446			0	0	0	0
	3291"1		0	0	0	0		734289	0.838139			0	0	0	0
	3291"2		2	0	0	0		322460	0.368066			5.43382	0	0	0
	3291"3		0	0	0	0		133153	0.151985			0	0	0	0
	3291"4		0	0	0	0		193073	0.220379			0	0	0	0
	3292		0	0	0	0		269414	0.307517			0	0	0	0
	3294		2	0	0	0		116397	0.132859			15.0535	0	0	0
	3295"1		0	0	0	0		187590	0.214121			0	0	0	0
	3295"2		0	0	0	0		199889	0.228159			0	0	0	0
	3295"3		0	0	0	0		306761	0.350146			0	0	0	0
	3295"4		0	0	0	0		513206	0.585789			0	0	0	0
	3296"1		0	0	0	0		193998	0.221435			0	0	0	0
	3296"2		0	0	0	0		500320	0.57108			0	0	0	0
	3296"3		0	0	0	0		106405	0.121454			0	0	0	0
	3297		0	0	0	0		324586	0.370492			0	0	0	0
	3298		0	0	0	0		509607	0.581681			0	0	0	0
	3299"1		0	0	0	0		323831	0.36963			0	0	0	0
	3299"2		0	0	0	0		88272	0.100756			0	0	0	0
	3300"1		0	0	0	0		105534	0.12046			0	0	0	0
	3300"2		0	0	0	0		210844	0.240664			0	0	0	0
	3301"1		0	1	0	0		254388	0.290366			0	3.44393	0	0
	3301"2		2	0	0	0		405225	0.462536			4.32399	0	0	0
	3301"3		1	1	0	0		363583	0.415005			2.40961	2.40961	0	0
	3302"1		8	1	0	0		409797	0.467755			17.103	2.13787	0	0
	3302"2		1	0	0	0		406674	0.46419			2.15429	0	0	0
	3303"1		0	0	0	0		156284	0.178387			0	0	0	0
	3303"2		0	0	0	0		253912	0.289823			0	0	0	0
	3303"3		0	0	0	0		379518	0.433193			0	0	0	0
	3303"4		0	0	0	0		224833	0.256631			0	0	0	0
	3304"1		0	0	0	0		138319	0.157881			0	0	0	0
	3304"2		1	0	0	0		179028	0.204348			4.89361	0	0	0
	3304"3		2	0	0	0		264160	0.30152			6.63306	0	0	0
	3304"4		0	0	0	0		90243	0.103006			0	0	0	0
	3305"1		0	0	0	0		197136	0.225017			0	0	0	0
	3305"2		0	0	0	0		244700	0.279308			0	0	0	0
	3305"3		0	0	0	0		87198	0.0995304			0	0	0	0
	3305"4		0	0	0	0		419837	0.479215			0	0	0	0
	3305"5		0	0	0	0		389590	0.44469			0	0	0	0
	3305"6		1	0	0	0		241810	0.276009			3.62307	0	0	0
	3307		3	0	0	0		293728	0.33527			8.94801	0	0	0
		70.0198	0.77	0.185	0.01	0.07	0.107692	342475	0.390911		171.28	1.82198	0.470614	0.0201983	0.188781	0.18081
		40.0946	1.37351	0.460254	0.0997484	0.255787	0.312404	219638	0.250701		82.4948	3.07586	1.30413	0.214711	0.740573	0.551393
		2.83512	0.0971219	0.0325449	0.00705328	0.0180869	0.0220903	15530.8	0.0177273		5.83326	0.217496	0.0922158	0.0151824	0.0523664	0.0389893
											101	200	200	200	200	65

## Sheet: VPS34_Stim
VPS34inh40HZ		SV	ElVs	Inv	CCP	CCV	eCCP	MVB	Area,pix	Area, mkmx2		SV	ElVs	Inv	CCP	CCV	eCCP
	«30747	24	10	1	0	0	0		1155159	1.31853		18.202	7.58419	0.758419	0	0	0
	«30748	44	5	1	1	0	1		421330	0.480919		91.4916	10.3968	2.07935	2.07935	0	2.07935
	«30749	8	1	1	0	0	0		160273	0.18294		43.7301	5.46626	5.46626	0	0	0
	«30750	32	3	1	0	0	0		345424	0.394277		81.1611	7.60886	2.53629	0	0	0
	«30751	27	2	3	0	1	0		460540	0.525674		51.3626	3.80464	5.70696	0	1.90232	0
	«30752	16	1	0	0	1	0		402905	0.459888		34.7911	2.17444	0	0	2.17444	0
	«30753	3	5	0	0	1	0		295147	0.33689		8.90499	14.8417	0	0	2.96833	0
		30	2	1	0	0	0		393045	0.448633		66.8697	4.45798	2.22899	0	0	0
	«30754	19	6	0	0	0	1		473876	0.540896		35.1269	11.0927	0	0	0	1.84878
	«30755	12	5	0	0	0	3		624507	0.712831		16.8343	7.01429	0	0	0	4.20857
		17	0	0	0	0	0		148128	0.169078		100.545	0	0	0	0	0
	«30756	3	1	0	0	0	0		293827	0.335383		8.945	2.98167	0	0	0	0
		25	3	2	0	2	0		464891	0.530641		47.1129	5.65354	3.76903	0	3.76903	0
	«30757	5	1	1	0	0	0		125343	0.14307		34.9479	6.98957	6.98957	0	0	0
	«30758	104	22	0	0	2	1		1704661	1.94575		53.4498	11.3067	0	0	1.02788	0.51394
	«30759	24	11	0	0	0	0		547284	0.624686		38.4193	17.6088	0	0	0	0
	«30760	42	12	1	0	0	0		201691	0.230216		182.437	52.1249	4.34374	0	0	0
	«30761	13	0	0	0	0	0		397436	0.453645		28.6567	0	0	0	0	0
		5	1	2	1	0	0		105397	0.120303		41.5616	8.31232	16.6246	8.31232	0	0
	«30762	46	6	0	0	1	0		644444	0.735588		62.535	8.15674	0	0	1.35946	0
	«30763	6	5	2	0	0	2		622619	0.710676		8.44267	7.03555	2.81422	0	0	2.81422
	«30764	10	2	1	0	0	0		269177	0.307247		32.5471	6.50943	3.25471	0	0	0
		13	9	1	1	1	0		725206	0.827772		15.7048	10.8726	1.20806	1.20806	1.20806	0
	«30765	23	4	0	0	0	4		1051817	1.20058		19.1575	3.33174	0	0	0	3.33174
	«30766	23	5	1	0	1	1		594204	0.678242		33.9112	7.372	1.4744	0	1.4744	1.4744
		7	1	0	0	0	0		242273	0.276538		25.313	3.61614	0	0	0	0
	«30767	23	11	1	0	0	1		670161	0.764942		30.0676	14.3802	1.30729	0	0	1.30729
		13	3	0	0	0	0		92715	0.105828		122.841	28.348	0	0	0	0
	«30768	5	2	1	1	0	0		358479	0.409179		12.2196	4.88784	2.44392	2.44392	0	0
		15	1	0	0	0	0		115012	0.131278		114.261	7.61741	0	0	0	0
	«30769	50	13	1	0	1	1		908850	1.03739		48.1979	12.5315	0.963959	0	0.963959	0.963959
		18	3	0	0	0	0		283291	0.323357		55.6661	9.27768	0	0	0	0
	«30770	78	12	0	0	1	0		1025343	1.17036		66.6463	10.2533	0	0	0.85444	0
		24	4	1	0	0	0		281336	0.321125		74.7372	12.4562	3.11405	0	0	0
	«30771	39	2	1	0	1	0		382955	0.437116		89.2211	4.57544	2.28772	0	2.28772	0
	«30772	48	18	4	1	1	2		1213852	1.38553		34.6439	12.9914	2.88699	0.721747	0.721747	1.44349
	«30773	4	6	0	0	0	0		702696	0.802078		4.98704	7.48057	0	0	0	0
	«30774	19	6	0	0	0	0		504712	0.576093		32.9808	10.415	0	0	0	0
	«30775	19	3	0	1	0	0		323864	0.369668		51.3975	8.11539	0	2.70513	0	0
	«30776	27	14	0	0	3	0		959387	1.09507		24.6559	12.7845	0	0	2.73954	0
	«30778	30	12	0	0	0	0		692013	0.789884		37.9802	15.1921	0	0	0	0
	«30779	88	15	0	0	0	3		1285771	1.46762		59.9611	10.2206	0	0	0	2.04413
	«30780	25	2	0	0	0	0		206224	0.23539		106.207	8.49653	0	0	0	0
		49	5	2	0	1	0		741244	0.846078		57.9143	5.90962	2.36385	0	1.18192	0
		30	1	2	0	0	0		224169	0.255873		117.246	3.90819	7.81637	0	0	0
		49	0	1	0	0	0		392021	0.447465		109.506	0	2.23481	0	0	0
	«30781	38	9	1	0	0	0		535650	0.611407		62.1517	14.7201	1.63557	0	0	0
	«30782	54	11	4	0	1	0		918872	1.04883		51.486	10.4879	3.81378	0	0.953445	0
	«30783	17	7	1	0	0	0		376965	0.430279		39.5092	16.2685	2.32407	0	0	0
		12	1	0	0	0	0		122201	0.139484		86.0314	7.16929	0	0	0	0
		24	1	0	0	0	0		170563	0.194686		123.276	5.13648	0	0	0	0
	«30784	23	8	0	0	0	0		560067	0.639277		35.9781	12.5141	0	0	0	0
	«30785	47	7	0	1	1	0		428260	0.488829		96.1482	14.3199	0	2.04571	2.04571	0
			5	1	0	1	1		261713	0.298727			16.7377	3.34754	0	3.34754	3.34754
	«30786		14	0	0	0	0		694671	0.792918			17.6563	0	0	0	0
	«30787		7	0	0	0	0		369196	0.421411			16.6108	0	0	0	0
	“30481		1	1	0	1	0		292943	0.334374			2.99066	2.99066	0	2.99066	0
			0	0	0	0	0		137356	0.156782			0	0	0	0	0
	“30482	128	0	0	0	0	0		422666	0.482444		265.316	0	0	0	0	0
	“30483	15	0	0	0	0	0		113072	0.129064		116.222	0	0	0	0	0
	“30484		2	0	0	0	0		855782	0.976815			2.04747	0	0	0	0
			0	1	0	0	0		332557	0.379591			0	2.63442	0	0	0
	“30485		21	1	1	0	1		1101413	1.25719			16.704	0.795427	0.795427	0	0.795427
	“30486		0	1	0	2	0		580602	0.662717			0	1.50894	0	3.01788	0
	“30487		1	0	0	0	0		184928	0.211082			4.73749	0	0	0	0
			3	0	0	1	0		273676	0.312382			9.60363	0	0	3.20121	0
	“30488		5	1	0	0	0		1360290	1.55268			3.22025	0.644049	0	0	0
			2	0	0	0	0		243366	0.277785			7.19981	0	0	0	0
	“30489		2	0	0	0	0		221481	0.252805			7.91123	0	0	0	0
			2	1	0	0	0		257773	0.29423			6.79741	3.3987	0	0	0
			2	0	0	0	0		110112	0.125685			15.9128	0	0	0	0
	“30490		3	0	0	1	0		483056	0.551375			5.44095	0	0	1.81365	0
	“30491		3	0	0	0	0		293661	0.335193			8.95005	0	0	0	0
			13	1	0	0	1		924219	1.05493			12.3231	0.947929	0	0	0.947929
	“30492		1	0	0	0	0		68924	0.0786719			12.711	0	0	0	0
			4	0	0	0	0		435556	0.497157			8.04575	0	0	0	0
	“30493		4	0	0	0	0		404164	0.461325			8.67068	0	0	0	0
	“30494		2	0	0	0	0		438981	0.501066			3.99149	0	0	0	0
			9	1	0	0	0		472673	0.539523			16.6814	1.85349	0	0	0
	“30495		0	1	0	1	0		121935	0.13918			0	7.18493	0	7.18493	0
			0	0	0	1	0		119633	0.136553			0	0	0	7.32318	0
			1	0	0	0	0		187012	0.213461			4.68469	0	0	0	0
	“30496		0	0	0	0	0		335100	0.382493			0	0	0	0	0
	“30497		7	2	0	0	0		280531	0.320206			21.8609	6.24597	0	0	0
	“30498		4	0	0	0	0		594809	0.678933			5.8916	0	0	0	0
	“30499		1	0	0	0	0		179646	0.205053			4.87678	0	0	0	0
			1	0	0	0	0		185912	0.212206			4.71241	0	0	0	0
	“30500		0	0	0	0	0		115046	0.131317			0	0	0	0	0
			2	0	0	0	0		259085	0.295727			6.76299	0	0	0	0
			0	0	0	0	0		272460	0.310994			0	0	0	0	0
	“30501		3	0	0	0	0		644090	0.735184			4.08061	0	0	0	0
	“30502		2	1	0	0	0		251863	0.287484			6.95691	3.47845	0	0	0
	“30503		2	1	0	0	0		237406	0.270982			7.38056	3.69028	0	0	0
	“30504		3	2	0	0	0		285969	0.326414			9.19079	6.1272	0	0	0
	“30505		5	0	0	0	0		340057	0.388151			12.8816	0	0	0	0
	“30506		2	0	0	0	0		151910	0.173395			11.5344	0	0	0	0
	“30507		2	0	0	0	0		807633	0.921857			2.16953	0	0	0	0
	“30508		10	0	0	0	0		1060657	1.21067			8.25992	0	0	0	0
	“30509		6	1	0	1	0		542621	0.619364			9.68736	1.61456	0	1.61456	0
	“30510		1	1	0	0	0		335523	0.382976			2.61113	2.61113	0	0	0
	“30511		1	0	0	0	0		501445	0.572364			1.74714	0	0	0	0
	“30512		2	0	0	0	0		404343	0.461529			4.33342	0	0	0	0
	“30513		4	0	0	0	0		1369792	1.56352			2.55833	0	0	0	0
			4	0	0	0	0		750778	0.856961			4.66766	0	0	0	0
			5	0	0	0	0		307376	0.350848			14.2512	0	0	0	0
	“30514		5	0	0	0	0		664559	0.758548			6.59154	0	0	0	0
	“30515		7	1	0	0	0		596901	0.681321			10.2742	1.46774	0	0	0
	“30516		2	0	0	1	0		583376	0.665883			3.00353	0	0	1.50177	0
			1	0	0	0	0		266744	0.30447			3.2844	0	0	0	0
	“30517		0	0	0	0	0		132174	0.150867			0	0	0	0	0
			0	0	0	0	0		106542	0.12161			0	0	0	0	0
	“30519		4	0	0	0	0		790329	0.902105			4.43407	0	0	0	0
	“30520		3	0	0	0	0		1025738	1.17081			2.56233	0	0	0	0
			2	0	0	0	0		250563	0.286			6.993	0	0	0	0
			2	0	0	0	0		341126	0.389371			5.13648	0	0	0	0
	“30521		1	0	0	0	0		131489	0.150085			6.66287	0	0	0	0
	“30522		3	0	0	0	0		168654	0.192507			15.5839	0	0	0	0
	“30523		3	0	0	0	0		739027	0.843548			3.55641	0	0	0	0
	“30524		5	0	0	0	0		476543	0.54394			9.19218	0	0	0	0
			0	1	0	0	0		142634	0.162807			0	6.14225	0	0	0
	“30525		1	1	0	0	0		504490	0.57584			1.73659	1.73659	0	0	0
	“30526		0	0	0	0	0		268544	0.306524			0	0	0	0	0
	“30527		1	0	0	0	0		221251	0.252543			3.95973	0	0	0	0
	“30528		2	0	0	0	0		364754	0.416341			4.80375	0	0	0	0
	“30529		5	0	0	1	0		458410	0.523243			9.55579	0	0	1.91116	0
			1	1	0	0	0		204713	0.233666			4.27962	4.27962	0	0	0
	“30530		7	0	0	0	0		762305	0.870118			8.04489	0	0	0	0
	4035.1	33	0	0	0	0	0	0	121333	0.138493		238.279	0	0	0	0	0
	4035.2	46	4	0	0	0	0	0	464445	0.530131		86.7709	7.5453	0	0	0	0
	4035.3	76	1	0	0	0	0	0	549469	0.62718		121.177	1.59444	0	0	0	0
	4040	78	4	1	0	0	0	0	356838	0.407306		191.502	9.82064	2.45516	0	0	0
	4041	11	25	2	0	0	0	0	759816	0.867277		12.6834	28.8259	2.30607	0	0	0
	4042	39	4	0	0	0	0	0	667167	0.761524		51.2131	5.25262	0	0	0	0
	4043.1	53	4	1	0	0	0	0	689446	0.786954		67.3483	5.08289	1.27072	0	0	0
	4047	61	1	0	0	0	0	0	328529	0.374993		162.67	2.66672	0	0	0	0
	4050	65	5	1	0	0	0	0	616734	0.703959		92.335	7.10269	1.42054	0	0	0
	4058.1	31	0	0	0	0	0	0	202343	0.23096		134.222	0	0	0	0	0
	4061.1	86	2	1	1	2	0	1	864949	0.987279		87.1081	2.02577	1.01289	1.01289	2.02577	0
	4062.1	27	1	0	0	0	0	0	176515	0.20148		134.009	4.96328	0	0	0	0
	4062.2	20	0	1	0	0	0	0	223642	0.255272		78.3479	0	3.91739	0	0	0
	4065	23	1	0	0	0	0	0	342566	0.391015		58.8213	2.55745	0	0	0	0
	4066	59	1	0	0	0	0	0	410692	0.468776		125.86	2.13321	0	0	0	0
	4067	72	0	0	0	0	0	0	469170	0.535525		134.448	0	0	0	0	0
	4068.1	22	1	1	0	0	0	0	192994	0.220289		99.8687	4.53949	4.53949	0	0	0
	4068.2	24	3	0	0	0	0	0	161523	0.184367		130.175	16.2719	0	0	0	0
	4069.1	72	0	0	0	0	0	0	286611	0.327146		220.085	0	0	0	0	0
	4069.2	15	1	0	0	0	0	0	99424	0.113486		132.175	8.8117	0	0	0	0
	4070.1	48	0	0	0	0	0	0	327120	0.373385		128.554	0	0	0	0	0
	4070.2	15	3	1	0	0	0	0	188404	0.21505		69.7512	13.9502	4.65008	0	0	0
	4071	57	8	0	0	0	0	0	400304	0.456919		124.749	17.5086	0	0	0	0
	4072.1	14	2	1	0	0	0	0	363864	0.415325		33.7085	4.8155	2.40775	0	0	0
	4072.2	32	7	0	0	0	0	0	363304	0.414686		77.1668	16.8802	0	0	0	0
	4074	32	2	0	0	0	0	0	256576	0.292864		109.266	6.82912	0	0	0	0
	4075.1	42	3	0	0	1	0	0	450298	0.513984		81.7147	5.83676	0	0	1.94559	0
	4075.2	12	1	1	0	0	0	0	248267	0.283379		42.3461	3.52884	3.52884	0	0	0
	4075.3	18	3	0	0	0	0	0	178080	0.203266		88.554	14.759	0	0	0	0
	4076	46	12	0	0	0	0	0	1189422	1.35764		33.8823	8.83885	0	0	0	0
		28	1	1	0	1	0	0	545800	0.622992		44.9444	1.60516	1.60516	0	1.60516	0
	4081	31	0	0	0	0	0	0	156511	0.178646		173.527	0	0	0	0	0
		18	7	0	0	0	0	0	305037	0.348178		51.6976	20.1046	0	0	0	0
	4082	43	3	0	0	0	0	0	469501	0.535903		80.2385	5.59803	0	0	0	0
		60	1	0	0	1	0	0	607245	0.693128		86.5641	1.44274	0	0	1.44274	0
	4084	35	4	0	0	2	0	1	1012095	1.15524		30.2969	3.4625	0	0	1.73125	0
	4085	83	0	0	0	0	0	0	494084	0.563962		147.173	0	0	0	0	0
	4086	30	0	0	0	0	0	0	126382	0.144256		207.963	0	0	0	0	0
		16	0	0	0	2	0	0	200967	0.22939		69.7503	0	0	0	8.71878	0
		17	0	0	1	0	0	0	103814	0.118496		143.464	0	0	8.43907	0	0
		91	12	0	0	0	0	0	704946	0.804647		113.093	14.9134	0	0	0	0
		35	0	0	0	0	0	0	215561	0.246048		142.249	0	0	0	0	0
	4088	48	4	0	0	0	0	0	270838	0.309143		155.268	12.939	0	0	0	0
		18	0	0	0	0	0	0	138357	0.157925		113.978	0	0	0	0	0
	3190	23	4	0	0	0	0	0	379932	0.433666		53.0362	9.22369	0	0	0	0
	3191	83	6	1	0	0	0	0	1689973	1.92899		43.0278	3.11044	0.518407	0	0	0
	3192	51	3	0	0	0	0	0	460954	0.526147		96.9311	5.70183	0	0	0	0
	3195	32	6	1	0	0	0	0	502424	0.573482		55.7995	10.4624	1.74373	0	0	0
	3197	48	5	0	0	0	0	0	669205	0.763851		62.8395	6.54578	0	0	0	0
	3198	12	1	1	0		0	0	117778	0.134435		89.2622	7.43852	7.43852	0	0	0
	3203	30	0	0	0	0	0	0	387548	0.442359		67.8182	0	0	0	0	0
		27	1	0	0	0	0	0	145538	0.166121		162.532	6.01969	0	0	0	0
	3204	15	0	0	0	0	0	0	69071	0.0788397		190.259	0	0	0	0	0
	3205	60	5	1	0	0	0	0	659749	0.753057		79.6752	6.6396	1.32792	0	0	0
	3208	71	1	0	0	0	0	0	812523	0.927438		76.555	1.07824	0	0	0	0
	3211	11	0	0	0	0	0	0	80287	0.091642		120.032	0	0	0	0	0
	3217	82	10	0	0	1	0	0	910993	1.03983		78.8587	9.61691	0	0	0.961691	0
	3219	21	14	0	0	1	0	0	427250	0.487676		43.0614	28.7076	0	0	2.05054	0
	3222.1	85	28	1	0	0	0	0	1331001	1.51924		55.9489	18.4302	0.658222	0	0	0
	3223.1	22	1	0	0	0	0	0	234510	0.267677		82.1887	3.73585	0	0	0	0
	3223.2	28	0	0	0	1	0	0	122743	0.140103		199.854	0	0	0	7.13763	0
	3224	17	3	1	0	1	0	0	259160	0.295813		57.4687	10.1415	3.38051	0	3.38051	0
	3225.1	26	3	1	0	0	0	0	374631	0.427615		60.8023	7.01566	2.33855	0	0	0
	3226	111	5	1	0	0	0	0	715987	0.817249		135.822	6.11809	1.22362	0	0	0
	3229	25	6	0	0	0	0	0	491141	0.560603		44.5948	10.7028	0	0	0	0
	3230	71	10	0	0	0	1	0	1117044	1.27503		55.6851	7.84297	0	0	0	0.784297
	3231	55	9	0	0	0	1	0	942054	1.07529		51.1491	8.36985	0	0	0	0.929983
	3233	54	13	0	0	1	0	0	605514	0.691152		78.1304	18.8092	0	0	1.44686	0
	3240	40	1	0	0	1	0	0	248201	0.283304		141.191	3.52978	0	0	3.52978	0
	3242	40	0	0	0	0	0	0	155799	0.177834		224.929	0	0	0	0	0
	3245	55	1	0	0	0	0	0	245097	0.279761		196.596	3.57448	0	0	0	0
	3246	37	0	0	0	0	0	0	147084	0.167886		220.388	0	0	0	0	0
	3248	60	0	0	0	1	0	0	284901	0.325195		184.505	0	0	0	3.07508	0
		36.4531	3.98	0.405	0.05	0.236181	0.125	0.0273973	452073	0.51601		86.1528	7.13746	1.01445	0.148818	0.502952	0.144175
		24.9708	4.71175	0.687998	0.218492	0.521747	0.500628	0.164368	318558	0.363612		56.1436	6.67185	2.0349	0.900367	1.32307	0.575341
		1.7657	0.333171	0.0486488	0.0154497	0.0368931	0.0353997	0.0116226	22525.5	0.0257112		3.96995	0.471771	0.14389	0.0636655	0.0935555	0.0406827
												128	200	200	200	200	200
