# Supplementary material for: Endosomal phosphatidylinositol 3‐phosphate controls synaptic vesicle cycling and neurotransmission
Source: EMBO J. 2022 Mar 22;41(9):e109352. doi: 10.15252/embj.2021109352 (PMC9058544; doi:10.15252/embj.2021109352)
Supplement: Supplementary file 6 — Source Data for Figure 3 [file EMBJ-41-e109352-s005.zip › Figure_3_Source_Data+Statistics/Figure_3_Statistics.xlsx]

## Sheet: Figure 3
Figure 3			Treatment		Mean ± SEM	Statistical Test	Comparison	p value	Significance	Sample Size	q	df
D	SV	1	DMSO	(-)	159.793 ± 3.647	Two-way ANOVA	1 vs 2	p > 0.05	ns	n=100	2.884	421
		2		Stim	146.6 ± 5.575	Tukey's Multiple Comparison Test	1 vs 3	p > 0.05	ns	n=100	2.537	421
							1 vs 4	p < 0.0001	****	n=100	17.19	421
		3	VPS34IN1	(-)	171.28 ± 5.8333		2 vs 3	p < 0.001	***	n=100	5.401	421
		4		Stim	86.15 ± 4.962		2 vs 4	p < 0.0001	****		13.94	421
							3 vs 4	p>0.0001	****		19.93	421
E	Invagination	1	DMSO	(-)	0.2034 ± 0.05599	Two-way ANOVA	1 vs 2	p > 0.05	ns	n=200	2.394	795
		2		Stim	0.4706 ± 0.00922	Tukey's Multiple Comparison Test	1 vs 3	p > 0.05	ns	n=199	2.724	795
							1 vs 4	p < 0.0001	****		8.268	795
		3	VPS34IN1	(-)	0.4386 ± 0.0785		2 vs 3	p > 0.05	ns	n=200	0.3265	795
		4		Stim	1.01445 ± 0.1439		2 vs 4	p < 0.001	***	n=200	5.864	795
							3 vs 4	p < 0.001	***		5.544	795
F	ELV	1	DMSO	(-)	1.696 ± 0.1800	Two-way ANOVA	1 vs 2	p < 0.001	***	n=200	6.07	795
		2		Stim	3.689 ± 0.3594	Tukey's Multiple Comparison Test	1 vs 3	p > 0.05	ns	n=199	0.3831	795
							1 vs 4	p < 0.0001	****		16.6	795
		3	VPS34IN1	(-)	1.822 ± 0.2175		2 vs 3	p < 0.001	***	n=200	5.687	795
		4		Stim	7.137 ± 0.4718		2 vs 4	p < 0.0001	****	n=200	10.5	795
							3 vs 4	p>0.0001	****		16.21	795
G	CCP	1	DMSO	(-)	0.0431 ± 0.03436	Two-way ANOVA	1 vs 2	p > 0.05	ns	n=200	0.1353	795
		2		Stim	0.0379 ± 0.02252	Tukey's Multiple Comparison Test	1 vs 3	p > 0.05	ns	n=199	0.5942	795
							1 vs 4	p > 0.05	ns		2.734	795
		3	VPS34IN1	(-)	0.0202 ± 0.0152		2 vs 3	p > 0.05	ns	n=200	0.4581	795
		4		Stim	0.1488 ± 0.0636		2 vs 4	p > 0.05	ns	n=200	2.866	795
							3 vs 4	p > 0.05	ns		3.328	795
H	CCV	1	DMSO	(-)	0.22356 ± 0.0651	Two-way ANOVA	1 vs 2	p > 0.05	ns	n=200	0.01944	795
		2		Stim	0.2213 ± 0.06046	Tukey's Multiple Comparison Test	1 vs 3	p > 0.05	ns	n=199	0.3042	795
							1 vs 4	p > 0.05	ns		2.443	795
		3	VPS34IN1	(-)	0.1888 ± 0.1868		2 vs 3	p > 0.05	ns	n=200	0.2843	795
		4		Stim	0.5030 ± 0.09356		2 vs 4	p > 0.05	ns	n=200	2.46	795
							3 vs 4	p > 0.05	ns		2.747	795
