# Supplementary material for: Endosomal phosphatidylinositol 3‐phosphate controls synaptic vesicle cycling and neurotransmission
Source: EMBO J. 2022 Mar 22;41(9):e109352. doi: 10.15252/embj.2021109352 (PMC9058544; doi:10.15252/embj.2021109352)
Supplement: Supplementary file 7 — Source Data for Figure 4 [file EMBJ-41-e109352-s003.zip]

Archive with 131 entries (106 files):
- Figure_4_Source_Data+Statistics/
- Figure_4_Source_Data+Statistics/Figure_4_Statistics.xlsx
- Figure_4_Source_Data+Statistics/Figure_4A-B/
- Figure_4_Source_Data+Statistics/Figure_4A-B/Figure_4A-B.xlsx
- Figure_4_Source_Data+Statistics/Figure_4C-D/
- Figure_4_Source_Data+Statistics/Figure_4C-D/Figure_4C-D.xlsx
- Figure_4_Source_Data+Statistics/Figure_4E-F/
- Figure_4_Source_Data+Statistics/Figure_4E-F/Figure_4F.xlsx
- Figure_4_Source_Data+Statistics/Figure_4E-F/Figure_4F_Raw_Images/
- Figure_4_Source_Data+Statistics/Figure_4E-F/Figure_4F_Raw_Images/DMSO_nonStim/
- Figure_4_Source_Data+Statistics/Figure_4E-F/Figure_4F_Raw_Images/DMSO_nonStim/DMSO_syt_surf(R)total(G)vGlut(B)_1.tif
- Figure_4_Source_Data+Statistics/Figure_4E-F/Figure_4F_Raw_Images/DMSO_nonStim/DMSO_syt_surf(R)total(G)vGlut(B)_10.tif
- Figure_4_Source_Data+Statistics/Figure_4E-F/Figure_4F_Raw_Images/DMSO_nonStim/DMSO_syt_surf(R)total(G)vGlut(B)_2.tif
- Figure_4_Source_Data+Statistics/Figure_4E-F/Figure_4F_Raw_Images/DMSO_nonStim/DMSO_syt_surf(R)total(G)vGlut(B)_3.tif
- Figure_4_Source_Data+Statistics/Figure_4E-F/Figure_4F_Raw_Images/DMSO_nonStim/DMSO_syt_surf(R)total(G)vGlut(B)_4.tif
- Figure_4_Source_Data+Statistics/Figure_4E-F/Figure_4F_Raw_Images/DMSO_nonStim/DMSO_syt_surf(R)total(G)vGlut(B)_5.tif
- Figure_4_Source_Data+Statistics/Figure_4E-F/Figure_4F_Raw_Images/DMSO_nonStim/DMSO_syt_surf(R)total(G)vGlut(B)_6.tif
- Figure_4_Source_Data+Statistics/Figure_4E-F/Figure_4F_Raw_Images/DMSO_nonStim/DMSO_syt_surf(R)total(G)vGlut(B)_7.tif
- Figure_4_Source_Data+Statistics/Figure_4E-F/Figure_4F_Raw_Images/DMSO_nonStim/DMSO_syt_surf(R)total(G)vGlut(B)_8.tif
- Figure_4_Source_Data+Statistics/Figure_4E-F/Figure_4F_Raw_Images/DMSO_nonStim/DMSO_syt_surf(R)total(G)vGlut(B)_9.tif
- Figure_4_Source_Data+Statistics/Figure_4E-F/Figure_4F_Raw_Images/DMSO_Stim/
- Figure_4_Source_Data+Statistics/Figure_4E-F/Figure_4F_Raw_Images/DMSO_Stim/DMSO_stim_syt_surf(R)total(G)vGlut(B).tif
- Figure_4_Source_Data+Statistics/Figure_4E-F/Figure_4F_Raw_Images/DMSO_Stim/DMSO_stim_syt_surf(R)total(G)vGlut(B)_10.tif
- Figure_4_Source_Data+Statistics/Figure_4E-F/Figure_4F_Raw_Images/DMSO_Stim/DMSO_stim_syt_surf(R)total(G)vGlut(B)_2.tif
- Figure_4_Source_Data+Statistics/Figure_4E-F/Figure_4F_Raw_Images/DMSO_Stim/DMSO_stim_syt_surf(R)total(G)vGlut(B)_3.tif
- Figure_4_Source_Data+Statistics/Figure_4E-F/Figure_4F_Raw_Images/DMSO_Stim/DMSO_stim_syt_surf(R)total(G)vGlut(B)_4.tif
- Figure_4_Source_Data+Statistics/Figure_4E-F/Figure_4F_Raw_Images/DMSO_Stim/DMSO_stim_syt_surf(R)total(G)vGlut(B)_5.tif
- Figure_4_Source_Data+Statistics/Figure_4E-F/Figure_4F_Raw_Images/DMSO_Stim/DMSO_stim_syt_surf(R)total(G)vGlut(B)_6.tif
- Figure_4_Source_Data+Statistics/Figure_4E-F/Figure_4F_Raw_Images/DMSO_Stim/DMSO_stim_syt_surf(R)total(G)vGlut(B)_7.tif
- Figure_4_Source_Data+Statistics/Figure_4E-F/Figure_4F_Raw_Images/DMSO_Stim/DMSO_stim_syt_surf(R)total(G)vGlut(B)_8.tif
- Figure_4_Source_Data+Statistics/Figure_4E-F/Figure_4F_Raw_Images/DMSO_Stim/DMSO_stim_syt_surf(R)total(G)vGlut(B)_9.tif
- Figure_4_Source_Data+Statistics/Figure_4E-F/Figure_4F_Raw_Images/VPS34IN1_nonStim/
- Figure_4_Source_Data+Statistics/Figure_4E-F/Figure_4F_Raw_Images/VPS34IN1_nonStim/34in_syt_surf(R)total(G)vGlut(B).tif
- Figure_4_Source_Data+Statistics/Figure_4E-F/Figure_4F_Raw_Images/VPS34IN1_nonStim/34in_syt_surf(R)total(G)vGlut(B)_10.tif
- Figure_4_Source_Data+Statistics/Figure_4E-F/Figure_4F_Raw_Images/VPS34IN1_nonStim/34in_syt_surf(R)total(G)vGlut(B)_2.tif
- Figure_4_Source_Data+Statistics/Figure_4E-F/Figure_4F_Raw_Images/VPS34IN1_nonStim/34in_syt_surf(R)total(G)vGlut(B)_3.tif
- Figure_4_Source_Data+Statistics/Figure_4E-F/Figure_4F_Raw_Images/VPS34IN1_nonStim/34in_syt_surf(R)total(G)vGlut(B)_4.tif
- Figure_4_Source_Data+Statistics/Figure_4E-F/Figure_4F_Raw_Images/VPS34IN1_nonStim/34in_syt_surf(R)total(G)vGlut(B)_5.tif
- Figure_4_Source_Data+Statistics/Figure_4E-F/Figure_4F_Raw_Images/VPS34IN1_nonStim/34in_syt_surf(R)total(G)vGlut(B)_6.tif
- Figure_4_Source_Data+Statistics/Figure_4E-F/Figure_4F_Raw_Images/VPS34IN1_nonStim/34in_syt_surf(R)total(G)vGlut(B)_7.tif
- Figure_4_Source_Data+Statistics/Figure_4E-F/Figure_4F_Raw_Images/VPS34IN1_nonStim/34in_syt_surf(R)total(G)vGlut(B)_8.tif
- Figure_4_Source_Data+Statistics/Figure_4E-F/Figure_4F_Raw_Images/VPS34IN1_nonStim/34in_syt_surf(R)total(G)vGlut(B)_9.tif
- Figure_4_Source_Data+Statistics/Figure_4E-F/Figure_4F_Raw_Images/VPS34IN1_Stim/
- Figure_4_Source_Data+Statistics/Figure_4E-F/Figure_4F_Raw_Images/VPS34IN1_Stim/34in_stim_syt_surf(R)total(G)vGlut(B).tif
- Figure_4_Source_Data+Statistics/Figure_4E-F/Figure_4F_Raw_Images/VPS34IN1_Stim/34in_stim_syt_surf(R)total(G)vGlut(B)_10.tif
- Figure_4_Source_Data+Statistics/Figure_4E-F/Figure_4F_Raw_Images/VPS34IN1_Stim/34in_stim_syt_surf(R)total(G)vGlut(B)_2.tif
- Figure_4_Source_Data+Statistics/Figure_4E-F/Figure_4F_Raw_Images/VPS34IN1_Stim/34in_stim_syt_surf(R)total(G)vGlut(B)_3.tif
- Figure_4_Source_Data+Statistics/Figure_4E-F/Figure_4F_Raw_Images/VPS34IN1_Stim/34in_stim_syt_surf(R)total(G)vGlut(B)_4.tif
- Figure_4_Source_Data+Statistics/Figure_4E-F/Figure_4F_Raw_Images/VPS34IN1_Stim/34in_stim_syt_surf(R)total(G)vGlut(B)_5.tif
- Figure_4_Source_Data+Statistics/Figure_4E-F/Figure_4F_Raw_Images/VPS34IN1_Stim/34in_stim_syt_surf(R)total(G)vGlut(B)_6.tif
- Figure_4_Source_Data+Statistics/Figure_4E-F/Figure_4F_Raw_Images/VPS34IN1_Stim/34in_stim_syt_surf(R)total(G)vGlut(B)_7.tif
- Figure_4_Source_Data+Statistics/Figure_4E-F/Figure_4F_Raw_Images/VPS34IN1_Stim/34in_stim_syt_surf(R)total(G)vGlut(B)_8.tif
- Figure_4_Source_Data+Statistics/Figure_4E-F/Figure_4F_Raw_Images/VPS34IN1_Stim/34in_stim_syt_surf(R)total(G)vGlut(B)_9.tif
- Figure_4_Source_Data+Statistics/Figure_4G/
- Figure_4_Source_Data+Statistics/Figure_4G/Figure_4G.xlsx
- Figure_4_Source_Data+Statistics/Figure_4H/
- Figure_4_Source_Data+Statistics/Figure_4H/Figure_4H.xlsx
- Figure_4_Source_Data+Statistics/Figure_4I/
- Figure_4_Source_Data+Statistics/Figure_4I/Figure_4I.xlsx
- __MACOSX/
- __MACOSX/._Figure_4_Source_Data+Statistics
- __MACOSX/Figure_4_Source_Data+Statistics/
- __MACOSX/Figure_4_Source_Data+Statistics/._Figure_4A-B
- __MACOSX/Figure_4_Source_Data+Statistics/._Figure_4C-D
- __MACOSX/Figure_4_Source_Data+Statistics/._Figure_4E-F
- __MACOSX/Figure_4_Source_Data+Statistics/._Figure_4G
- __MACOSX/Figure_4_Source_Data+Statistics/._Figure_4H
- __MACOSX/Figure_4_Source_Data+Statistics/._Figure_4I
- __MACOSX/Figure_4_Source_Data+Statistics/._Figure_4_Statistics.xlsx
- __MACOSX/Figure_4_Source_Data+Statistics/Figure_4A-B/
- __MACOSX/Figure_4_Source_Data+Statistics/Figure_4A-B/._Figure_4A-B.xlsx
- __MACOSX/Figure_4_Source_Data+Statistics/Figure_4C-D/
- __MACOSX/Figure_4_Source_Data+Statistics/Figure_4C-D/._Figure_4C-D.xlsx
- __MACOSX/Figure_4_Source_Data+Statistics/Figure_4E-F/
- __MACOSX/Figure_4_Source_Data+Statistics/Figure_4E-F/._Figure_4F.xlsx
- __MACOSX/Figure_4_Source_Data+Statistics/Figure_4E-F/._Figure_4F_Raw_Images
- __MACOSX/Figure_4_Source_Data+Statistics/Figure_4E-F/Figure_4F_Raw_Images/
- __MACOSX/Figure_4_Source_Data+Statistics/Figure_4E-F/Figure_4F_Raw_Images/._DMSO_nonStim
- __MACOSX/Figure_4_Source_Data+Statistics/Figure_4E-F/Figure_4F_Raw_Images/._DMSO_Stim
- __MACOSX/Figure_4_Source_Data+Statistics/Figure_4E-F/Figure_4F_Raw_Images/._VPS34IN1_nonStim
- __MACOSX/Figure_4_Source_Data+Statistics/Figure_4E-F/Figure_4F_Raw_Images/._VPS34IN1_Stim
- __MACOSX/Figure_4_Source_Data+Statistics/Figure_4E-F/Figure_4F_Raw_Images/DMSO_nonStim/
- __MACOSX/Figure_4_Source_Data+Statistics/Figure_4E-F/Figure_4F_Raw_Images/DMSO_nonStim/._DMSO_syt_surf(R)total(G)vGlut(B)_1.tif
- __MACOSX/Figure_4_Source_Data+Statistics/Figure_4E-F/Figure_4F_Raw_Images/DMSO_nonStim/._DMSO_syt_surf(R)total(G)vGlut(B)_10.tif
- __MACOSX/Figure_4_Source_Data+Statistics/Figure_4E-F/Figure_4F_Raw_Images/DMSO_nonStim/._DMSO_syt_surf(R)total(G)vGlut(B)_2.tif
- __MACOSX/Figure_4_Source_Data+Statistics/Figure_4E-F/Figure_4F_Raw_Images/DMSO_nonStim/._DMSO_syt_surf(R)total(G)vGlut(B)_3.tif
- __MACOSX/Figure_4_Source_Data+Statistics/Figure_4E-F/Figure_4F_Raw_Images/DMSO_nonStim/._DMSO_syt_surf(R)total(G)vGlut(B)_4.tif
- __MACOSX/Figure_4_Source_Data+Statistics/Figure_4E-F/Figure_4F_Raw_Images/DMSO_nonStim/._DMSO_syt_surf(R)total(G)vGlut(B)_5.tif
- __MACOSX/Figure_4_Source_Data+Statistics/Figure_4E-F/Figure_4F_Raw_Images/DMSO_nonStim/._DMSO_syt_surf(R)total(G)vGlut(B)_6.tif
- __MACOSX/Figure_4_Source_Data+Statistics/Figure_4E-F/Figure_4F_Raw_Images/DMSO_nonStim/._DMSO_syt_surf(R)total(G)vGlut(B)_7.tif
- __MACOSX/Figure_4_Source_Data+Statistics/Figure_4E-F/Figure_4F_Raw_Images/DMSO_nonStim/._DMSO_syt_surf(R)total(G)vGlut(B)_8.tif
- __MACOSX/Figure_4_Source_Data+Statistics/Figure_4E-F/Figure_4F_Raw_Images/DMSO_nonStim/._DMSO_syt_surf(R)total(G)vGlut(B)_9.tif
- __MACOSX/Figure_4_Source_Data+Statistics/Figure_4E-F/Figure_4F_Raw_Images/DMSO_Stim/
- __MACOSX/Figure_4_Source_Data+Statistics/Figure_4E-F/Figure_4F_Raw_Images/DMSO_Stim/._DMSO_stim_syt_surf(R)total(G)vGlut(B).tif
- __MACOSX/Figure_4_Source_Data+Statistics/Figure_4E-F/Figure_4F_Raw_Images/DMSO_Stim/._DMSO_stim_syt_surf(R)total(G)vGlut(B)_10.tif
- __MACOSX/Figure_4_Source_Data+Statistics/Figure_4E-F/Figure_4F_Raw_Images/DMSO_Stim/._DMSO_stim_syt_surf(R)total(G)vGlut(B)_2.tif
- __MACOSX/Figure_4_Source_Data+Statistics/Figure_4E-F/Figure_4F_Raw_Images/DMSO_Stim/._DMSO_stim_syt_surf(R)total(G)vGlut(B)_3.tif
- __MACOSX/Figure_4_Source_Data+Statistics/Figure_4E-F/Figure_4F_Raw_Images/DMSO_Stim/._DMSO_stim_syt_surf(R)total(G)vGlut(B)_4.tif
- __MACOSX/Figure_4_Source_Data+Statistics/Figure_4E-F/Figure_4F_Raw_Images/DMSO_Stim/._DMSO_stim_syt_surf(R)total(G)vGlut(B)_5.tif
- __MACOSX/Figure_4_Source_Data+Statistics/Figure_4E-F/Figure_4F_Raw_Images/DMSO_Stim/._DMSO_stim_syt_surf(R)total(G)vGlut(B)_6.tif
- __MACOSX/Figure_4_Source_Data+Statistics/Figure_4E-F/Figure_4F_Raw_Images/DMSO_Stim/._DMSO_stim_syt_surf(R)total(G)vGlut(B)_7.tif
- __MACOSX/Figure_4_Source_Data+Statistics/Figure_4E-F/Figure_4F_Raw_Images/DMSO_Stim/._DMSO_stim_syt_surf(R)total(G)vGlut(B)_8.tif
- __MACOSX/Figure_4_Source_Data+Statistics/Figure_4E-F/Figure_4F_Raw_Images/DMSO_Stim/._DMSO_stim_syt_surf(R)total(G)vGlut(B)_9.tif
- __MACOSX/Figure_4_Source_Data+Statistics/Figure_4E-F/Figure_4F_Raw_Images/VPS34IN1_nonStim/
- __MACOSX/Figure_4_Source_Data+Statistics/Figure_4E-F/Figure_4F_Raw_Images/VPS34IN1_nonStim/._34in_syt_surf(R)total(G)vGlut(B).tif
- __MACOSX/Figure_4_Source_Data+Statistics/Figure_4E-F/Figure_4F_Raw_Images/VPS34IN1_nonStim/._34in_syt_surf(R)total(G)vGlut(B)_10.tif
- __MACOSX/Figure_4_Source_Data+Statistics/Figure_4E-F/Figure_4F_Raw_Images/VPS34IN1_nonStim/._34in_syt_surf(R)total(G)vGlut(B)_2.tif
- __MACOSX/Figure_4_Source_Data+Statistics/Figure_4E-F/Figure_4F_Raw_Images/VPS34IN1_nonStim/._34in_syt_surf(R)total(G)vGlut(B)_3.tif
- __MACOSX/Figure_4_Source_Data+Statistics/Figure_4E-F/Figure_4F_Raw_Images/VPS34IN1_nonStim/._34in_syt_surf(R)total(G)vGlut(B)_4.tif
- __MACOSX/Figure_4_Source_Data+Statistics/Figure_4E-F/Figure_4F_Raw_Images/VPS34IN1_nonStim/._34in_syt_surf(R)total(G)vGlut(B)_5.tif
- __MACOSX/Figure_4_Source_Data+Statistics/Figure_4E-F/Figure_4F_Raw_Images/VPS34IN1_nonStim/._34in_syt_surf(R)total(G)vGlut(B)_6.tif
- __MACOSX/Figure_4_Source_Data+Statistics/Figure_4E-F/Figure_4F_Raw_Images/VPS34IN1_nonStim/._34in_syt_surf(R)total(G)vGlut(B)_7.tif
- __MACOSX/Figure_4_Source_Data+Statistics/Figure_4E-F/Figure_4F_Raw_Images/VPS34IN1_nonStim/._34in_syt_surf(R)total(G)vGlut(B)_8.tif
- __MACOSX/Figure_4_Source_Data+Statistics/Figure_4E-F/Figure_4F_Raw_Images/VPS34IN1_nonStim/._34in_syt_surf(R)total(G)vGlut(B)_9.tif
- __MACOSX/Figure_4_Source_Data+Statistics/Figure_4E-F/Figure_4F_Raw_Images/VPS34IN1_Stim/
- __MACOSX/Figure_4_Source_Data+Statistics/Figure_4E-F/Figure_4F_Raw_Images/VPS34IN1_Stim/._34in_stim_syt_surf(R)total(G)vGlut(B).tif
- __MACOSX/Figure_4_Source_Data+Statistics/Figure_4E-F/Figure_4F_Raw_Images/VPS34IN1_Stim/._34in_stim_syt_surf(R)total(G)vGlut(B)_10.tif
- __MACOSX/Figure_4_Source_Data+Statistics/Figure_4E-F/Figure_4F_Raw_Images/VPS34IN1_Stim/._34in_stim_syt_surf(R)total(G)vGlut(B)_2.tif
- __MACOSX/Figure_4_Source_Data+Statistics/Figure_4E-F/Figure_4F_Raw_Images/VPS34IN1_Stim/._34in_stim_syt_surf(R)total(G)vGlut(B)_3.tif
- __MACOSX/Figure_4_Source_Data+Statistics/Figure_4E-F/Figure_4F_Raw_Images/VPS34IN1_Stim/._34in_stim_syt_surf(R)total(G)vGlut(B)_4.tif
- __MACOSX/Figure_4_Source_Data+Statistics/Figure_4E-F/Figure_4F_Raw_Images/VPS34IN1_Stim/._34in_stim_syt_surf(R)total(G)vGlut(B)_5.tif
- __MACOSX/Figure_4_Source_Data+Statistics/Figure_4E-F/Figure_4F_Raw_Images/VPS34IN1_Stim/._34in_stim_syt_surf(R)total(G)vGlut(B)_6.tif
- __MACOSX/Figure_4_Source_Data+Statistics/Figure_4E-F/Figure_4F_Raw_Images/VPS34IN1_Stim/._34in_stim_syt_surf(R)total(G)vGlut(B)_7.tif
- __MACOSX/Figure_4_Source_Data+Statistics/Figure_4E-F/Figure_4F_Raw_Images/VPS34IN1_Stim/._34in_stim_syt_surf(R)total(G)vGlut(B)_8.tif
- __MACOSX/Figure_4_Source_Data+Statistics/Figure_4E-F/Figure_4F_Raw_Images/VPS34IN1_Stim/._34in_stim_syt_surf(R)total(G)vGlut(B)_9.tif
- __MACOSX/Figure_4_Source_Data+Statistics/Figure_4G/
- __MACOSX/Figure_4_Source_Data+Statistics/Figure_4G/._Figure_4G.xlsx
- __MACOSX/Figure_4_Source_Data+Statistics/Figure_4H/
- __MACOSX/Figure_4_Source_Data+Statistics/Figure_4H/._Figure_4H.xlsx
- __MACOSX/Figure_4_Source_Data+Statistics/Figure_4I/
- __MACOSX/Figure_4_Source_Data+Statistics/Figure_4I/._Figure_4I.xlsx
