# Supplementary material for: Endosomal phosphatidylinositol 3‐phosphate controls synaptic vesicle cycling and neurotransmission
Source: EMBO J. 2022 Mar 22;41(9):e109352. doi: 10.15252/embj.2021109352 (PMC9058544; doi:10.15252/embj.2021109352)
Supplement: Supplementary file 7 — Source Data for Figure 4 [file EMBJ-41-e109352-s003.zip › Figure_4_Source_Data+Statistics/Figure_4_Statistics.xlsx]

## Sheet: Figure 4
Figure 4			Mean ± SEM	Statistical Test	p value	Significance	Sample Size	t	df
B	DMSO	Stimulation#1	-4.667 ± 2.082 %	Two-way ANOVA			N=4
		Stimulation#2	-2.068 ± 2.912 %	Sidak's Multiple Comparison Test			N=4
		Stimulation#3	-2.483 ± 3.743 %				N=4
		Stimulation#4	-1.756 ± 5.258 %				N=4
	VPS34IN1	Stimulation#1	21.327 ± 10.604 %		p > 0.05	ns (vs. DMSO #1)	N=4	1.019	24
		Stimulation#2	48.684 ± 21.740 %		p > 0.05	ns (vs. DMSO #2)	N=4	1.99	24
		Stimulation#3	68.424 ± 98.947 %		p < 0.05	* (vs. DMSO#3)	N=4	2.78	24
		Stimulation#4	84.866 ± 33.535 %		p < 0.01	** (vs. DMSO#4)	N=4	3.396	24
			Mean ± SEM	Statistical Test	p value	Significance	Sample Size	t	df
D	DMSO	Stimulation#1	6.730 ± 1.795 %	Two-way ANOVA			N=6
		Stimulation#2	7.276 ± 2.474 %	Sidak's Multiple Comparison Test			N=6
		Stimulation#3	8.550 ± 2.307 %				N=6
		Stimulation#4	8.179 ± 2.467 %				N=6
	VPS34IN1	Stimulation#1	15.733 ± 1.400 %		p > 0.05	ns (vs. DMSO #1)	N=6	1.615	40
		Stimulation#2	28.791 ± 3.424 %		p < 0.01	** (vs. DMSO#2)	N=6	3.847	40
		Stimulation#3	42.155 ± 5.944 %		p < 0.0001	**** (vs. DMSO#3)	N=6	6.009	40
		Stimulation#4	57.098 ± 7.439 %		p < 0.0001	**** (vs. DMSO#4)	N=6	8.747	40
			Mean ± SEM	Statistical Test	Comparison	p value	Significance	Sample Size	q	df
F	vGlut1	1 DMSO(-)	13.855 ± 2.175 %	Two-way ANOVA	1 vs 2	p > 0.05	ns	N=3	1.029	8
		2 DMSO(Stim)	17.609 ± 4.678 %	Tukey's multiple comparisons test	1 vs 3	p > 0.05	ns	N=3	2.982	8
		3 VPS34IN1(-)	24.732 ± 2.513 %		1 vs 4	p < 0.01	**	N=3	7.425	8
		4 VPS34IN1(Stim)	40.936 ± 4.504 %		2 vs 3	p > 0.05	ns	N=3	1.953	8
					2 vs 4	p < 0.01	**		6.396	8
					3 vs 4	p > 0.05	ns		4.443	8
			Mean ± SEM	Statistical Test	p value	Significance	Sample Size	t	df
G	DMSO	Stimulation#1	16.283 ± 5.336 %	Two-way ANOVA			N=3
		Stimulation#2	14.089 ± 3.780 %	Sidak's Multiple Comparison Test			N=3
		Stimulation#3	12.757 ± 2.168 %				N=3
		Stimulation#4	15.642 ± 2.036 %				N=3
	SAR405	Stimulation#1	14.708 ± 3.294 %		p > 0.05	ns (vs. DMSO #1)	N=3	0.2464	16
		Stimulation#2	19.961 ± 3.554 %		p > 0.05	ns (vs. DMSO #2)	N=3	0.9188	16
		Stimulation#3	28.565 ± 1.295 %		p > 0.05	ns (vs. DMSO #3)	N=3	2.473	16
		Stimulation#4	42.588 ± 9.308 %		p < 0.01	** (vs. DMSO#4)	N=3	4.216	16
			Mean ± SEM	Statistical Test	p value	Significance	Sample Size	q	df
H	DMSO	Stimulation#1	8.579 ± 3.448 %	Two-way ANOVA			N=3
		Stimulation#2	4.913 ± 1.819 %	Tukey's multiple comparisons test			N=3
		Stimulation#3	7.787 ± 0.633 %				N=3
		Stimulation#4	-0.910 ± 1.005 %				N=3
	VPS34IN1	Stimulation#1	12.472 ± 2.800 %		p > 0.05	n.s. (vs. DMSO#1)	N=3	0.9481	24
		Stimulation#2	25.180 ± 7.128 %		p > 0.05	n.s. (vs. DMSO#2)	N=3	2.788	24
		Stimulation#3	39.411 ± 14.160 %		p < 0.01	** (vs. DMSO#3)	N=3	5.176	24
		Stimulation#4	44.215 ± 16.371 %		p < 0.001	*** (vs. DMSO#4)	N=3	6.208	24
	VPS34IN1+PI3PAM	Stimulation#1	2.900 ± 3.154 %		p > 0.05	n.s. (vs. VPS34IN1#1)	N=3	1.317	24
		Stimulation#2	0.102 ± 3.854 %		p > 0.05	n.s. (vs. VPS34IN1#2)	N=3	3.45	24
		Stimulation#3	-0.608 ± 5.246 %		p < 0.01	** (vs. VPS34IN1#3)	N=3	5.505	24
		Stimulation#4	-0.332 ± 6.168 %		p < 0.001	*** (vs. VPS34IN1#4)	N=3	6.128	24
			Mean ± SEM	Statistical Test	p value	Significance	Sample Size	t	df
I	shCtrl	Stimulation#1	11.141 ± 6.606 %	Two-way ANOVA			N=3
		Stimulation#2	8.022 ± 5.798 %	Sidak's Multiple Comparison Test			N=3
		Stimulation#3	2.478 ± 6.022 %				N=3
		Stimulation#4	-3.895 ± 3.803 %				N=3
	shVPS34	Stimulation#1	12.773 ± 11.540 %		p > 0.05	ns (vs. shCtrl #1)	N=3	0.1256	16
		Stimulation#2	23.858 ± 13.614 %		p > 0.05	ns (vs. shCtrl #2)	N=3	1.219	16
		Stimulation#3	44.099 ± 6.475 %		p < 0.05	* (vs. shCtrl#3)	N=3	3.203	16
		Stimulation#4	57.152 ± 13.681 %		p < 0.001	*** (vs. shCtrl#4)	N=3	4.698	16
