# Supplementary material for: Endosomal phosphatidylinositol 3‐phosphate controls synaptic vesicle cycling and neurotransmission
Source: EMBO J. 2022 Mar 22;41(9):e109352. doi: 10.15252/embj.2021109352 (PMC9058544; doi:10.15252/embj.2021109352)
Supplement: Supplementary file 7 — Source Data for Figure 4 [file EMBJ-41-e109352-s003.zip › Figure_4_Source_Data+Statistics/Figure_4A-B/Figure_4A-B.xlsx]

## Sheet: Figure 4A
	DMSO				VPS34IN1
time (s)	Exp1	Exp2	Exp3	Exp4	Exp1	Exp2	Exp3	Exp4
2	0.0304339	-0.056771	0.122691	-0.00662	0.00452984	0.0602521	-0.00173	-0.02832
4	-0.0249107	0.0392788	-0.05274	0.011394	-0.0147899	0.00865324	-0.02098	-0.00116
6	-0.0138688	-0.0174946	0.00589	-0.03721	-0.0262024	0.00354873	-0.04808	0.008798
8	0.00021852	0.0211187	-0.05205	0.017201	-0.00876831	-0.00483784	-0.09261	0.022808
10	0.00812702	0.013868	-0.02379	0.015235	0.0131296	-0.0676162	0.163402	-0.00213
12	0.244019	0.227838	0.203143	0.225821	0.246502	0.197175	0.363237	0.230194
14	0.662757	0.55366	0.649566	0.67136	0.620309	0.657006	0.67766	0.707934
16	1	1	1	1	1	1	1	1
18	0.903688	0.987455	0.911536	0.866012	0.906504	1.08297	0.962528	0.952129
20	0.82225	0.833938	0.773871	0.671417	0.811832	1.02353	0.842044	0.841554
22	0.726697	0.715897	0.701556	0.499941	0.738786	0.947807	0.785017	0.701984
24	0.619429	0.623292	0.523888	0.4267	0.638722	0.866739	0.717935	0.623828
26	0.548424	0.447686	0.388496	0.324564	0.553571	0.88458	0.652368	0.500728
28	0.465014	0.363089	0.344391	0.227559	0.487862	0.876268	0.535819	0.5307
30	0.442515	0.315688	0.251051	0.208348	0.430785	0.820439	0.539849	0.397024
32	0.387972	0.280499	0.285601	0.213428	0.373794	0.760062	0.478381	0.301243
34	0.350499	0.16174	0.126483	0.170591	0.337577	0.751153	0.457483	0.361337
36	0.312993	0.100528	0.112166	0.176393	0.304668	0.742927	0.453303	0.308208
38	0.264981	0.0556762	0.134578	0.1496	0.259965	0.69952	0.436972	0.317855
40	0.241397	0.0320483	0.103921	0.088806	0.252117	0.699339	0.44234	0.287996
42	0.2203	0.0787638	0.182206	0.148781	0.225897	0.687109	0.383402	0.223479
44	0.194536	0.148927	0.091298	0.066086	0.216168	0.69584	0.401674	0.25165
46	0.185375	0.0380563	0.09904	0.085482	0.180742	0.648777	0.405421	0.236237
48	0.163507	0.0509298	0.039328	0.080613	0.159565	0.671151	0.394324	0.184574
50	0.135611	0.0270082	0.049889	0.16541	0.16717	0.599888	0.322825	0.19734
52	0.126695	-0.00099117	0.116343	0.083376	0.13831	0.626694	0.313811	0.2702
54	0.102387	-0.0504182	0.020161	0.101129	0.146903	0.616735	0.373238	0.181319
56	0.0806669	-0.00776607	0.086931	0.067286	0.137291	0.666466	0.310627	0.141453
58	0.0687295	-0.0574014	0.096314	-0.00535	0.142531	0.752545	0.329437	0.188049
60	0.0290722	-0.0415118	0.009999	0.084469	0.132097	0.705387	0.290918	0.114942
62	0.00354761	-0.04109	0.019875	0.047013	0.131541	0.632672	0.227419	0.16555
64	-0.016555	-0.0195181	0.032077	0.062928	0.143841	0.621012	0.338187	0.164953
66	0.00940721	0.0177411	0.044813	0.040954	0.132614	0.590481	0.261805	0.065156
68	-0.00885244	-0.0756589	0.025787	0.072837	0.118752	0.617488	0.288171	0.076488
70	0.0013259	-0.0329969	0.017177	0.062775	0.128056	0.517417	0.299695	0.123822
72	-0.0224508	-0.0182102	0.024892	0.065435	0.128734	0.501159	0.281815	0.138236
74	-0.0445866	-0.071933	-0.02854	0.073361	0.111383	0.482696	0.265976	0.135862
76	-0.0716742	-0.0502206	-0.03232	0.047517	0.11319	0.498653	0.237436	0.098994
78	-0.0551104	-0.064179	-0.03323	0.040613	0.12102	0.429477	0.199456	0.124355
80	-0.0997456	-0.0459628	-0.0258	0.058602	0.0932916	0.495562	0.211006	0.093947
82	-0.0838511	-0.0230159	-0.06446	0.088427	0.114609	0.517993	0.188411	0.140016
84	-0.0803449	-0.0979028	-0.0622	0.067555	0.0935282	0.509603	0.190789	0.087641
86	-0.0920187	-0.0706249	-0.09552	0.046239	0.0900539	0.543094	0.239894	0.076191
88	-0.107315	-0.0136634	-0.0343	0.097405	0.108432	0.457659	0.228527	0.046753
90	-0.0952281	-0.0518323	-0.02001	-0.02684	0.0926885	0.532906	0.223755	0.063249
92	-0.0998266	-0.0646302	-0.00103	0.03797	0.0977664	0.493282	0.208465	0.042116
94	-0.0690133	-0.0546044	-0.0656	0.003158	0.0891126	0.537724	0.173448	0.072488
96	-0.0990938	0.00728777	-0.0253	-0.00041	0.0903553	0.490769	0.17243	0.092115
98	-0.112886	-0.0316656	-0.03861	0.00465	0.0928299	0.55328	0.198337	0.026964
100	-0.0803497	-0.0858224	-0.07532	-0.03191	0.0932738	0.507708	0.185947	0.069993
102	-0.0858911	-0.0329855	-0.10315	0.044795	0.0810586	0.544794	0.124757	0.062015
104	0.0696505	0.0481886	-0.05665	0.058277	0.234181	0.636884	0.222784	0.080844
106	0.484761	0.419462	0.116212	0.37724	0.703864	1.11295	0.455077	0.43734
108	0.867267	0.822583	0.569953	0.82209	1.08673	1.41103	0.804483	0.940835
110	0.847129	0.793849	0.925799	0.852566	1.0785	1.49052	1.20464	1.03248
112	0.729665	0.701671	0.898929	0.697571	0.998121	1.4924	1.12248	0.908899
114	0.63209	0.571704	0.683575	0.529628	0.883939	1.4597	1.08274	0.832965
116	0.544405	0.507418	0.572881	0.394624	0.785794	1.35543	1.01847	0.658649
118	0.4508	0.389005	0.439323	0.343114	0.700338	1.36263	0.94621	0.548851
120	0.425366	0.294349	0.285925	0.19306	0.650336	1.26337	0.873004	0.497814
122	0.367602	0.254875	0.3293	0.209857	0.578559	1.27558	0.752611	0.463664
124	0.350596	0.115819	0.26393	0.152075	0.536968	1.19884	0.830135	0.433967
126	0.30252	0.0304029	0.182883	0.166677	0.482268	1.19798	0.735266	0.337295
128	0.261897	0.0870255	0.181721	0.103733	0.465666	1.18787	0.718966	0.335825
130	0.212882	-0.0167684	0.172688	0.104573	0.435684	1.18613	0.725393	0.317837
132	0.193887	0.0398472	0.045854	0.150922	0.404197	1.19115	0.641199	0.287486
134	0.164356	-0.0750531	0.09198	0.097351	0.383284	1.15819	0.698314	0.276775
136	0.152771	0.0358972	0.038403	0.077299	0.372663	1.14852	0.644321	0.274483
138	0.126171	0.0230246	-0.01117	0.047374	0.357211	1.05721	0.664184	0.182441
140	0.10231	0.0238572	-0.00075	0.084917	0.328229	1.05178	0.625444	0.194503
142	0.0720733	-0.00144396	-0.01399	0.097067	0.333031	1.08023	0.667376	0.238502
144	0.10857	0.00271713	0.036771	0.060825	0.337398	1.10453	0.624436	0.264159
146	0.0662844	-0.0502703	-0.04626	0.072324	0.318512	1.11144	0.670947	0.204207
148	0.0462809	0.0362091	-0.05296	0.046855	0.29431	1.09638	0.577648	0.224072
150	0.0336813	-0.00216081	-0.04518	0.045505	0.312462	1.0143	0.650848	0.193069
152	0.0350078	0.0160481	-0.04573	0.078946	0.297241	1.0835	0.618786	0.15431
154	0.038602	0.0155935	-0.15883	0.074208	0.284495	1.02233	0.573331	0.206099
156	0.0352534	0.0252348	-0.04239	0.017049	0.276772	1.04217	0.590095	0.2123
158	0.0295555	0.0523045	-0.06911	0.021113	0.275567	1.01418	0.577643	0.172857
160	0.0251624	0.0203685	-0.01961	0.068831	0.263546	0.918276	0.55423	0.121993
162	0.00267134	0.0824453	-0.05669	0.051016	0.257301	0.965537	0.536453	0.113448
164	0.0191436	0.0297986	-0.06446	0.048072	0.248854	0.958329	0.536579	0.11023
166	-0.00755028	0.0717332	-0.16547	-0.00307	0.239597	0.951637	0.492863	0.111436
168	0.00261374	-0.0034068	-0.16306	0.012457	0.257848	1.01435	0.5346	0.078099
170	-0.00928057	-0.00701682	-0.04	0.032722	0.236234	1.01243	0.515455	0.098305
172	-0.00692504	-0.00488119	-0.09473	0.056241	0.233418	0.993768	0.50876	0.08755
174	0.00288382	0.0494368	-0.11608	0.000742	0.24109	1.02583	0.442027	0.087689
176	-0.0181425	-0.0155315	-0.0999	0.010174	0.234352	1.01309	0.507769	0.108723
178	-0.0222407	-0.00494318	-0.06537	-0.01411	0.221575	1.01116	0.492479	0.126427
180	-0.0127859	-0.0231348	-0.06379	0.078286	0.236077	0.984111	0.518299	0.07314
182	-0.0342981	0.00830109	-0.08858	0.001993	0.232842	0.993073	0.488421	0.069803
184	-0.041786	0.0419981	-0.09826	-0.02359	0.246106	0.977519	0.445257	0.069005
186	-0.0201146	0.0749945	-0.12134	0.019143	0.252495	1.03259	0.484658	0.102028
188	-0.0201923	0.0145176	-0.07166	0.012042	0.240718	0.938516	0.500619	0.0542
190	-0.0109698	-0.0228427	-0.09205	0.03939	0.251441	1.01433	0.499068	0.101134
192	-0.0103063	0.00831417	-0.10849	0.006521	0.265943	0.987642	0.491492	0.107047
194	-0.0246296	0.0614503	-0.13344	-0.0044	0.26958	1.05218	0.465625	0.111865
196	0.0186271	0.021898	-0.083	0.049174	0.334574	0.992923	0.492791	0.088945
198	0.384653	0.50265	-0.1063	0.198704	0.747955	1.34537	0.477645	0.316029
200	0.733206	0.868165	-0.0132	0.574439	1.14812	1.85073	0.546761	0.694826
202	0.827798	0.943065	0.493248	0.913916	1.2582	2.08959	0.849963	1.06659
204	0.737946	0.797306	0.922355	0.779641	1.13071	2.03209	1.17898	0.949108
206	0.646707	0.656588	0.761532	0.623305	1.04219	1.89054	1.14739	0.814059
208	0.574666	0.583388	0.62162	0.459923	0.938689	1.9568	1.20753	0.667652
210	0.509451	0.449579	0.512299	0.364336	0.871545	1.95508	1.08344	0.61829
212	0.445303	0.346008	0.331818	0.267154	0.789935	1.82319	1.00143	0.580018
214	0.401837	0.296653	0.264419	0.229954	0.719946	1.78921	0.926688	0.48367
216	0.378453	0.281503	0.233839	0.2158	0.689499	1.76517	0.940188	0.397864
218	0.353095	0.230922	0.13489	0.130914	0.648659	1.69212	0.882452	0.37957
220	0.310131	0.195855	0.137544	0.141643	0.623734	1.74505	0.859818	0.307787
222	0.28006	0.183118	0.049594	0.159388	0.598523	1.68956	0.855715	0.308303
224	0.223329	0.0779408	0.039917	0.113623	0.579024	1.66852	0.817229	0.316742
226	0.179444	0.0342462	-0.01808	0.098621	0.54981	1.60622	0.825164	0.31414
228	0.155923	0.0301415	-0.02037	0.107584	0.549692	1.58062	0.79854	0.279621
230	0.120974	0.00153532	-0.03699	0.124138	0.550973	1.65219	0.817074	0.246252
232	0.105142	0.0292783	0.016033	0.095424	0.515778	1.59918	0.805721	0.235588
234	0.115597	0.0538848	-0.06621	0.047733	0.503955	1.5636	0.793448	0.214656
236	0.0801705	0.0725505	-0.01256	0.063496	0.497497	1.48655	0.812062	0.188256
238	0.0821301	0.0700108	0.033393	0.04686	0.492525	1.51142	0.778056	0.233802
240	0.0644168	0.0493557	-0.13764	0.088468	0.468335	1.56315	0.719488	0.176556
242	0.0773829	0.0116062	-0.05035	0.028568	0.472835	1.45252	0.748674	0.173709
244	0.0655228	0.00703753	0.002637	0.0696	0.449311	1.49966	0.8082	0.171344
246	0.0563521	0.0170405	-0.13313	0.057431	0.446824	1.51432	0.786682	0.176994
248	0.0482722	-0.00658571	-0.074	0.025968	0.438793	1.49807	0.730348	0.21862
250	0.0408314	0.022426	-0.11329	0.036279	0.434248	1.52709	0.713246	0.193901
252	0.0535771	-0.0192537	-0.10011	0.023877	0.429265	1.48247	0.788351	0.150743
254	0.0432232	-0.0144507	-0.10045	0.044054	0.409591	1.5205	0.731912	0.147703
256	0.0196102	-0.0464733	-0.13103	0.046302	0.410516	1.42082	0.781695	0.129368
258	0.0382403	0.0152717	-0.04387	-0.00206	0.416667	1.45119	0.697434	0.146281
260	0.0143085	-0.0145217	-0.02798	0.026643	0.403537	1.43899	0.768396	0.124446
262	-0.00631686	-0.0236089	-0.1424	0.032937	0.403383	1.42266	0.746417	0.178452
264	-0.00577969	-0.0588667	-0.14871	0.033698	0.392465	1.42628	0.758549	0.161423
266	0.00154953	-0.0571091	-0.09168	0.051877	0.398923	1.43744	0.804413	0.102103
268	0.00899468	-0.0541981	-0.17014	0.054006	0.4103	1.46683	0.770549	0.124782
270	0.0356955	-0.0040392	-0.13018	0.076213	0.418093	1.44178	0.799326	0.11311
272	0.0270914	0.0149337	-0.12539	0.010059	0.409223	1.52069	0.778084	0.131817
274	0.0108851	-0.0230786	-0.09827	0.043925	0.398068	1.44794	0.804364	0.103813
276	0.024014	-0.0369824	-0.06305	0.033673	0.410679	1.43286	0.795455	0.092731
278	0.0460915	-0.0136987	-0.16225	0.062931	0.396864	1.4591	0.819297	0.112474
280	0.0211775	0.0106495	-0.1429	0.045435	0.3741	1.46308	0.766998	0.088235
282	0.0371454	-0.0260492	-0.14691	0.011008	0.377602	1.48254	0.82186	0.124111
284	0.0171499	-0.0163154	-0.11375	0.013881	0.38808	1.44482	0.759769	0.079802
286	0.0257322	-0.0201463	-0.12233	0.064342	0.383911	1.45819	0.79122	0.130937
288	0.032627	-0.0606056	-0.15878	0.038105	0.372488	1.39122	0.804657	0.112722
290	0.329742	0.352616	-0.11932	0.012216	0.749552	1.61124	0.820031	0.122959
292	0.659372	0.64187	-0.14613	0.349759	1.1873	2.06261	0.797702	0.4259
294	0.875745	0.762419	-0.05402	0.708066	1.3947	2.35365	0.859083	0.831972
296	0.782844	0.619345	0.351965	0.860071	1.3103	2.27055	1.02451	1.00058
298	0.718983	0.573437	0.857685	0.749445	1.22006	2.20867	1.23642	0.870234
300	0.648088	0.435709	0.786757	0.618693	1.14608	2.22648	1.25094	0.749985
302	0.582409	0.388927	0.625782	0.47961	1.04572	2.18784	1.20332	0.666724
304	0.517436	0.308013	0.431446	0.383582	0.984034	2.15449	1.13388	0.558989
306	0.480844	0.259151	0.318817	0.256016	0.924447	2.08299	1.05435	0.484644
308	0.414466	0.189949	0.294104	0.24479	0.886763	2.07285	1.09828	0.495161
310	0.376289	0.0940735	0.14248	0.23356	0.847024	2.05972	1.03087	0.450572
312	0.362289	0.0762052	0.08368	0.236301	0.81888	1.99442	0.948109	0.420168
314	0.329226	-0.0189715	-0.01459	0.167275	0.795637	1.93863	0.992481	0.352581
316	0.31053	-0.00590677	-0.00349	0.124541	0.775559	1.96896	0.927336	0.351772
318	0.274584	0.0216934	-0.0232	0.124713	0.759168	1.96906	0.900985	0.348774
320	0.255918	0.0179253	0.091089	0.11858	0.737946	1.90636	0.876488	0.262294
322	0.247108	-0.0144752	-0.04435	0.108135	0.717846	1.90301	0.977605	0.272908
324	0.224487	0.00045617	-0.03318	0.123459	0.683786	1.93671	0.935086	0.305799
326	0.213984	-0.00604418	0.0175	0.089073	0.694279	1.94006	1.01169	0.289807
328	0.194957	0.0461027	-0.0136	0.141382	0.678464	1.83589	0.967525	0.304808
330	0.18001	0.0301239	-0.07882	0.105185	0.657616	1.93058	0.980247	0.279731
332	0.180167	0.0184392	-0.12038	0.035158	0.664878	1.81521	0.944663	0.277025
334	0.155694	-0.0010936	-0.05484	0.060507	0.638361	1.82709	0.961888	0.252718
336	0.15112	-0.0101817	-0.03675	0.103703	0.628447	1.81543	0.922477	0.24837
338	0.154266	0.104751	-0.02711	0.092307	0.640019	1.78171	0.945498	0.243736
340	0.116823	0.107956	-0.08827	0.136245	0.639704	1.8267	0.994207	0.231574
342	0.129358	0.0357312	-0.02682	0.068255	0.630657	1.77986	0.972142	0.196487
344	0.138603	0.0659862	-0.10167	0.053647	0.603646	1.79329	0.998701	0.248574
346	0.120896	0.0776032	-0.03921	0.073578	0.590419	1.79303	1.00317	0.235229
348	0.12375	0.0196384	-0.0973	0.024674	0.588801	1.83601	0.958536	0.209346
350	0.119087	-0.0389524	-0.15463	0.028766	0.597397	1.82923	0.98695	0.21225
352	0.109946	0.0483671	-0.11831	0.092732	0.594377	1.81181	0.966806	0.166015
354	0.108982	0.0190915	-0.18885	0.039555	0.581082	1.79274	0.95366	0.155164
356	0.107916	0.0198366	-0.16175	0.10185	0.575444	1.79328	0.943051	0.156601
358	0.0965208	-0.0206771	-0.1793	0.039608	0.589688	1.78481	0.919347	0.163172
360	0.0782981	-0.0148712	-0.10566	0.092471	0.580695	1.73109	0.916731	0.216598
362	0.07938	-0.00842969	-0.10869	0.026692	0.584719	1.74381	0.975508	0.178055
364	0.0907883	-0.0107794	-0.11186	0.030317	0.579932	1.69902	0.977944	0.149947
366	0.101037	-0.00954111	-0.16417	0.07688	0.578245	1.79024	0.924403	0.216507
368	0.0789307	-0.0540139	-0.19636	0.074823	0.554732	1.73818	0.980425	0.1476
370	0.0941395	-0.0104998	-0.21333	0.032144	0.558933	1.73363	0.977815	0.165027
372	0.0856091	-0.0133237	-0.19388	0.005113	0.556068	1.71795	1.0185	0.17614
374	0.0978343	-0.00253425	-0.20602	0.053817	0.557653	1.77307	0.968521	0.234882
376	0.0886333	-0.0769631	-0.15609	0.050731	0.555946	1.73141	0.959422	0.155503
378	0.0817774	-0.0431847	-0.19378	-0.01142	0.543529	1.67118	0.990403	0.152603
380	0.0887109	-0.0196713	-0.12972	0.087722	0.548135	1.66796	0.938032	0.122261
382	0.079606	-0.00619147	-0.16707	0.002939	0.558069	1.75091	0.985694	0.128758
384	0.104485	-0.0515418	-0.13503	0.066653	0.559412	1.68536	0.999566	0.198146
386	0.115643	-0.0285437	-0.21134	0.116945	0.561361	1.68233	1.02152	0.205245
388	0.0914399	-0.0140065	-0.19044	0.099495	0.560313	1.63582	0.986774	0.200501
390	0.122042	0.0308763	-0.16761	0.077173	0.571438	1.71993	0.991935	0.156341

## Sheet: Figure 4B
	DMSO				VPS34IN1
Stimulation #	Exp1	Exp2	Exp3	Exp4	Exp1	Exp2	Exp3	Exp4
1	-9.45552	-3.57965	-6.05952	0.428125	9.57997	52.4138	17.0367	6.27726
2	-1.65245	1.53598	-10.4245	2.26713	26.3341	109.453	48.7244	10.2249
3	2.81636	-3.07791	-12.8545	3.1834	38.6941	144.419	79.3919	11.1894
4	8.9239	-3.55883	-15.64	3.2493	55.7736	171.09	98.6202	13.9782
