# Supplementary material for: Endosomal phosphatidylinositol 3‐phosphate controls synaptic vesicle cycling and neurotransmission
Source: EMBO J. 2022 Mar 22;41(9):e109352. doi: 10.15252/embj.2021109352 (PMC9058544; doi:10.15252/embj.2021109352)
Supplement: Supplementary file 7 — Source Data for Figure 4 [file EMBJ-41-e109352-s003.zip › Figure_4_Source_Data+Statistics/Figure_4C-D/Figure_4C-D.xlsx]

## Sheet: Figure 4C
	DMSO						VPS34IN1
time (s)	Exp1	Exp2	Exp3	Exp4	Exp5	Exp6	Exp1	Exp2	Exp3	Exp4	Exp5	Exp6
2	0.008822	0.015768	0.00823	0.0229452	0.0244721	0.0328798	0.012485	0.025745	0.019539	0.0131837	0.018226	0.0415118
4	-0.00466	0.002954	0.000241	-0.0140857	0.00704599	0.00020244	0.003984	0.005889	0.002416	0.00272451	-0.0017449	-0.00753552
6	-0.00421	-0.00119	-0.00539	-0.0111652	-0.00041265	-0.0125421	-0.00219	-0.01287	-0.00604	-0.00296657	-0.00410693	-0.00435859
8	-0.00184	-0.01567	-0.00173	-0.00199887	-0.0120035	-0.0124336	-0.00626	-0.00246	-0.00275	-0.010488	-0.00568434	-0.0167926
10	0.001889	-0.00186	-0.00135	0.00430487	-0.0191017	-0.00810663	-0.00802	-0.01631	-0.01316	-0.00245399	-0.00668986	-0.0128245
12	0.16303	0.182406	0.242882	0.186454	0.305846	0.319392	0.157712	0.208852	0.191141	0.148299	0.3432	0.228331
14	0.59401	0.625748	0.684441	0.629203	0.735881	0.708989	0.596257	0.647316	0.635186	0.571058	0.751421	0.596531
16	1	1	1	1	1	1	1	1	1	1	1	1
18	0.951763	0.855224	0.868497	0.915129	0.917411	0.90136	0.950541	0.949033	0.893049	0.982404	0.930461	0.918325
20	0.843767	0.719064	0.696388	0.779918	0.838772	0.799997	0.863797	0.856879	0.758456	0.923857	0.851415	0.830673
22	0.761177	0.619261	0.579762	0.710721	0.755768	0.695736	0.789355	0.803181	0.655283	0.877704	0.774339	0.75489
24	0.692042	0.511764	0.487139	0.617842	0.690302	0.60771	0.73001	0.731653	0.582284	0.79525	0.716007	0.706545
26	0.636168	0.437595	0.416021	0.569513	0.630175	0.541895	0.671074	0.687317	0.500945	0.7409	0.657455	0.612331
28	0.578146	0.374992	0.363359	0.523289	0.576562	0.49804	0.633168	0.64786	0.450376	0.689889	0.596037	0.541677
30	0.544449	0.31843	0.327716	0.478282	0.534331	0.448493	0.579892	0.619924	0.431494	0.633757	0.551707	0.493136
32	0.505939	0.27433	0.293435	0.433656	0.486105	0.389103	0.541045	0.577898	0.376269	0.609418	0.505543	0.478633
34	0.477667	0.247472	0.265984	0.413087	0.442533	0.372947	0.522357	0.53439	0.365135	0.575593	0.466599	0.453323
36	0.445913	0.210144	0.24234	0.389662	0.403443	0.33885	0.492178	0.51868	0.345632	0.525851	0.431117	0.408042
38	0.421531	0.180856	0.220165	0.359932	0.365944	0.303119	0.474083	0.477608	0.315893	0.516998	0.399967	0.364708
40	0.394611	0.155666	0.213084	0.341478	0.347443	0.291007	0.443458	0.465878	0.305328	0.496408	0.371079	0.34668
42	0.372477	0.144108	0.190295	0.333154	0.317172	0.258724	0.431291	0.430752	0.290335	0.485243	0.343621	0.3616
44	0.35313	0.137721	0.180293	0.312625	0.292528	0.246091	0.408233	0.407994	0.272962	0.458495	0.321327	0.295352
46	0.334572	0.128734	0.170236	0.290061	0.271491	0.222844	0.394076	0.405847	0.257263	0.43951	0.30096	0.297049
48	0.319902	0.114598	0.159162	0.282911	0.250566	0.217206	0.386315	0.376555	0.250415	0.426863	0.287797	0.274713
50	0.310337	0.096067	0.157447	0.263161	0.239999	0.188936	0.36797	0.370167	0.225911	0.394289	0.271301	0.276151
52	0.295804	0.085145	0.144468	0.259914	0.217528	0.18347	0.357448	0.357717	0.205647	0.372641	0.25709	0.26231
54	0.281229	0.070892	0.14011	0.249929	0.19457	0.157993	0.366712	0.341699	0.222269	0.380715	0.240544	0.25873
56	0.261331	0.072015	0.135164	0.235872	0.186712	0.158042	0.342483	0.33103	0.213341	0.372807	0.229737	0.231637
58	0.256961	0.061652	0.126657	0.231262	0.172666	0.134831	0.335723	0.324518	0.192339	0.343916	0.217104	0.229871
60	0.248482	0.063964	0.119419	0.214456	0.184622	0.124726	0.332088	0.310299	0.191253	0.333931	0.206056	0.211713
62	0.235721	0.043935	0.12341	0.201888	0.164959	0.123513	0.325779	0.293892	0.181806	0.319681	0.194134	0.209105
64	0.225601	0.040631	0.110035	0.189019	0.149573	0.10965	0.311355	0.287406	0.185421	0.297706	0.188127	0.199015
66	0.221633	0.037145	0.111368	0.185116	0.143802	0.0998999	0.299496	0.278313	0.172035	0.281255	0.182543	0.225574
68	0.208359	0.029424	0.111958	0.168656	0.129402	0.0867779	0.304039	0.266027	0.177516	0.273008	0.174689	0.228193
70	0.201856	0.029282	0.105943	0.180166	0.119359	0.0754157	0.295512	0.260028	0.164332	0.273478	0.170846	0.200737
72	0.189422	0.014421	0.105212	0.16323	0.104777	0.0780236	0.284142	0.262192	0.173517	0.268166	0.17396	0.192909
74	0.186762	0.018815	0.097187	0.167542	0.101236	0.0812198	0.277304	0.245094	0.168967	0.259323	0.170569	0.179939
76	0.181697	0.019125	0.100248	0.176189	0.0971984	0.0658457	0.279206	0.245478	0.162225	0.248882	0.169982	0.190703
78	0.175908	0.023213	0.101512	0.163737	0.0792955	0.0622115	0.261631	0.242463	0.158786	0.220418	0.161203	0.18614
80	0.171687	0.020276	0.096472	0.148694	0.0794134	0.0610134	0.257669	0.227963	0.153366	0.226168	0.155684	0.184406
82	0.167764	0.008851	0.094379	0.149271	0.0742779	0.0487144	0.254463	0.222266	0.150915	0.227198	0.152406	0.176595
84	0.165186	0.015725	0.090212	0.144095	0.0660731	0.0452534	0.243715	0.225687	0.143934	0.222209	0.147211	0.170042
86	0.167585	0.005857	0.099097	0.117981	0.0657183	0.049975	0.239172	0.21848	0.144807	0.200425	0.147033	0.176157
88	0.151138	0.017788	0.095566	0.108834	0.0451356	0.0456398	0.241246	0.210747	0.135233	0.181303	0.145366	0.161856
90	0.152008	0.007424	0.093542	0.111021	0.0497125	0.0351693	0.224549	0.218787	0.146077	0.177671	0.135544	0.149143
92	0.143172	0.018727	0.099023	0.116755	0.0474419	0.040138	0.223611	0.191348	0.134572	0.170084	0.134001	0.135002
94	0.136087	0.016005	0.09619	0.106547	0.0456109	0.0361073	0.218031	0.203946	0.140607	0.171789	0.131519	0.135928
96	0.134399	0.012062	0.094708	0.105028	0.0436487	0.0358421	0.224071	0.19061	0.144027	0.184827	0.126003	0.123815
98	0.13377	0.021126	0.090536	0.107633	0.027211	0.0335851	0.216067	0.181074	0.122698	0.177182	0.121606	0.127012
100	0.130453	0.023741	0.092934	0.0975956	0.0407119	0.0282318	0.216818	0.186985	0.125748	0.167986	0.122182	0.141285
102	0.124993	0.021201	0.085536	0.0843159	0.0271062	0.0297055	0.202134	0.176474	0.137419	0.156778	0.12164	0.14491
104	0.124317	0.017695	0.088352	0.176567	0.196898	0.197941	0.199936	0.173364	0.129141	0.245706	0.324887	0.236095
106	0.24735	0.151048	0.271535	0.550371	0.61856	0.60903	0.358797	0.327623	0.372742	0.650996	0.749803	0.62067
108	0.62183	0.520261	0.643869	0.901208	0.905135	0.976878	0.81833	0.790017	0.782099	1.09381	1.00178	0.942375
110	0.985644	0.868691	0.923815	0.875469	0.885498	0.96527	1.22045	1.12807	1.05779	1.12912	0.989364	0.988107
112	0.957954	0.786418	0.798046	0.779202	0.799378	0.846723	1.1954	1.13678	0.960238	1.0914	0.918083	0.907479
114	0.848519	0.656567	0.640194	0.701166	0.711121	0.748691	1.11341	1.0757	0.842808	1.03643	0.847314	0.846902
116	0.757606	0.547078	0.525	0.63179	0.640556	0.659417	1.05125	1.00168	0.745359	0.983579	0.790868	0.782942
118	0.682053	0.463343	0.438903	0.577376	0.575827	0.596145	1.00475	0.94747	0.646179	0.924487	0.732939	0.744548
120	0.622336	0.390697	0.380286	0.531069	0.522497	0.541431	0.957197	0.874359	0.597681	0.880332	0.674037	0.69945
122	0.572781	0.337341	0.341812	0.468817	0.461785	0.496423	0.910437	0.842799	0.558641	0.849715	0.629194	0.655124
124	0.536131	0.284181	0.299678	0.433896	0.428744	0.45499	0.882838	0.812867	0.515237	0.809817	0.58912	0.603609
126	0.497619	0.258019	0.263506	0.388705	0.384867	0.414288	0.844425	0.792013	0.501298	0.767988	0.552553	0.558458
128	0.466387	0.210882	0.246366	0.37688	0.354077	0.390886	0.817948	0.749871	0.46471	0.718733	0.52359	0.548851
130	0.441945	0.196899	0.224166	0.351081	0.333839	0.367366	0.787048	0.71376	0.420289	0.72164	0.491785	0.51117
132	0.419832	0.179698	0.208898	0.319558	0.293446	0.333006	0.772357	0.70415	0.406774	0.663097	0.46727	0.499438
134	0.392443	0.146307	0.204498	0.300526	0.266315	0.298897	0.750089	0.658256	0.392548	0.6468	0.439764	0.478079
136	0.378679	0.133307	0.186765	0.277699	0.249895	0.29952	0.730611	0.652742	0.391507	0.637293	0.417858	0.459671
138	0.35874	0.115111	0.180095	0.273007	0.209937	0.277856	0.709687	0.630021	0.37563	0.605205	0.395412	0.427042
140	0.344032	0.106599	0.169666	0.245539	0.201248	0.260554	0.689248	0.604169	0.364213	0.581108	0.379634	0.414096
142	0.329456	0.093679	0.16396	0.244047	0.184874	0.24237	0.657474	0.593538	0.344593	0.574678	0.36729	0.398019
144	0.314488	0.089784	0.151769	0.222863	0.162938	0.227881	0.655035	0.564447	0.342306	0.538579	0.354089	0.38831
146	0.307348	0.086999	0.153033	0.224255	0.147712	0.223098	0.631876	0.568689	0.328533	0.527372	0.336974	0.352156
148	0.289348	0.079471	0.144816	0.210642	0.131206	0.200033	0.612018	0.541132	0.31502	0.504724	0.325424	0.344212
150	0.283069	0.084191	0.135488	0.213855	0.123363	0.18731	0.600381	0.541283	0.327266	0.484624	0.316884	0.371943
152	0.274453	0.07157	0.130887	0.198724	0.117056	0.177822	0.588056	0.519384	0.314951	0.472133	0.305345	0.352115
154	0.258449	0.076388	0.125022	0.17813	0.0921206	0.158676	0.575721	0.501758	0.308497	0.446985	0.299553	0.346876
156	0.254514	0.074608	0.126064	0.17516	0.0824613	0.160246	0.557757	0.493829	0.295858	0.444816	0.286475	0.341272
158	0.245468	0.07484	0.126561	0.175546	0.0763559	0.154389	0.553351	0.488284	0.296501	0.434813	0.279606	0.330079
160	0.244075	0.066027	0.119329	0.16072	0.066258	0.144553	0.532906	0.487694	0.291674	0.42248	0.274672	0.319267
162	0.232953	0.062962	0.121726	0.129786	0.0575871	0.135851	0.525996	0.467299	0.281432	0.416695	0.263546	0.315948
164	0.225792	0.066559	0.115488	0.146786	0.0506099	0.127623	0.514219	0.46152	0.28918	0.39376	0.255511	0.313168
166	0.217754	0.068475	0.115663	0.134777	0.0485955	0.118836	0.509492	0.458212	0.273055	0.390716	0.248881	0.283018
168	0.216161	0.078407	0.114577	0.124637	0.0426489	0.107999	0.496304	0.451246	0.278072	0.3865	0.24849	0.264074
170	0.211512	0.078836	0.115736	0.133714	0.036096	0.0972496	0.492818	0.442743	0.268251	0.358734	0.24174	0.281709
172	0.205765	0.081152	0.10975	0.146171	0.0208868	0.0902625	0.478402	0.432097	0.264936	0.350594	0.232564	0.266043
174	0.19556	0.0696	0.103746	0.12962	0.010013	0.0998839	0.474394	0.425637	0.253759	0.353248	0.230974	0.267787
176	0.193116	0.066555	0.111201	0.123857	0.014628	0.0902245	0.472193	0.409192	0.248964	0.339025	0.226183	0.260249
178	0.190596	0.064917	0.103488	0.115291	0.0104038	0.0748855	0.460987	0.387692	0.26576	0.339954	0.223354	0.286355
180	0.185565	0.059721	0.096852	0.12389	0.00675957	0.0802604	0.450935	0.391752	0.251866	0.3236	0.215447	0.232831
182	0.17858	0.063686	0.098497	0.115505	-0.00508573	0.0747115	0.44413	0.377324	0.250461	0.312671	0.216392	0.249098
184	0.177432	0.072677	0.08925	0.10368	-0.00841938	0.0731747	0.446704	0.383303	0.247086	0.30842	0.206736	0.244144
186	0.171134	0.060253	0.095554	0.107354	-0.0134039	0.0746309	0.442279	0.35566	0.255691	0.311194	0.206293	0.277579
188	0.171103	0.060666	0.101862	0.0959274	-0.0101382	0.0697228	0.432152	0.354704	0.250452	0.287804	0.202376	0.259986
190	0.16464	0.057986	0.091554	0.0938288	-0.0178221	0.0717178	0.423023	0.352538	0.235451	0.283046	0.199907	0.244936
192	0.166842	0.040621	0.091533	0.079751	-0.0259612	0.0679433	0.411983	0.342614	0.237522	0.266383	0.196629	0.230239
194	0.164943	0.053384	0.08719	0.0772715	-0.0285037	0.0658727	0.418539	0.3531	0.247925	0.281211	0.195243	0.237835
196	0.16253	0.042024	0.090069	0.0774204	-0.00145119	0.0878198	0.413026	0.337416	0.235105	0.27766	0.248199	0.218939
198	0.164127	0.050479	0.092778	0.408004	0.408667	0.518364	0.407932	0.337782	0.238737	0.663907	0.72307	0.527002
200	0.257675	0.168657	0.233499	0.749201	0.728014	0.911838	0.565337	0.436452	0.438379	1.10654	0.982261	0.848388
202	0.587132	0.52036	0.6064	0.86213	0.820822	1.07972	1.01563	0.83335	0.848417	1.28898	1.02657	0.946543
204	0.90875	0.840532	0.885526	0.785458	0.732475	0.97395	1.35246	1.15334	1.13809	1.25212	0.980099	0.87323
206	0.92167	0.797866	0.799811	0.707754	0.666503	0.869165	1.3659	1.1611	1.0178	1.19926	0.924338	0.84068
208	0.820284	0.659134	0.656546	0.61481	0.61693	0.786546	1.29659	1.11513	0.896645	1.15316	0.871683	0.767234
210	0.741162	0.560531	0.529378	0.561229	0.560451	0.716956	1.24197	1.05869	0.813099	1.09186	0.824926	0.738953
212	0.667789	0.460366	0.448197	0.528307	0.503524	0.657196	1.19432	1.00353	0.716156	1.04037	0.779182	0.698463
214	0.613162	0.388871	0.39261	0.483193	0.458538	0.606498	1.1421	0.967959	0.668566	1.001	0.743017	0.669036
216	0.563048	0.337858	0.343581	0.440325	0.418228	0.557208	1.10398	0.929463	0.609526	0.9454	0.701552	0.635158
218	0.523635	0.292475	0.30074	0.41661	0.389508	0.537402	1.07914	0.907746	0.577602	0.920888	0.665018	0.608606
220	0.485618	0.251251	0.276206	0.38502	0.366463	0.500013	1.05028	0.880965	0.550113	0.885372	0.639107	0.570803
222	0.458638	0.213948	0.255277	0.355981	0.334692	0.473985	1.00949	0.855564	0.503724	0.888155	0.613361	0.557658
224	0.43082	0.194976	0.225394	0.335216	0.320886	0.446847	0.98311	0.821332	0.470983	0.844645	0.587715	0.540477
226	0.407864	0.177799	0.216181	0.310952	0.299112	0.420898	0.966655	0.819498	0.431388	0.806258	0.56908	0.518525
228	0.384852	0.161243	0.207227	0.313342	0.282066	0.394273	0.949042	0.795182	0.434081	0.770938	0.550802	0.518496
230	0.36889	0.153102	0.189802	0.280771	0.253126	0.381751	0.924601	0.77488	0.417243	0.77725	0.530657	0.516164
232	0.345899	0.127203	0.181176	0.274198	0.241396	0.365745	0.907001	0.766747	0.419196	0.760213	0.51256	0.504165
234	0.334019	0.128603	0.175841	0.269016	0.2127	0.325347	0.89652	0.760711	0.415419	0.738919	0.494918	0.468614
236	0.319667	0.107697	0.169432	0.243854	0.187926	0.318073	0.881499	0.753757	0.394291	0.722046	0.479191	0.486385
238	0.311212	0.100801	0.164138	0.241372	0.185884	0.297211	0.853504	0.730168	0.39088	0.705531	0.463639	0.472363
240	0.301457	0.090771	0.158014	0.228404	0.169286	0.276968	0.852513	0.722991	0.370914	0.692505	0.449028	0.447224
242	0.283917	0.094606	0.159054	0.215624	0.156739	0.281772	0.834538	0.708508	0.3581	0.662211	0.432073	0.463243
244	0.275423	0.101788	0.156426	0.22845	0.151515	0.242714	0.825618	0.702457	0.352133	0.670457	0.424465	0.46612
246	0.260124	0.111547	0.150181	0.213999	0.137588	0.228536	0.802945	0.684271	0.360929	0.64343	0.409312	0.464556
248	0.254768	0.106824	0.155422	0.197066	0.134674	0.232995	0.789067	0.680705	0.349992	0.620876	0.400971	0.443362
250	0.248926	0.090272	0.148327	0.194365	0.115696	0.216663	0.780562	0.670309	0.354168	0.601605	0.389728	0.45589
252	0.237356	0.095748	0.141843	0.179379	0.101261	0.190157	0.768451	0.673585	0.350365	0.595913	0.377397	0.449958
254	0.234446	0.082433	0.141111	0.173484	0.100401	0.187183	0.762754	0.675168	0.345274	0.571729	0.371154	0.441161
256	0.220727	0.094467	0.133242	0.175504	0.106423	0.182556	0.753161	0.670636	0.346556	0.563765	0.360397	0.42969
258	0.22441	0.082647	0.134816	0.16529	0.0834746	0.178552	0.735078	0.65839	0.341576	0.549121	0.352798	0.419915
260	0.213067	0.088907	0.128516	0.160221	0.086411	0.156903	0.725796	0.643001	0.329503	0.544517	0.343511	0.437377
262	0.209698	0.07344	0.127647	0.166696	0.077317	0.143304	0.715075	0.636938	0.326991	0.534222	0.333981	0.440023
264	0.206115	0.075365	0.123676	0.144028	0.0686575	0.148465	0.717	0.63782	0.322684	0.51473	0.325356	0.405945
266	0.203219	0.064491	0.124474	0.152293	0.0671048	0.126146	0.692335	0.612072	0.324619	0.517135	0.319401	0.408342
268	0.205519	0.067221	0.122083	0.14465	0.0666689	0.119955	0.682038	0.612	0.323254	0.505736	0.314381	0.374796
270	0.195247	0.059365	0.117772	0.13189	0.0580067	0.120451	0.677403	0.617219	0.329839	0.488863	0.311061	0.386959
272	0.192389	0.060412	0.118847	0.129124	0.0520396	0.117097	0.669165	0.601547	0.322176	0.484216	0.304075	0.381999
274	0.189826	0.054832	0.113356	0.11576	0.0432832	0.0953264	0.666526	0.590879	0.305735	0.489934	0.299536	0.372509
276	0.18387	0.046646	0.113372	0.124124	0.0354066	0.085138	0.656596	0.582777	0.313973	0.451733	0.297278	0.349468
278	0.184524	0.049839	0.112838	0.112421	0.0297463	0.0806947	0.646779	0.592336	0.287449	0.475428	0.292656	0.339399
280	0.18029	0.051105	0.108616	0.108349	0.0186901	0.0865124	0.645827	0.599441	0.300512	0.455542	0.283881	0.365596
282	0.172957	0.048918	0.106053	0.105095	0.0111401	0.0919575	0.641137	0.575623	0.291201	0.437984	0.282937	0.353189
284	0.172901	0.044555	0.099933	0.102726	0.0186566	0.0708829	0.627459	0.574097	0.292083	0.443131	0.278649	0.36327
286	0.167506	0.047794	0.101708	0.105543	0.0107333	0.0760381	0.617969	0.547642	0.294806	0.422888	0.274236	0.329185
288	0.165088	0.043599	0.104837	0.107208	0.00236481	0.0596194	0.607881	0.552668	0.299639	0.433413	0.272124	0.32175
290	0.157782	0.048134	0.099326	0.352349	0.376594	0.341951	0.602452	0.566787	0.268588	0.703701	0.660374	0.531216
292	0.155081	0.044505	0.098852	0.703585	0.692852	0.76457	0.594456	0.566948	0.282448	1.16239	0.892318	0.883998
294	0.223408	0.130311	0.198144	0.932426	0.868611	1.05145	0.751519	0.6499	0.475219	1.49209	0.985706	1.03143
296	0.518718	0.440533	0.556614	0.859479	0.804505	0.977418	1.14255	0.922474	0.857216	1.4406	0.958271	1.0003
298	0.844302	0.721722	0.828309	0.770865	0.729009	0.90288	1.43062	1.14562	1.09196	1.39358	0.918264	0.965068
300	0.915942	0.71403	0.779979	0.694259	0.669233	0.820654	1.42842	1.16111	1.01418	1.3747	0.881431	0.914973
302	0.82294	0.604716	0.628022	0.635284	0.606868	0.756477	1.37257	1.10849	0.903623	1.32074	0.845566	0.888733
304	0.74056	0.515215	0.51562	0.570513	0.552546	0.703425	1.31964	1.07672	0.822606	1.28072	0.810292	0.848529
306	0.666436	0.421975	0.427223	0.514726	0.511539	0.641768	1.28044	1.05483	0.75356	1.23687	0.774925	0.834373
308	0.606189	0.356833	0.367006	0.483998	0.47711	0.590357	1.25058	1.03031	0.682151	1.1893	0.75171	0.802593
310	0.562565	0.298182	0.324292	0.457798	0.442716	0.564741	1.21824	0.995048	0.64274	1.15458	0.726454	0.746265
312	0.52121	0.255358	0.292102	0.425218	0.402346	0.534042	1.18767	0.954505	0.59356	1.11968	0.705391	0.728011
314	0.487028	0.211648	0.264815	0.392358	0.37471	0.490797	1.16325	0.949473	0.574308	1.10995	0.683293	0.724837
316	0.451529	0.199097	0.238253	0.381974	0.354041	0.479357	1.13443	0.935884	0.53894	1.07072	0.662967	0.713318
318	0.425881	0.168761	0.225914	0.37226	0.326047	0.46779	1.11513	0.911051	0.515521	1.04467	0.647917	0.689033
320	0.401934	0.153266	0.206035	0.341098	0.31012	0.448048	1.09816	0.919274	0.505188	1.01972	0.631043	0.694785
322	0.385989	0.135166	0.193064	0.307564	0.302177	0.415652	1.08832	0.9102	0.484302	1.01071	0.625143	0.683158
324	0.365479	0.114277	0.195566	0.306169	0.283104	0.406716	1.05677	0.880413	0.46186	0.983452	0.609542	0.653701
326	0.349319	0.097373	0.17993	0.27122	0.257068	0.39022	1.03809	0.877401	0.465468	0.968923	0.601237	0.64829
328	0.328917	0.085507	0.163211	0.266944	0.240107	0.36777	1.02282	0.871633	0.460715	0.959227	0.583908	0.655159
330	0.317071	0.076658	0.162029	0.241389	0.217475	0.348247	1.01476	0.858637	0.44798	0.940408	0.579034	0.636356
332	0.295748	0.057243	0.151435	0.230088	0.211485	0.341927	0.993759	0.850705	0.428954	0.921184	0.563793	0.637838
334	0.284182	0.059261	0.149377	0.226131	0.195681	0.314535	0.981532	0.832585	0.430895	0.908549	0.555229	0.657467
336	0.273856	0.053777	0.142221	0.218643	0.181519	0.304904	0.982118	0.837638	0.41434	0.871241	0.542116	0.636753
338	0.263158	0.043894	0.144138	0.213563	0.173525	0.29467	0.956982	0.833158	0.417516	0.881611	0.531331	0.615475
340	0.252858	0.026523	0.136475	0.200638	0.156185	0.278112	0.948937	0.820566	0.405345	0.856344	0.523333	0.600157
342	0.244354	0.028617	0.122099	0.190894	0.140969	0.266783	0.941925	0.825794	0.409336	0.838836	0.509931	0.596646
344	0.238904	0.024943	0.132949	0.188646	0.137389	0.249919	0.926143	0.822457	0.406259	0.822684	0.50514	0.583856
346	0.230182	0.031986	0.121104	0.177848	0.11725	0.237301	0.925438	0.818741	0.390056	0.819378	0.494077	0.604335
348	0.223642	0.025241	0.125856	0.167584	0.11354	0.213991	0.902999	0.801943	0.389724	0.801677	0.482252	0.576415
350	0.215644	0.021447	0.120634	0.159043	0.105922	0.22246	0.896989	0.787964	0.385234	0.805319	0.477464	0.575998
352	0.207285	0.018467	0.120756	0.153914	0.10309	0.213912	0.889695	0.772407	0.386092	0.805124	0.466813	0.564792
354	0.204916	0.018918	0.124601	0.149771	0.0861982	0.201707	0.885771	0.790838	0.383191	0.790908	0.45246	0.571221
356	0.198536	0.017795	0.115665	0.140081	0.077131	0.205435	0.867995	0.787001	0.371029	0.788758	0.446062	0.569214
358	0.191404	0.013307	0.118217	0.12464	0.0765524	0.190129	0.859409	0.766016	0.36649	0.757215	0.438201	0.551999
360	0.19203	0.009688	0.116261	0.122541	0.0694337	0.174091	0.849347	0.786521	0.370044	0.755205	0.434372	0.57506
362	0.186834	0.011014	0.112594	0.119825	0.0696294	0.164151	0.841699	0.780205	0.366034	0.729909	0.42714	0.567821
364	0.171798	0.002382	0.113666	0.120746	0.0674958	0.170756	0.825247	0.764743	0.369407	0.742027	0.419154	0.567459
366	0.170081	0.000575	0.103929	0.120203	0.048814	0.166754	0.811783	0.75557	0.359371	0.723342	0.416508	0.553472
368	0.163335	0.009826	0.104472	0.118454	0.0420244	0.153824	0.802967	0.772792	0.351853	0.7102	0.40945	0.535628
370	0.162706	-0.00109	0.104758	0.11327	0.044856	0.161197	0.80108	0.754766	0.348361	0.716012	0.401851	0.53447
372	0.161056	-0.00202	0.107779	0.0948528	0.0381795	0.144012	0.792534	0.753936	0.34332	0.688431	0.399067	0.518394
374	0.159126	-0.00871	0.10283	0.120677	0.0258641	0.133762	0.790575	0.752677	0.341944	0.698107	0.385992	0.534107
376	0.155304	-0.00066	0.100352	0.10905	0.0211257	0.121313	0.780147	0.741758	0.339721	0.696629	0.390385	0.545622
378	0.15229	-0.0005	0.104534	0.111856	0.0096591	0.104625	0.770829	0.738312	0.338432	0.687418	0.382113	0.533564
380	0.155159	-0.00318	0.102445	0.112524	0.00695921	0.109648	0.75466	0.750752	0.323655	0.680169	0.374969	0.530975
382	0.150347	-0.00187	0.107796	0.109701	-0.00943995	0.100672	0.751457	0.751949	0.331249	0.667666	0.367774	0.51505
384	0.145977	-0.00352	0.103583	0.104386	-0.0199984	0.10647	0.735786	0.737492	0.338258	0.675457	0.370958	0.533266
386	0.142709	-0.00529	0.098128	0.101823	-0.0246349	0.0911063	0.732918	0.731958	0.336187	0.654781	0.360766	0.504442
388	0.138846	0.000245	0.097435	0.101077	-0.0241773	0.0962948	0.724031	0.737937	0.331611	0.651076	0.360244	0.519802
390	0.135832	0.003518	0.09279	0.0988357	-0.031687	0.0752081	0.721226	0.741355	0.325954	0.64314	0.353349	0.497171

## Sheet: Figure 4D
	DMSO						VPS34IN1
Stimulation #	Exp1	Exp2	Exp3	Exp4	Exp5	Exp6	Exp1	Exp2	Exp3	Exp4	Exp5	Exp6
1	12.8383	2.09406	8.93393	9.86428	3.46694	3.18411	20.8739	17.9474	12.8752	17.1693	12.2858	13.4255
2	16.461	4.66269	9.03923	8.66946	-2.06063	6.88142	41.287	36.6188	23.9822	27.7075	19.8539	23.2987
3	17.534	4.60079	10.1181	10.5143	1.07237	7.46245	60.569	58.4076	28.637	43.4354	27.6986	34.1848
4	14.447	-0.34662	10.2988	11.3527	1.5902	11.7337	74.3705	73.9834	33.2337	69.0581	38.3365	53.6067
