# Supplementary material for: Endosomal phosphatidylinositol 3‐phosphate controls synaptic vesicle cycling and neurotransmission
Source: EMBO J. 2022 Mar 22;41(9):e109352. doi: 10.15252/embj.2021109352 (PMC9058544; doi:10.15252/embj.2021109352)
Supplement: Supplementary file 7 — Source Data for Figure 4 [file EMBJ-41-e109352-s003.zip › Figure_4_Source_Data+Statistics/Figure_4E-F/Figure_4F.xlsx]

## Sheet: Figure 4F
	Nonstim			Stim
	Exp1	Exp2	Exp3	Exp1	Exp2	Exp3
DMSO	16.4932	15.5313	9.54047	26.3325	16.1755	10.3203
VPS34IN1	19.9364	28.4332	25.8259	46.1402	44.7003	31.9669
