# Supplementary material for: Endosomal phosphatidylinositol 3‐phosphate controls synaptic vesicle cycling and neurotransmission
Source: EMBO J. 2022 Mar 22;41(9):e109352. doi: 10.15252/embj.2021109352 (PMC9058544; doi:10.15252/embj.2021109352)
Supplement: Supplementary file 7 — Source Data for Figure 4 [file EMBJ-41-e109352-s003.zip › Figure_4_Source_Data+Statistics/Figure_4G/Figure_4G.xlsx]

## Sheet: Figure 4G
	DMSO			SAR405
Stimulation #	Exp1	Exp2	Exp3	Exp1	Exp2	Exp3
1	7.38798	15.6246	25.8363	21.1802	12.5405	10.403
2	7.23604	14.7517	20.2791	26.8835	17.8999	15.1008
3	9.54979	11.8352	16.8865	31.099	26.8338	27.7614
4	13.3505	19.7034	13.8724	33.7364	32.8311	61.1972
