# Supplementary material for: Endosomal phosphatidylinositol 3‐phosphate controls synaptic vesicle cycling and neurotransmission
Source: EMBO J. 2022 Mar 22;41(9):e109352. doi: 10.15252/embj.2021109352 (PMC9058544; doi:10.15252/embj.2021109352)
Supplement: Supplementary file 7 — Source Data for Figure 4 [file EMBJ-41-e109352-s003.zip › Figure_4_Source_Data+Statistics/Figure_4H/Figure_4H.xlsx]

## Sheet: Figure 4H
	DMSO			VPS34IN1			VPS34IN1+PI3P-AM
Stimulation #	Exp1	Exp2	Exp3	Exp1	Exp2	Exp3	Exp1	Exp2	Exp3
1	1.24545	12.3912	3.10158	17.8547	11.1192	8.44098	-3.11225	7.5572	4.25579
2	1.30661	7.12963	6.30295	26.6152	12.179	36.7464	-6.55962	6.7926	0.071606
3	0.575705	2.71125	2.07525	28.9199	21.8752	67.4375	-8.06212	9.51267	-3.27379
4	-2.76227	0.691455	-0.66065	28.2335	27.457	76.9545	-10.7766	10.5742	-0.79506
