# Supplementary material for: Endosomal phosphatidylinositol 3‐phosphate controls synaptic vesicle cycling and neurotransmission
Source: EMBO J. 2022 Mar 22;41(9):e109352. doi: 10.15252/embj.2021109352 (PMC9058544; doi:10.15252/embj.2021109352)
Supplement: Supplementary file 7 — Source Data for Figure 4 [file EMBJ-41-e109352-s003.zip › Figure_4_Source_Data+Statistics/Figure_4I/Figure_4I.xlsx]

## Sheet: Figure 4I
	shCtrl			shVPS34
Stimulation #	Exp1	Exp2	Exp3	Exp1	Exp2	Exp3
1	12.5412	21.8174	-0.93663	30.0299	17.4173	-9.12699
2	10.9682	16.2613	-3.1643	37.8927	37.0464	-3.36438
3	7.88197	9.09727	-9.5452	37.3367	57.0457	37.9149
4	-0.96553	0.718602	-11.4392	35.9629	82.7382	52.7558
