# Supplementary material for: Endosomal phosphatidylinositol 3‐phosphate controls synaptic vesicle cycling and neurotransmission
Source: EMBO J. 2022 Mar 22;41(9):e109352. doi: 10.15252/embj.2021109352 (PMC9058544; doi:10.15252/embj.2021109352)
Supplement: Supplementary file 8 — Source Data for Figure 5 [file EMBJ-41-e109352-s008.zip]

Archive with 49 entries (32 files):
- Figure_5_Source_Data+Statistics/
- Figure_5_Source_Data+Statistics/Figure_5_Statistics.xlsx
- Figure_5_Source_Data+Statistics/Figure_5A/
- Figure_5_Source_Data+Statistics/Figure_5A/Figure_5A.xlsx
- Figure_5_Source_Data+Statistics/Figure_5B/
- Figure_5_Source_Data+Statistics/Figure_5B/Figure_5B.xlsx
- Figure_5_Source_Data+Statistics/Figure_5C/
- Figure_5_Source_Data+Statistics/Figure_5C/Figure_5C.xlsx
- Figure_5_Source_Data+Statistics/Figure_5D/
- Figure_5_Source_Data+Statistics/Figure_5D/Figure_5D.xlsx
- Figure_5_Source_Data+Statistics/Figure_5E/
- Figure_5_Source_Data+Statistics/Figure_5E/western_calpain2.tif
- Figure_5_Source_Data+Statistics/Figure_5E/western_cdk5.tif
- Figure_5_Source_Data+Statistics/Figure_5E/western_p35-p25.tif
- Figure_5_Source_Data+Statistics/Figure_5E/western_rab5.tif
- Figure_5_Source_Data+Statistics/Figure_5E/western_tubulin.tif
- Figure_5_Source_Data+Statistics/Figure_5F/
- Figure_5_Source_Data+Statistics/Figure_5F/Figure_5F.xlsx
- Figure_5_Source_Data+Statistics/Figure_5G-H/
- Figure_5_Source_Data+Statistics/Figure_5G-H/Figure_5G-H.xlsx
- __MACOSX/
- __MACOSX/._Figure_5_Source_Data+Statistics
- __MACOSX/Figure_5_Source_Data+Statistics/
- __MACOSX/Figure_5_Source_Data+Statistics/._Figure_5A
- __MACOSX/Figure_5_Source_Data+Statistics/._Figure_5B
- __MACOSX/Figure_5_Source_Data+Statistics/._Figure_5C
- __MACOSX/Figure_5_Source_Data+Statistics/._Figure_5D
- __MACOSX/Figure_5_Source_Data+Statistics/._Figure_5E
- __MACOSX/Figure_5_Source_Data+Statistics/._Figure_5F
- __MACOSX/Figure_5_Source_Data+Statistics/._Figure_5G-H
- __MACOSX/Figure_5_Source_Data+Statistics/._Figure_5_Statistics.xlsx
- __MACOSX/Figure_5_Source_Data+Statistics/Figure_5A/
- __MACOSX/Figure_5_Source_Data+Statistics/Figure_5A/._Figure_5A.xlsx
- __MACOSX/Figure_5_Source_Data+Statistics/Figure_5B/
- __MACOSX/Figure_5_Source_Data+Statistics/Figure_5B/._Figure_5B.xlsx
- __MACOSX/Figure_5_Source_Data+Statistics/Figure_5C/
- __MACOSX/Figure_5_Source_Data+Statistics/Figure_5C/._Figure_5C.xlsx
- __MACOSX/Figure_5_Source_Data+Statistics/Figure_5D/
- __MACOSX/Figure_5_Source_Data+Statistics/Figure_5D/._Figure_5D.xlsx
- __MACOSX/Figure_5_Source_Data+Statistics/Figure_5E/
- __MACOSX/Figure_5_Source_Data+Statistics/Figure_5E/._western_calpain2.tif
- __MACOSX/Figure_5_Source_Data+Statistics/Figure_5E/._western_cdk5.tif
- __MACOSX/Figure_5_Source_Data+Statistics/Figure_5E/._western_p35-p25.tif
- __MACOSX/Figure_5_Source_Data+Statistics/Figure_5E/._western_rab5.tif
- __MACOSX/Figure_5_Source_Data+Statistics/Figure_5E/._western_tubulin.tif
- __MACOSX/Figure_5_Source_Data+Statistics/Figure_5F/
- __MACOSX/Figure_5_Source_Data+Statistics/Figure_5F/._Figure_5F.xlsx
- __MACOSX/Figure_5_Source_Data+Statistics/Figure_5G-H/
- __MACOSX/Figure_5_Source_Data+Statistics/Figure_5G-H/._Figure_5G-H.xlsx
