# Supplementary material for: Endosomal phosphatidylinositol 3‐phosphate controls synaptic vesicle cycling and neurotransmission
Source: EMBO J. 2022 Mar 22;41(9):e109352. doi: 10.15252/embj.2021109352 (PMC9058544; doi:10.15252/embj.2021109352)
Supplement: Supplementary file 8 — Source Data for Figure 5 [file EMBJ-41-e109352-s008.zip › Figure_5_Source_Data+Statistics/Figure_5_Statistics.xlsx]

## Sheet: Figure 5
Figure 5			Mean ± SEM	Statistical Test	p value	Significance	Sample Size	q	df
A	DMSO	Stimulation#1	2.251 ± 1.274 %	Two-way ANOVA			N=3
		Stimulation#2	1.292 ± 0.748 %	Tukey's multiple comparisons test			N=3
		Stimulation#3	-0.040 ± 1.204 %				N=3
		Stimulation#4	0.079 ± 1.458 %				N=3
	DMSO+TTX	Stimulation#1	1.029 ± 4.062 %		p > 0.05	n.s. (vs. DMSO#1)	N=3	0.2391	32
		Stimulation#2	-0.419 ± 5.270 %		p > 0.05	n.s. (vs. DMSO#2)	N=3	0.3349	32
		Stimulation#3	-1.969 ± 6.148 %		p > 0.05	n.s. (vs. DMSO#3)	N=3	0.3774	32
		Stimulation#4	5.438 ± 7.370 %		p > 0.05	n.s. (vs. DMSO#4)	N=3	1.079	32
	VPS34IN1	Stimulation#1	6.728 ± 1.778 %		p > 0.05	n.s. (vs. DMSO#1)	N=3	0.8759	32
		Stimulation#2	20.216 ± 6.783 %		p > 0.05	n.s. (vs. DMSO#2)	N=3	3.702	32
		Stimulation#3	31.215 ± 9.787 %		p < 0.001	*** (vs. DMSO#3)	N=3	6.115	32
		Stimulation#4	34.141 ± 5.380		p < 0.001	*** (vs. DMSO#4)	N=3	6.664	32
	VPS34IN1+TTX	Stimulation#1	0.153 ± 4.328 %		p > 0.05	n.s. (vs VPS34IN1#1)	N=3	1.286	32
		Stimulation#2	-0.827 ± 5.179 %		p < 0.05	* (vs. VPS34IN1#2)	N=3	4.117	32
		Stimulation#3	0.296 ± 6.300 %		p < 0.001	*** (vs. VPS34IN1#3)	N=3	6.049	32
		Stimulation#4	2.233 ± 1.092 %		p < 0.001	*** (vs. VPS34IN1#4)	N=3	6.243	32
			Mean ± SEM	Statistical Test	p value	Significance	Sample Size	q	df
B	DMSO	Stimulation#1	7.378 ± 1.915 %	Two-way ANOVA			N=3
		Stimulation#2	7.655 ± 0.915 %	Tukey's multiple comparisons test			N=3
		Stimulation#3	7.586 ± 0.523 %				N=3
		Stimulation#4	2.209 ± 2.059 %				N=3
	VPS34IN1	Stimulation#1	16.986 ± 3.506 %		p > 0.05	n.s. (vs. DMSO#1)	N=3	1.874	32
		Stimulation#2	34.670 ± 1.164 %		p < 0.01	** (vs. DMSO#2)	N=3	5.268	32
		Stimulation#3	62.307 ± 8.837 %		p < 0.0001	**** (vs. DMSO#3)	N=3	10.67	32
		Stimulation#4	67.805 ± 4.570 %		p < 0.0001	**** (vs. DMSO#4)	N=3	12.15	32
	EGTA	Stimulation#1	0.900 ± 6.881 %		p > 0.05	n.s. (vs. DMSO#1)	N=3	1.263	32
		Stimulation#2	-3.282 ± 7.502 %		p > 0.05	n.s. (vs. DMSO#2)	N=3	2.133	32
		Stimulation#3	-6.788 ± 9.400 %		p > 0.05	n.s. (vs. DMSO#3)	N=3	2.803	32
		Stimulation#4	-9.808 ± 9.159 %		p > 0.05	n.s. (vs. DMSO#4)	N=3	2.987	32
	VPS34IN1+EGTA	Stimulation#1	0.112 ± 2.379 %		p > 0.05	n.s. (vs. VPS34IN1#1)	N=3	3.29	32
		Stimulation#2	-0.408 ± 3.180 %		p < 0.001	*** (vs. VPS34IN1#2)	N=3	6.84	32
		Stimulation#3	-4.137 ± 1.797 %		p < 0.0001	**** (vs. VPS34IN1#3)	N=3	12.96	32
		Stimulation#4	-3.090 ± 2.067 %		p < 0.0001	**** (vs. VPS34IN1#4)	N=3	13.82	32
			Mean ± SEM	Statistical Test	p value	Significance	Sample Size	q	df
C	DMSO	Stimulation#1	2.740 ± 2.710 %	Two-way ANOVA			N=3
		Stimulation#2	0.560 ± 2.789 %	Tukey's multiple comparisons test			N=3
		Stimulation#3	-2.897 ± 0.836 %				N=3
		Stimulation#4	-4.198 ± 2.113 %				N=3
	VPS34IN1	Stimulation#1	17.901 ± 3.201 %		p > 0.05	n.s. (vs DMSO#1)	N=3	2.607	32
		Stimulation#2	26.447 ± 10.651 %		p < 0.05	* (vs. DMSO#2)	N=3	4.452	32
		Stimulation#3	31.765 ± 13.484 %		p < 0.01	** (vs. DMSO#3)	N=3	5.961	32
		Stimulation#4	35.485 ± 11.400 %		p < 0.001	*** (vs. DMSO#4)	N=3	6.825	32
	AP5	Stimulation#1	4.304 ± 1.605 %		p > 0.05	n.s. (vs DMSO#1)	N=3	0.2689	32
		Stimulation#2	1.988 ± 2.940 %		p > 0.05	n.s. (vs DMSO#2)	N=3	0.2456	32
		Stimulation#3	0.089 ± 2.810 %		p > 0.05	n.s. (vs DMSO#3)	N=3	0.5134	32
		Stimulation#4	1.783 ± 4.169 %		p > 0.05	n.s. (vs DMSO#4)	N=3	1.029	32
	VPS34IN1+AP5	Stimulation#1	0.811 ± 1.421 %		p > 0.05	n.s. (vs VPS34IN1#1)	N=3	2.939	32
		Stimulation#2	5.790 ± 3.783 %		p > 0.05	n.s. (vs VPS34IN1#2)	N=3	3.553	32
		Stimulation#3	6.503 ± 4.473 %		p < 0.05	* (vs VPS34IN1#3)	N=3	4.345	32
		Stimulation#4	3.483 ± 3.517 %		p < 0.01	** (vs VPS34IN1#4)	N=3	5.504	32
			Mean ± SEM	Statistical Test	p value	Significance	Sample Size	q	df
D	DMSO + Rab5 DN	Stimulation#1	8.702 ± 7.924 %	Two-way ANOVA			N=3
		Stimulation#2	7.848 ± 9.589 %	Tukey's multiple comparisons test			N=3
		Stimulation#3	5.849 ± 9.068 %				N=3
		Stimulation#4	4.254 ± 10.265 %				N=3
	VPS34IN1 + Rab5 DN	Stimulation#1	3.830 ± 3.484 %			n.s. (vs. DMSO + Rab5 DN #1)	N=3	0.6413	32
		Stimulation#2	6.161 ± 4.658 %			n.s. (vs. DMSO + Rab5 DN #2)	N=3	0.222	32
		Stimulation#3	6.979 ± 2.335 %			n.s. (vs. DMSO + Rab5 DN #3)	N=3	0.1488	32
		Stimulation#4	10.427 ± 3.762 %			n.s. (vs. DMSO + Rab5 DN #4)	N=3	0.8125	32
	DMSO + Rab5 CA	Stimulation#1	17.669 ± 9.048 %			n.s. (vs. DMSO + Rab5 DN #1)	N=3	1.18	32
		Stimulation#2	19.765 ± 8.546 %			n.s. (vs. DMSO + Rab5 DN #2)	N=3	1.569	32
		Stimulation#3	17.091 ± 11.342 %			n.s. (vs. DMSO + Rab5 DN #3)	N=3	1.48	32
		Stimulation#4	17.486 ± 10.776 %			n.s. (vs. DMSO + Rab5 DN #4)	N=3	1.742	32
	VPS34IN1 + Rab5 CA	Stimulation#1	12.524 ± 3.849 %			n.s. (vs. VPS34IN1 + Rab5 DN #1)	N=3	1.144	32
		Stimulation#2	30.268 ± 4.326 %			n.s. (vs. VPS34IN1 + Rab5 DN #2)	N=3	3.173	32
		Stimulation#3	43.876 ± 4.734 %			n.s. (vs. VPS34IN1 + Rab5 DN #3)	N=3	4.857	32
		Stimulation#4	57.284 ± 8.486 %			** (vs. VPS34IN1 + Rab5 DN #4)	N=3	6.168	32
			Mean ± SEM	Statistical Test	p value	Significance	Sample Size	q	df
F	DMSO	Stimulation#1	1.779 ± 3.134 %	Two-way ANOVA			N=3
		Stimulation#2	-0.106 ± 3.322 %	Tukey's multiple comparisons test			N=3
		Stimulation#3	-1.419 ± 4.192 %				N=3
		Stimulation#4	1.593 ± 3.379 %				N=3
	VPS34IN1	Stimulation#1	24.937 ± 7.472 %		p > 0.05	n.s. (vs DMSO#1)	N=3	3.765	28
		Stimulation#2	36.893 ± 12.144 %		p < 0.01	** (vs. DMSO#2)	N=3	6.017	28
		Stimulation#3	43.437 ± 12.210 %		p < 0.001	*** (vs. DMSO#3)	N=3	7.295	28
		Stimulation#4	47.206 ± 9.766 %		p < 0.0001	**** (vs. DMSO#4)	N=3	7.418	28
	ALLN	Stimulation#1	5.806 ± 1.183 %		p > 0.05	n.s. (vs. DMSO#1)	N=3	0.5857	28
		Stimulation#2	3.260 ± 2.103 %		p > 0.05	n.s. (vs. DMSO#2)	N=3	0.4897	28
		Stimulation#3	1.736 ± 3.324 %		p > 0.05	n.s. (vs. DMSO#3)	N=3	0.4589	28
		Stimulation#4	2.785 ± 3.549 %		p > 0.05	n.s. (vs. DMSO#4)	N=3	0.1737	28
	VPS34IN1+ALLN	Stimulation#1	-0.550 ± 2.275 %		p < 0.05	* (vs. VPS34IN1#1)	N=3	4.144	28
		Stimulation#2	0.525 ± 3.447 %		p < 0.01	** (vs. VPS34IN1#2)	N=3	5.914	28
		Stimulation#3	4.512 ± 1.813 %		p < 0.001	*** (vs. VPS34IN1#3)	N=3	6.33	28
		Stimulation#4	10.038 ± 1.253 %		p < 0.01	** (vs. VPS34IN1#4)	N=3	6.045	28
			Mean ± SEM	Statistical Test	p value	Significance	Sample Size	q	df
G	shCtrl+DMSO	Stimulation#1	4.971 ± 0.702 %	Two-way ANOVA			N=3
		Stimulation#2	3.453 ± 2.182 %	Tukey's multiple comparisons test			N=3
		Stimulation#3	1.977 ± 2.841 %				N=3
		Stimulation#4	2.220 ± 2.728 %				N=3
	shCtrl+VPS34IN1	Stimulation#1	14.528 ± 5.123 %		p > 0.05	n.s. (vs. shCtrl DMSO#1)	N=3	1.179	32
		Stimulation#2	32.158 ± 14.159 %		p > 0.05	n.s. (vs. shCtrl DMSO#2)	N=3	3.542	32
		Stimulation#3	42.598 ± 15.286 %		p < 0.01	** (vs. shCtrl DMSO#3)	N=3	5.012	32
		Stimulation#4	47.491 ± 14.008 %		p < 0.01	** (vs. shCtrl DMSO#4)	N=3	5.586	32
	shCAPN1+DMSO	Stimulation#1	10.932 ± 6.345 %		p > 0.05	n.s. (vs. shCtrl DMSO#1)	N=3	0.7355	32
		Stimulation#2	12.276 ± 7.657 %		p > 0.05	n.s. (vs. shCtrl DMSO#2)	N=3	1.089	32
		Stimulation#3	9.553 ± 4.561 %		p > 0.05	n.s. (vs. shCtrl DMSO#3)	N=3	0.9348	32
		Stimulation#4	9.746 ± 5.942 %		p > 0.05	n.s. (vs. shCtrl DMSO#4)	N=3	0.9286	32
	shCAPN1+VPS34IN1	Stimulation#1	25.282 ± 8.150 %		p > 0.05	n.s. (vs. shCAPN1 DMSO#1)	N=3	1.77	32
		Stimulation#2	31.949 ± 6.035 %		p > 0.05	n.s. (vs. shCAPN1 DMSO#2)	N=3	2.427	32
		Stimulation#3	42.664 ± 8.082 %		p < 0.05	* (vs. shCAPN1 DMSO#3)	N=3	4.085	32
		Stimulation#4	49.614 ± 7.101 %		p < 0.01	** (vs. shCAPN1 DMSO#4)	N=3	4.919	32
			Mean ± SEM	Statistical Test	p value	Significance	Sample Size	q	df
H	shCtrl+DMSO	Stimulation#1	4.971 ± 0.702 %	Two-way ANOVA			N=3
		Stimulation#2	3.453 ± 2.182 %	Tukey's multiple comparisons test			N=3
		Stimulation#3	1.977 ± 2.841 %				N=3
		Stimulation#4	2.220 ± 2.728 %				N=3
	shCtrl+VPS34IN1	Stimulation#1	14.528 ± 5.123 %		p > 0.05	n.s. (vs. shCtrl DMSO#1)	N=3	1.434	32
		Stimulation#2	32.158 ± 14.159 %		p < 0.05	* (vs. shCtrl DMSO#2)	N=3	4.307	32
		Stimulation#3	42.598 ± 15.286 %		p < 0.001	*** (vs. shCtrl DMSO#3)	N=3	6.094	32
		Stimulation#4	47.491 ± 14.008 %		p < 0.001	*** (vs. shCtrl DMSO#4)	N=3	6.792	32
	shCAPN2+DMSO	Stimulation#1	6.401 ± 1.819 %		p > 0.05	n.s. (vs. shCtrl DMSO#1)	N=3	0.2145	32
		Stimulation#2	2.317 ± 2.652 %		p > 0.05	n.s. (vs. shCtrl DMSO#2)	N=3	0.1705	32
		Stimulation#3	-2.236 ± 1.293 %		p > 0.05	n.s. (vs. shCtrl DMSO#3)	N=3	0.632	32
		Stimulation#4	-3.687 ± 3.086 %		p > 0.05	n.s. (vs. shCtrl DMSO#4)	N=3	0.8862	32
	shCAPN2+VPS34IN1	Stimulation#1	6.602 ± 1.099 %		p > 0.05	n.s. (vs. shCtrl+VPS34IN1#1)	N=3	1.189	32
		Stimulation#2	7.857 ± 1.459 %		p > 0.05	n.s. (vs. shCtrl+VPS34IN1#2)	N=3	3.646	32
		Stimulation#3	8.452 ± 2.187 %		p < 0.01	** (vs. shCtrl+VPS34IN1#3)	N=3	5.123	32
		Stimulation#4	8.527 ± 1.946 %		p < 0.01	** (vs. shCtrl+VPS34IN1#4)	N=3	5.846	32
