# Supplementary material for: Endosomal phosphatidylinositol 3‐phosphate controls synaptic vesicle cycling and neurotransmission
Source: EMBO J. 2022 Mar 22;41(9):e109352. doi: 10.15252/embj.2021109352 (PMC9058544; doi:10.15252/embj.2021109352)
Supplement: Supplementary file 8 — Source Data for Figure 5 [file EMBJ-41-e109352-s008.zip › Figure_5_Source_Data+Statistics/Figure_5A/Figure_5A.xlsx]

## Sheet: Figure 5A
	DMSO			DMSO+TTX			VPS34IN1			VPS34IN1+TTX
Stimulation #	Exp1	Exp2	Exp3	Exp1	Exp2	Exp3	Exp1	Exp2	Exp3	Exp1	Exp2	Exp3
1	4.59581	0.215707	1.94191	8.13243	-5.93578	0.890489	8.05051	3.20893	8.92578	4.39037	-8.50272	4.57201
2	1.99895	-0.202495	2.07994	8.96086	-9.27221	-0.946993	30.9868	7.68766	21.9723	2.98139	-11.0729	5.60924
3	1.34648	-2.43719	0.97117	7.69836	-13.3829	-0.221982	50.3725	18.1624	25.1094	6.51521	-12.3041	6.67722
4	0.182057	-2.49757	2.55125	7.78922	-17.6839	-6.41981	44.8778	28.1665	29.3793	7.67882	-5.78017	4.80025
