# Supplementary material for: Endosomal phosphatidylinositol 3‐phosphate controls synaptic vesicle cycling and neurotransmission
Source: EMBO J. 2022 Mar 22;41(9):e109352. doi: 10.15252/embj.2021109352 (PMC9058544; doi:10.15252/embj.2021109352)
Supplement: Supplementary file 8 — Source Data for Figure 5 [file EMBJ-41-e109352-s008.zip › Figure_5_Source_Data+Statistics/Figure_5B/Figure_5B.xlsx]

## Sheet: Figure 5B
	DMSO			VPS34IN1			EGTA			VPS34IN1+EGTA
Stimulation #	Exp1	Exp2	Exp3	Exp1	Exp2	Exp3	Exp1	Exp2	Exp3	Exp1	Exp2	Exp3
1	10.8745	6.98318	4.27529	10.2102	18.8096	21.9394	13.8468	-9.61521	-1.53035	4.8521	-1.90319	-2.61156
2	9.35128	6.2135	7.40112	36.3665	35.2032	32.4415	11.1079	-14.1567	-6.7976	2.63177	2.91156	-6.76606
3	6.89605	8.61238	7.24829	78.2115	47.6793	61.0299	10.4773	-21.8657	-8.9756	-0.70868	-4.91764	-6.78606
4	7.71976	7.41345	1.39517	73.4822	58.762	71.171	6.07823	-25.6502	-9.8526	0.51847	-3.14764	-6.64006
