# Supplementary material for: Endosomal phosphatidylinositol 3‐phosphate controls synaptic vesicle cycling and neurotransmission
Source: EMBO J. 2022 Mar 22;41(9):e109352. doi: 10.15252/embj.2021109352 (PMC9058544; doi:10.15252/embj.2021109352)
Supplement: Supplementary file 8 — Source Data for Figure 5 [file EMBJ-41-e109352-s008.zip › Figure_5_Source_Data+Statistics/Figure_5C/Figure_5C.xlsx]

## Sheet: Figure 5C
	DMSO			VPS34IN1			AP5			VPS34IN1+AP5
Stimulation #	Exp1	Exp2	Exp3	Exp1	Exp2	Exp3	Exp1	Exp2	Exp3	Exp1	Exp2	Exp3
1	7.53669	2.52687	-1.84242	21.3822	11.5068	20.8149	7.1277	1.571	4.21303	-1.50571	3.39473	0.54356
2	3.4827	3.2133	-5.01592	47.7352	15.1438	16.4616	7.6158	-2.3001	0.64793	8.78744	10.3069	-1.72559
3	-3.44923	-1.25433	-3.98667	58.5272	21.2599	15.5077	4.86778	-4.8631	0.26138	10.6001	11.341	-2.43259
4	-1.47873	-2.75533	-8.35992	56.7865	31.8754	17.794	9.82995	-4.13485	-0.34582	4.39182	9.0693	-3.01284
