# Supplementary material for: Endosomal phosphatidylinositol 3‐phosphate controls synaptic vesicle cycling and neurotransmission
Source: EMBO J. 2022 Mar 22;41(9):e109352. doi: 10.15252/embj.2021109352 (PMC9058544; doi:10.15252/embj.2021109352)
Supplement: Supplementary file 8 — Source Data for Figure 5 [file EMBJ-41-e109352-s008.zip › Figure_5_Source_Data+Statistics/Figure_5D/Figure_5D.xlsx]

## Sheet: Figure 5D
	DMSO - Rab5 CA			VPS34IN1 - Rab5 CA			DMSO - Rab5 DN			VPS34IN1 - Rab5 DN
Stimulation #	Exp1	Exp2	Exp3	Exp1	Exp2	Exp3	Exp1	Exp2	Exp3	Exp1	Exp2	Exp3
1	10.459	35.6506	6.90006	20.192	8.08319	9.29823	21.0562	11.1229	-6.07255	8.16421	6.38778	-3.06213
2	13.7122	36.6354	8.94943	37.576	22.6028	30.6268	23.6219	9.40428	-9.48455	8.51328	12.7903	-2.82205
3	8.94313	39.5007	2.83146	48.4135	34.4107	48.8045	15.7212	14.0889	-12.2621	6.02483	3.49748	11.4162
4	9.39735	38.8332	4.23024	57.1163	42.6715	72.0667	12.718	16.22	-16.1766	3.0661	15.4621	12.7515
