# Supplementary material for: Endosomal phosphatidylinositol 3‐phosphate controls synaptic vesicle cycling and neurotransmission
Source: EMBO J. 2022 Mar 22;41(9):e109352. doi: 10.15252/embj.2021109352 (PMC9058544; doi:10.15252/embj.2021109352)
Supplement: Supplementary file 8 — Source Data for Figure 5 [file EMBJ-41-e109352-s008.zip › Figure_5_Source_Data+Statistics/Figure_5F/Figure_5F.xlsx]

## Sheet: Figure 5F
	DMSO			VPS34IN1			ALLN		IN1+ALLN
Stimulation #	Exp1	Exp2	Exp3	Exp1	Exp2	Exp3	Exp1	Exp2	Exp1	Exp2	Exp3
1	-3.98448	2.52687	6.79598	25.9536	11.5068	37.3311	6.98835	4.62315	-3.73569	3.85675	-1.77216
2	-6.09098	0.38637	5.38535	38.4057	15.1438	57.1299	5.36318	1.15692	-5.66869	6.24285	1.00046
3	-8.76073	-1.25433	5.75883	45.6709	21.2599	63.3799	5.06062	-1.58773	1.25291	7.5167	4.76656
4	-0.71751	-2.75533	8.24545	44.3922	31.8754	65.3514	6.3344	-0.76448	7.64393	10.5953	11.8746
