# Supplementary material for: Endosomal phosphatidylinositol 3‐phosphate controls synaptic vesicle cycling and neurotransmission
Source: EMBO J. 2022 Mar 22;41(9):e109352. doi: 10.15252/embj.2021109352 (PMC9058544; doi:10.15252/embj.2021109352)
Supplement: Supplementary file 8 — Source Data for Figure 5 [file EMBJ-41-e109352-s008.zip › Figure_5_Source_Data+Statistics/Figure_5G-H/Figure_5G-H.xlsx]

## Sheet: Normalized_pHluorin_shCalpain1
time (s)	shCtrl+DMSO			shCtrl+VPS34IN1			shCAPN1+DMSO			shCAPN1+VPS34IN1
2	0.010019	0.005748	0.002643	0.030053	-0.00082	-0.03027	0.012522	-0.00834	-0.00055	-0.03179	-0.02491	-0.02203
4	-0.00878	-0.01729	0.009247	-0.03876	-0.00574	0.006387	0.006235	0.005485	-0.0809	0.012671	-0.01116	-0.01746
6	0.00017	0.005317	-0.00271	0.006802	0.003839	0.005749	-0.02143	-0.01178	-0.00579	0.032182	-0.01207	-0.00191
8	-0.00202	0.004801	-0.00641	0.010945	-0.00987	0.012658	0.007466	0.001203	8.23e-05	-0.06118	0.007343	0.027109
10	0.000616	0.001429	-0.00277	-0.00904	0.012593	0.005472	-0.0048	0.013436	0.087157	0.048117	0.040794	0.014295
12	0.208183	0.262922	0.204064	0.269672	0.23747	0.209464	0.250526	0.480684	0.245477	0.273188	0.361937	0.495331
14	0.610328	0.707614	0.639028	0.757686	0.678818	0.625292	0.654474	0.831479	0.536359	0.70856	0.762596	0.831207
16	1	1	1	1	1	1	1	1	1	1	1	1
18	0.91329	0.901634	0.935281	0.863659	0.936706	0.940607	0.82334	0.868568	0.857392	0.929313	0.871499	0.940912
20	0.819867	0.808904	0.798069	0.887689	0.858639	0.902497	0.691422	0.765454	0.75412	0.948265	0.822232	0.906672
22	0.725269	0.729545	0.690259	0.792487	0.762579	0.872066	0.587765	0.658723	0.760594	0.771005	0.779813	0.876694
24	0.639264	0.648172	0.598777	0.724339	0.685257	0.721853	0.490142	0.571963	0.692892	0.696002	0.739835	0.857457
26	0.57898	0.581761	0.53137	0.634417	0.642451	0.671798	0.465304	0.511007	0.648276	0.556896	0.683622	0.800462
28	0.51682	0.538094	0.452516	0.626413	0.608258	0.663045	0.410151	0.457723	0.571411	0.570301	0.664795	0.771744
30	0.466336	0.475795	0.410733	0.557478	0.548492	0.54137	0.373702	0.413985	0.530747	0.433419	0.658378	0.739726
32	0.420236	0.433606	0.360932	0.480486	0.521198	0.506931	0.343238	0.372719	0.403909	0.427329	0.641566	0.70729
34	0.38717	0.39005	0.32567	0.522803	0.486569	0.481548	0.322323	0.325887	0.447945	0.399567	0.669448	0.674086
36	0.342928	0.336485	0.278246	0.39468	0.449065	0.415363	0.286769	0.284297	0.470642	0.435316	0.629341	0.665181
38	0.324949	0.319876	0.236764	0.425408	0.403182	0.416798	0.243829	0.261609	0.401952	0.335904	0.629524	0.635166
40	0.282436	0.291092	0.198077	0.408074	0.379806	0.358746	0.255179	0.240577	0.472403	0.231922	0.585791	0.614208
42	0.272892	0.279668	0.190554	0.372928	0.361565	0.402724	0.233735	0.218537	0.443998	0.317636	0.612772	0.596984
44	0.243876	0.251844	0.177721	0.319731	0.335508	0.353255	0.231525	0.184058	0.358668	0.25053	0.607522	0.574697
46	0.221327	0.216866	0.185913	0.371294	0.31998	0.326807	0.223104	0.172729	0.381233	0.242757	0.617839	0.552718
48	0.22052	0.196879	0.15962	0.331919	0.280638	0.340795	0.198162	0.137585	0.395746	0.239414	0.626126	0.513441
50	0.194629	0.200634	0.164508	0.298969	0.298041	0.299416	0.218937	0.127762	0.336937	0.201391	0.563109	0.503474
52	0.183945	0.17481	0.131776	0.210872	0.272324	0.301758	0.184351	0.130957	0.414738	0.227491	0.603997	0.487855
54	0.156395	0.163694	0.119821	0.336768	0.247187	0.294877	0.183061	0.105385	0.394628	0.215373	0.520841	0.483952
56	0.162372	0.160828	0.116677	0.287324	0.234983	0.331464	0.180905	0.105534	0.42619	0.224859	0.524458	0.453134
58	0.148337	0.151704	0.124995	0.222579	0.22406	0.289072	0.169362	0.095544	0.426363	0.196401	0.573689	0.464824
60	0.1336	0.131592	0.131731	0.285108	0.203079	0.286473	0.188759	0.086993	0.406635	0.175712	0.458047	0.431296
62	0.132893	0.1323	0.109578	0.230155	0.18824	0.308025	0.158367	0.092169	0.42736	0.194178	0.454037	0.410738
64	0.128295	0.111265	0.097148	0.194052	0.166701	0.266836	0.165652	0.074556	0.305506	0.14399	0.458149	0.409245
66	0.118894	0.120232	0.117138	0.195359	0.181368	0.199349	0.176371	0.069956	0.375406	0.131545	0.441284	0.404079
68	0.112236	0.110548	0.115825	0.193732	0.129228	0.227536	0.156748	0.055792	0.296888	0.172591	0.457058	0.399168
70	0.116772	0.111912	0.111313	0.124496	0.142565	0.249303	0.17364	0.04842	0.276435	0.080215	0.464368	0.39449
72	0.108346	0.088648	0.093307	0.244709	0.135645	0.238598	0.115742	0.028651	0.329144	0.054986	0.384723	0.366472
74	0.101748	0.087636	0.07503	0.165556	0.130339	0.228712	0.134378	0.03009	0.329058	0.103546	0.369846	0.343635
76	0.096562	0.081101	0.065225	0.164817	0.133854	0.240433	0.128798	0.026204	0.299068	0.112728	0.411101	0.345898
78	0.083528	0.06463	0.07172	0.162518	0.092047	0.218078	0.133566	0.031906	0.278407	0.105563	0.399162	0.350182
80	0.09006	0.068361	0.045208	0.210793	0.108225	0.239626	0.130228	0.032546	0.344925	0.153213	0.421428	0.338947
82	0.087694	0.068325	0.059202	0.247844	0.093856	0.238038	0.1215	0.023984	0.276884	0.147991	0.427926	0.32175
84	0.074418	0.063271	0.049319	0.150816	0.088342	0.169451	0.097249	0.027365	0.258902	0.064385	0.431344	0.373137
86	0.075542	0.080607	0.077039	0.198244	0.059001	0.227232	0.087844	0.024411	0.299143	0.105014	0.374984	0.337387
88	0.078833	0.052762	0.069482	0.170421	0.08063	0.228766	0.084496	0.025477	0.216468	0.111817	0.340779	0.344011
90	0.07442	0.065669	0.062117	0.114711	0.065247	0.214591	0.08194	0.010353	0.232665	0.090673	0.431024	0.31036
92	0.079792	0.060171	0.056422	0.152194	0.054763	0.187634	0.109327	0.026634	0.176693	0.066753	0.372658	0.295599
94	0.078392	0.06105	0.069742	0.103081	0.058534	0.201124	0.083353	0.001992	0.174971	0.027482	0.344712	0.299082
96	0.063101	0.047026	0.024061	0.197664	0.048827	0.211687	0.126202	0.008756	0.238189	0.136948	0.318884	0.290843
98	0.071637	0.044865	0.039229	0.190116	0.050753	0.20781	0.114335	0.0029	0.199592	0.085483	0.432508	0.291831
100	0.058353	0.054414	0.050354	0.1615	0.036497	0.20633	0.097979	-0.00297	0.254465	0.108648	0.312212	0.303317
102	0.057547	0.045429	0.040517	0.182746	0.039554	0.209826	0.078853	-0.00068	0.194253	0.05076	0.409747	0.292612
104	0.083026	0.067045	0.056466	0.194173	0.041419	0.195038	0.137011	0.058231	0.202238	0.182323	0.327959	0.356097
106	0.3929	0.491041	0.403368	0.557366	0.496916	0.727863	0.461326	0.637531	0.633541	0.426449	0.784584	0.83568
108	0.756471	0.863389	0.751092	0.857229	0.913859	1.18551	0.866796	0.837413	0.878169	0.821212	0.929904	0.975635
110	0.936328	0.954537	0.90937	0.962292	0.994515	1.39897	0.979225	0.848365	1.01158	0.92138	0.986807	0.978218
112	0.82374	0.840597	0.817321	0.85562	0.923926	1.33034	0.781365	0.736949	0.828645	0.811361	0.876271	0.925127
114	0.739228	0.723618	0.708655	0.896081	0.880875	1.27056	0.646862	0.624734	0.833453	0.764707	0.846189	0.894789
116	0.655685	0.637456	0.616756	0.778575	0.831026	1.14684	0.566397	0.566076	0.72017	0.679962	0.822759	0.86964
118	0.563105	0.554563	0.554801	0.765479	0.7831	1.06241	0.474819	0.494035	0.540593	0.615993	0.744816	0.830488
120	0.506561	0.482637	0.46538	0.684369	0.757791	0.99833	0.425574	0.435882	0.49676	0.560513	0.779764	0.81147
122	0.453051	0.446966	0.386006	0.730816	0.719435	0.951849	0.391302	0.406314	0.493754	0.490683	0.790203	0.779234
124	0.418975	0.395985	0.334958	0.616289	0.667016	0.909333	0.353627	0.391803	0.39145	0.485013	0.720371	0.738302
126	0.357835	0.344692	0.313247	0.617543	0.637806	0.848095	0.315971	0.329677	0.434562	0.506451	0.726097	0.740161
128	0.312245	0.307952	0.256205	0.536916	0.614182	0.83773	0.309139	0.304472	0.455598	0.400286	0.67673	0.704109
130	0.274402	0.291797	0.258238	0.456635	0.580612	0.815052	0.306229	0.260533	0.468636	0.400252	0.651539	0.681779
132	0.267517	0.267057	0.226544	0.564239	0.550841	0.814699	0.30129	0.23784	0.387359	0.397546	0.685497	0.676066
134	0.247038	0.225024	0.233993	0.516328	0.51741	0.774189	0.267053	0.219475	0.346179	0.378585	0.679226	0.640069
136	0.203346	0.221519	0.209344	0.460232	0.491034	0.74763	0.265342	0.206009	0.480458	0.351816	0.633833	0.628618
138	0.204525	0.185508	0.177538	0.470189	0.49914	0.766337	0.232063	0.188347	0.309064	0.308884	0.706429	0.606178
140	0.186225	0.192273	0.129306	0.368231	0.438582	0.739019	0.261601	0.162062	0.287608	0.308484	0.619	0.608939
142	0.188878	0.168784	0.152066	0.438621	0.441741	0.754996	0.240139	0.14622	0.334684	0.346694	0.606406	0.609068
144	0.167143	0.140391	0.12966	0.365541	0.411563	0.704712	0.246293	0.130069	0.258915	0.33788	0.60926	0.577088
146	0.142611	0.130877	0.109497	0.388591	0.402461	0.72467	0.212789	0.118016	0.35306	0.247919	0.561033	0.530114
148	0.146838	0.125171	0.115067	0.390653	0.380368	0.702426	0.203385	0.110447	0.292769	0.255421	0.579241	0.504245
150	0.137944	0.103245	0.108765	0.297411	0.364078	0.668248	0.22221	0.09409	0.215457	0.334672	0.592795	0.501372
152	0.121963	0.104367	0.120475	0.395585	0.336762	0.712133	0.166277	0.092531	0.287953	0.286092	0.572283	0.510405
154	0.120695	0.084812	0.100551	0.209155	0.317926	0.68095	0.184244	0.078623	0.174001	0.254345	0.5586	0.496824
156	0.114267	0.07633	0.111488	0.28687	0.312607	0.66306	0.15935	0.076258	0.371204	0.281423	0.547198	0.468681
158	0.121509	0.071387	0.106576	0.260774	0.308154	0.646665	0.165812	0.06992	0.302394	0.260649	0.542595	0.472537
160	0.108942	0.062344	0.09938	0.304396	0.26951	0.676327	0.162654	0.062448	0.245824	0.263753	0.55411	0.46547
162	0.101693	0.064613	0.091802	0.254892	0.275114	0.646693	0.190538	0.051698	0.228253	0.294118	0.511278	0.433828
164	0.103277	0.058698	0.099112	0.331027	0.266149	0.644974	0.136416	0.056076	0.076822	0.204688	0.540898	0.434712
166	0.094221	0.046005	0.103282	0.21032	0.247882	0.656785	0.168827	0.041852	0.278492	0.311853	0.507441	0.430665
168	0.098018	0.048313	0.071127	0.30121	0.243875	0.647209	0.142394	0.037583	0.270935	0.277269	0.459346	0.416943
170	0.088628	0.037244	0.078262	0.265318	0.221512	0.601971	0.124331	0.039175	0.173503	0.297697	0.453278	0.42391
172	0.088907	0.034606	0.074163	0.294305	0.218053	0.608956	0.132326	0.020548	0.234825	0.21339	0.444428	0.428642
174	0.084792	0.022732	0.072392	0.319791	0.209231	0.6178	0.150876	0.034233	0.248476	0.215958	0.425981	0.401046
176	0.077395	0.035687	0.071288	0.298323	0.179158	0.616927	0.135079	0.023914	0.292716	0.257861	0.472724	0.3988
178	0.077941	0.044042	0.056771	0.245776	0.156355	0.624633	0.105124	0.025055	0.172811	0.246499	0.419363	0.405895
180	0.072177	0.038445	0.059064	0.338906	0.164215	0.624889	0.11882	0.021618	0.323138	0.118397	0.503384	0.380648
182	0.077946	0.018376	0.037174	0.235538	0.151003	0.640395	0.110917	0.01544	0.192378	0.231273	0.395877	0.411951
184	0.070394	0.017157	0.085425	0.262278	0.139911	0.587628	0.09971	0.022048	0.22701	0.237863	0.409125	0.390237
186	0.072086	0.013996	0.063996	0.252497	0.126097	0.569846	0.098194	0.019898	0.207902	0.123693	0.406183	0.363047
188	0.067134	0.030944	0.059159	0.238524	0.132357	0.590056	0.086354	0.017433	0.232814	0.17614	0.393771	0.384542
190	0.055529	-0.0027	0.060219	0.282574	0.114604	0.599627	0.096122	0.014707	0.239118	0.23972	0.336643	0.374944
192	0.062566	-0.01186	0.049252	0.247297	0.129231	0.599013	0.092747	0.005301	0.31201	0.262776	0.404749	0.351179
194	0.058794	-0.00083	0.044434	0.226541	0.116437	0.613573	0.092952	0.008638	0.263219	0.164166	0.355977	0.372735
196	0.067071	-0.01964	0.051522	0.226841	0.099028	0.570867	0.096209	-0.00236	0.25464	0.133919	0.481975	0.355055
198	0.159884	0.170562	0.188675	0.464497	0.274577	0.744202	0.230077	0.405764	0.258395	0.309104	0.55049	0.633436
200	0.471422	0.576505	0.565062	0.696227	0.692523	1.20335	0.595134	0.796867	0.695433	0.639259	0.804736	0.893766
202	0.852697	0.913368	0.926559	0.935773	0.99252	1.52968	0.92846	0.961953	0.893465	0.822759	0.993999	1.07065
204	0.846507	0.844507	0.852328	0.903775	0.993024	1.53796	0.808533	0.881334	0.845138	0.880584	0.87649	1.0527
206	0.740376	0.720399	0.722107	0.856766	0.971702	1.45983	0.645953	0.774203	0.760028	0.817875	0.753537	1.02374
208	0.6637	0.622368	0.637988	0.92056	0.915963	1.35449	0.543177	0.688547	0.701082	0.69446	0.79124	0.977394
210	0.58453	0.514784	0.534102	0.809368	0.905418	1.26832	0.462372	0.621946	0.578788	0.680099	0.724201	0.963099
212	0.526301	0.470481	0.482997	0.776193	0.840262	1.16766	0.381804	0.559979	0.489616	0.64781	0.73788	0.948247
214	0.465885	0.398488	0.429552	0.683226	0.821942	1.11102	0.361362	0.514665	0.3987	0.615162	0.666871	0.925869
216	0.427821	0.366378	0.372387	0.735455	0.79046	1.11924	0.329572	0.465998	0.453562	0.565469	0.682865	0.871327
218	0.387107	0.314084	0.328746	0.680793	0.736766	1.00214	0.323934	0.432153	0.367652	0.519882	0.680154	0.840154
220	0.33753	0.279297	0.288768	0.708265	0.707704	0.966957	0.287548	0.404104	0.441697	0.474158	0.666119	0.827391
222	0.323461	0.244783	0.273172	0.631228	0.685474	1.01014	0.252903	0.365576	0.397951	0.482059	0.645478	0.784896
224	0.265116	0.223067	0.257782	0.660522	0.658664	0.953858	0.269626	0.342446	0.336135	0.469713	0.638598	0.747952
226	0.250007	0.193275	0.235268	0.70389	0.643534	0.936496	0.2642	0.306198	0.402705	0.387076	0.645633	0.710863
228	0.228082	0.187623	0.18911	0.602179	0.618166	0.94954	0.231371	0.289872	0.350615	0.329365	0.604836	0.721438
230	0.207656	0.16713	0.194702	0.614533	0.585335	0.919208	0.20548	0.285501	0.237058	0.458901	0.581718	0.668637
232	0.175793	0.129453	0.186077	0.546878	0.578837	0.862504	0.19365	0.260924	0.407294	0.364305	0.618966	0.656175
234	0.171218	0.127749	0.180606	0.522292	0.542974	0.850552	0.189221	0.237808	0.33671	0.362341	0.539476	0.66549
236	0.16506	0.105381	0.147926	0.471778	0.534894	0.825211	0.177407	0.225028	0.337574	0.397261	0.599727	0.607672
238	0.154362	0.100767	0.162537	0.476014	0.50993	0.811511	0.179503	0.215938	0.33186	0.441695	0.573159	0.629503
240	0.150732	0.075419	0.164877	0.497376	0.474631	0.835329	0.162892	0.190034	0.241536	0.333662	0.634914	0.605354
242	0.133516	0.077746	0.123409	0.581949	0.477635	0.819537	0.149209	0.180815	0.260039	0.358028	0.573077	0.604282
244	0.136603	0.062953	0.125221	0.579916	0.452897	0.788011	0.141332	0.161517	0.320662	0.361173	0.585956	0.589843
246	0.115113	0.068986	0.138123	0.506578	0.445372	0.788792	0.156217	0.151366	0.309161	0.341303	0.583326	0.579888
248	0.121639	0.046206	0.125729	0.506118	0.426312	0.788775	0.131454	0.138157	0.184448	0.357941	0.500351	0.586135
250	0.11231	0.032818	0.128241	0.423681	0.393065	0.795944	0.103284	0.138049	0.265604	0.322292	0.547263	0.56617
252	0.089497	0.042525	0.118152	0.458571	0.401969	0.758661	0.099052	0.137415	0.273487	0.358821	0.595688	0.550972
254	0.098692	0.025547	0.120733	0.466887	0.394506	0.780369	0.108479	0.119867	0.186549	0.337487	0.582088	0.539205
256	0.100069	0.026079	0.10565	0.427267	0.369017	0.741982	0.093435	0.113576	0.188765	0.275082	0.56902	0.546795
258	0.097884	0.020443	0.127555	0.484148	0.36543	0.742275	0.081209	0.115195	0.222846	0.283682	0.595238	0.52534
260	0.085898	0.010796	0.111294	0.4475	0.376383	0.736582	0.079653	0.104815	0.198369	0.313955	0.553672	0.508331
262	0.089204	0.00154	0.098691	0.349287	0.361276	0.747126	0.100263	0.086668	0.165952	0.244565	0.539193	0.508688
264	0.084033	0.001498	0.073373	0.361114	0.342482	0.746674	0.081443	0.097181	0.242951	0.309509	0.611922	0.494906
266	0.075163	0.001177	0.087062	0.356069	0.324702	0.724088	0.091518	0.086159	0.223793	0.315122	0.573501	0.498622
268	0.06718	-0.00611	0.101609	0.392092	0.312092	0.746565	0.099014	0.078109	0.260041	0.278065	0.583096	0.505069
270	0.064013	-0.00509	0.077116	0.441994	0.294779	0.73178	0.058513	0.073736	0.160707	0.391099	0.60555	0.479778
272	0.062826	0.004046	0.074065	0.336977	0.290212	0.762092	0.083838	0.060463	0.233483	0.234307	0.607015	0.455714
274	0.051497	-0.01943	0.082514	0.330244	0.28018	0.715474	0.084998	0.07201	0.161535	0.312014	0.564707	0.457816
276	0.068027	-0.01417	0.029746	0.320427	0.264065	0.717465	0.072504	0.052788	0.14739	0.270303	0.605263	0.481952
278	0.054641	-0.0218	0.065889	0.402079	0.266098	0.733284	0.070194	0.064655	0.194725	0.297363	0.578966	0.501593
280	0.048403	-0.02025	0.063129	0.447336	0.263191	0.735389	0.079024	0.060943	0.136355	0.334953	0.483684	0.484757
282	0.04422	-0.04502	0.040593	0.360989	0.235672	0.694759	0.077406	0.044067	0.148376	0.300591	0.555835	0.487441
284	0.048413	-0.02042	0.070499	0.302754	0.215587	0.716967	0.056637	0.03047	0.233522	0.253297	0.536476	0.481773
286	0.03788	-0.04763	0.047154	0.310801	0.236456	0.736095	0.064482	0.032711	0.15324	0.258243	0.512566	0.467188
288	0.037561	-0.03351	0.057448	0.375987	0.219048	0.711005	0.066415	0.034207	0.204828	0.276236	0.528543	0.477256
290	0.054845	-0.03757	0.06985	0.380157	0.19565	0.730416	0.071031	0.028295	0.126159	0.284808	0.441361	0.477391
292	0.223271	0.280519	0.309958	0.494067	0.543865	1.04236	0.294797	0.554057	0.410345	0.441361	0.794123	0.895606
294	0.535517	0.643768	0.662166	0.888868	0.887117	1.34207	0.642934	0.75689	0.659207	0.751971	0.97707	1.21484
296	0.840766	0.782987	0.829116	0.992459	1.05749	1.55136	0.807282	0.853832	0.718634	0.870282	1.03034	1.25647
298	0.767507	0.69583	0.732935	0.892818	0.999995	1.43521	0.655279	0.763864	0.733584	0.855475	0.897811	1.22053
300	0.650294	0.567175	0.659299	0.819881	0.955055	1.36722	0.532758	0.695154	0.645416	0.779909	0.883059	1.1834
302	0.56332	0.500398	0.553889	0.844192	0.888051	1.32806	0.438893	0.627578	0.469334	0.679011	0.79636	1.15833
304	0.496852	0.415944	0.444035	0.863759	0.855286	1.17938	0.375776	0.557335	0.610376	0.66462	0.82986	1.09272
306	0.447725	0.373235	0.423942	0.688683	0.816878	1.13366	0.328791	0.512239	0.487969	0.594143	0.862446	1.07669
308	0.388473	0.336267	0.369562	0.754841	0.78345	1.11305	0.322347	0.474726	0.422525	0.592918	0.814373	1.03762
310	0.345371	0.28789	0.344014	0.795721	0.749781	1.07506	0.282471	0.445987	0.280717	0.547806	0.778114	1.00658
312	0.312275	0.255456	0.294714	0.641562	0.704321	1.03241	0.262263	0.406549	0.383469	0.508951	0.846457	0.92776
314	0.267269	0.255694	0.243366	0.683989	0.689498	1.00038	0.228605	0.382013	0.307872	0.500151	0.776945	0.922706
316	0.257002	0.213311	0.212534	0.702473	0.656038	1.00719	0.216792	0.34251	0.340541	0.462073	0.809341	0.878318
318	0.22119	0.199553	0.233401	0.625543	0.625201	0.970657	0.1924	0.322388	0.31563	0.41504	0.765686	0.874111
320	0.204857	0.16037	0.179538	0.608716	0.604494	0.966325	0.190786	0.304136	0.363103	0.482182	0.790178	0.840833
322	0.177914	0.13688	0.207764	0.608298	0.579728	0.95259	0.203204	0.280382	0.29703	0.462382	0.778515	0.814995
324	0.16844	0.138297	0.166049	0.546345	0.568658	0.962945	0.164482	0.271728	0.308742	0.425755	0.730667	0.809016
326	0.152559	0.1241	0.180187	0.495174	0.565294	0.952911	0.173252	0.249624	0.281273	0.47341	0.705023	0.78022
328	0.130981	0.108615	0.154783	0.545035	0.549983	0.924088	0.140189	0.226905	0.323486	0.428428	0.744771	0.760493
330	0.115491	0.111187	0.15027	0.578782	0.533332	0.925075	0.133711	0.218891	0.250541	0.414089	0.720815	0.736471
332	0.108127	0.078327	0.138945	0.498316	0.519953	0.892424	0.116902	0.205865	0.322624	0.395828	0.707119	0.723178
334	0.110651	0.06767	0.120323	0.578045	0.505241	0.866764	0.113156	0.202245	0.316305	0.463728	0.675691	0.702679
336	0.099401	0.074031	0.128947	0.455699	0.489164	0.860799	0.110135	0.181906	0.199028	0.38807	0.701626	0.666197
338	0.092781	0.048328	0.108915	0.464737	0.478852	0.855668	0.106546	0.160154	0.198998	0.413817	0.646027	0.684413
340	0.085585	0.047279	0.07893	0.440725	0.450965	0.841913	0.095252	0.172931	0.18395	0.410971	0.67245	0.663661
342	0.078294	0.040033	0.085571	0.484771	0.459611	0.846474	0.097685	0.164125	0.223397	0.396906	0.635722	0.632002
344	0.081781	0.032775	0.081226	0.405647	0.440582	0.8437	0.106371	0.149713	0.13719	0.417809	0.653087	0.661293
346	0.066737	0.026485	0.096436	0.469747	0.433561	0.849031	0.094821	0.15345	0.183503	0.368092	0.660046	0.624837
348	0.060581	0.031351	0.087697	0.422304	0.426502	0.853966	0.092332	0.1424	0.214388	0.367345	0.656464	0.651203
350	0.063071	0.023039	0.073421	0.42751	0.412082	0.849827	0.085178	0.122041	0.241693	0.397983	0.749682	0.646537
352	0.056281	0.02163	0.070922	0.444143	0.371414	0.799311	0.066785	0.127505	0.264039	0.399215	0.682473	0.618527
354	0.062658	0.016819	0.06708	0.355421	0.378563	0.80362	0.082621	0.104727	0.376778	0.377101	0.69682	0.612213
356	0.058035	0.011007	0.089672	0.376084	0.383691	0.792993	0.089528	0.107298	0.23851	0.367771	0.668408	0.603546
358	0.060765	0.005429	0.086798	0.427449	0.354521	0.792961	0.082615	0.114237	0.232033	0.371756	0.658378	0.587436
360	0.041672	0.011846	0.107863	0.365157	0.366608	0.802395	0.046138	0.084927	0.274512	0.294615	0.614373	0.592814
362	0.0282	0.015576	0.085623	0.439544	0.37169	0.796372	0.055445	0.0787	0.270991	0.287066	0.649061	0.588811
364	0.035337	0.004872	0.078983	0.497928	0.356079	0.77496	0.072718	0.076181	0.260528	0.389177	0.611093	0.588112
366	0.03362	-0.00285	0.08491	0.390912	0.338954	0.810089	0.05125	0.074999	0.211366	0.310143	0.637306	0.596382
368	0.020544	0.000928	0.094029	0.390577	0.313574	0.77128	0.043143	0.062424	0.197583	0.367894	0.574694	0.573954
370	0.020182	0.003538	0.081245	0.324418	0.324805	0.78083	0.047918	0.058659	0.23775	0.357624	0.654925	0.571039
372	0.022875	-0.01943	0.065713	0.366027	0.302568	0.727524	0.039419	0.051018	0.263675	0.386616	0.63666	0.551773
374	0.024911	-0.0101	0.076329	0.411879	0.27809	0.738364	0.052032	0.046803	0.198029	0.349119	0.586764	0.539638
376	0.019875	-0.02159	0.072932	0.338703	0.297475	0.733839	0.030709	0.036416	0.217192	0.375084	0.628398	0.547789
378	0.010242	-0.02498	0.070806	0.354826	0.281068	0.744983	0.053137	0.042085	0.280759	0.378888	0.560152	0.535391
380	0.0114	-0.00578	0.069551	0.430724	0.281133	0.759834	0.029232	0.028566	0.22674	0.345815	0.549206	0.533152
382	0.004895	-0.02309	0.082112	0.462449	0.264515	0.749358	0.058695	0.025991	0.226527	0.335961	0.648305	0.515503
384	0.009352	-0.02166	0.058897	0.4362	0.256123	0.762611	0.040128	0.038112	0.130668	0.295938	0.559259	0.513688
386	0.016546	-0.04221	0.07916	0.342917	0.24539	0.709623	0.03753	0.030795	0.201448	0.348195	0.531127	0.528603
388	0.003297	-0.03278	0.070061	0.409513	0.258753	0.758223	0.013477	0.025898	0.2045	0.339893	0.533598	0.522142
390	0.016197	-0.03506	0.070586	0.343872	0.231218	0.717958	0.038035	0.006554	0.148494	0.362197	0.573165	0.519746

## Sheet: Normalized_pHluorin_shCalpain2
time (s)	shCtrl+DMSO			shCtrl+VPS34IN1			shCAPN2+DMSO			shCAPN2+VPS34IN1
2	0.010019	0.005748	0.002643	0.030053	-0.00082	-0.03027	0.013453	0.040752	0.054689	0.006768	0.007184	-0.01659
4	-0.00878	-0.01729	0.009247	-0.03876	-0.00574	0.006387	0.039192	-0.00699	-0.01905	-0.00014	0.002861	0.01817
6	0.00017	0.005317	-0.00271	0.006802	0.003839	0.005749	-0.00839	0.027536	-0.00921	-0.00817	0.00759	-0.03348
8	-0.00202	0.004801	-0.00641	0.010945	-0.00987	0.012658	-0.04192	-0.0417	-0.00932	-0.02133	-0.00499	-0.00241
10	0.000616	0.001429	-0.00277	-0.00904	0.012593	0.005472	-0.00234	-0.0196	-0.01711	0.022871	-0.01265	0.034312
12	0.208183	0.262922	0.204064	0.269672	0.23747	0.209464	0.306271	0.215024	0.186786	0.330673	0.236304	0.178915
14	0.610328	0.707614	0.639028	0.757686	0.678818	0.625292	0.723602	0.706084	0.592281	0.752894	0.650258	0.650406
16	1	1	1	1	1	1	1	1	1	1	1	1
18	0.91329	0.901634	0.935281	0.863659	0.936706	0.940607	0.930079	0.971331	0.964492	0.876023	0.982876	0.938584
20	0.819867	0.808904	0.798069	0.887689	0.858639	0.902497	0.761903	0.844295	0.903715	0.765092	0.87051	0.803718
22	0.725269	0.729545	0.690259	0.792487	0.762579	0.872066	0.604064	0.765171	0.837761	0.668113	0.843474	0.702863
24	0.639264	0.648172	0.598777	0.724339	0.685257	0.721853	0.521748	0.703763	0.760277	0.551873	0.735749	0.705516
26	0.57898	0.581761	0.53137	0.634417	0.642451	0.671798	0.452946	0.615979	0.699855	0.498136	0.689333	0.566728
28	0.51682	0.538094	0.452516	0.626413	0.608258	0.663045	0.346223	0.572586	0.625254	0.416751	0.650164	0.52551
30	0.466336	0.475795	0.410733	0.557478	0.548492	0.54137	0.403759	0.511837	0.584733	0.370891	0.552217	0.36383
32	0.420236	0.433606	0.360932	0.480486	0.521198	0.506931	0.289901	0.501344	0.521737	0.350225	0.517778	0.435284
34	0.38717	0.39005	0.32567	0.522803	0.486569	0.481548	0.274336	0.450733	0.47686	0.305872	0.492734	0.359898
36	0.342928	0.336485	0.278246	0.39468	0.449065	0.415363	0.300596	0.441775	0.463501	0.279477	0.446235	0.329433
38	0.324949	0.319876	0.236764	0.425408	0.403182	0.416798	0.276157	0.378305	0.400137	0.251346	0.408431	0.24917
40	0.282436	0.291092	0.198077	0.408074	0.379806	0.358746	0.259047	0.362354	0.355084	0.248265	0.370781	0.297484
42	0.272892	0.279668	0.190554	0.372928	0.361565	0.402724	0.2687	0.342439	0.336672	0.204744	0.335348	0.249794
44	0.243876	0.251844	0.177721	0.319731	0.335508	0.353255	0.216895	0.311253	0.294664	0.190169	0.331689	0.222712
46	0.221327	0.216866	0.185913	0.371294	0.31998	0.326807	0.274747	0.284692	0.25972	0.179836	0.302606	0.183174
48	0.22052	0.196879	0.15962	0.331919	0.280638	0.340795	0.191321	0.238679	0.189462	0.174777	0.300912	0.20276
50	0.194629	0.200634	0.164508	0.298969	0.298041	0.299416	0.21797	0.25951	0.244067	0.162926	0.298182	0.200194
52	0.183945	0.17481	0.131776	0.210872	0.272324	0.301758	0.190393	0.235224	0.188492	0.168758	0.268972	0.188416
54	0.156395	0.163694	0.119821	0.336768	0.247187	0.294877	0.144423	0.206128	0.196766	0.145693	0.231306	0.16167
56	0.162372	0.160828	0.116677	0.287324	0.234983	0.331464	0.145638	0.181142	0.15764	0.131494	0.24754	0.152262
58	0.148337	0.151704	0.124995	0.222579	0.22406	0.289072	0.156574	0.145328	0.130036	0.098927	0.24863	0.155127
60	0.1336	0.131592	0.131731	0.285108	0.203079	0.286473	0.146807	0.18164	0.145821	0.095926	0.25284	0.12493
62	0.132893	0.1323	0.109578	0.230155	0.18824	0.308025	0.145941	0.133535	0.124447	0.118375	0.251747	0.089205
64	0.128295	0.111265	0.097148	0.194052	0.166701	0.266836	0.171748	0.136865	0.105264	0.116993	0.20093	0.134674
66	0.118894	0.120232	0.117138	0.195359	0.181368	0.199349	0.162753	0.134149	0.14671	0.093196	0.204131	0.072236
68	0.112236	0.110548	0.115825	0.193732	0.129228	0.227536	0.135462	0.10372	0.126629	0.086875	0.19779	0.125708
70	0.116772	0.111912	0.111313	0.124496	0.142565	0.249303	0.087613	0.127441	0.112795	0.071902	0.186629	0.0724
72	0.108346	0.088648	0.093307	0.244709	0.135645	0.238598	0.125188	0.108919	0.1093	0.08861	0.183021	0.050564
74	0.101748	0.087636	0.07503	0.165556	0.130339	0.228712	0.027576	0.074597	0.105225	0.081491	0.176552	0.10467
76	0.096562	0.081101	0.065225	0.164817	0.133854	0.240433	0.110228	0.076584	0.053514	0.078984	0.142507	0.135852
78	0.083528	0.06463	0.07172	0.162518	0.092047	0.218078	0.175168	0.082444	0.10274	0.082165	0.159437	0.104866
80	0.09006	0.068361	0.045208	0.210793	0.108225	0.239626	0.077316	0.092801	0.115385	0.05657	0.111762	0.121854
82	0.087694	0.068325	0.059202	0.247844	0.093856	0.238038	-0.00185	0.08952	0.053195	0.076306	0.139718	0.091273
84	0.074418	0.063271	0.049319	0.150816	0.088342	0.169451	0.132396	0.067021	0.074994	0.047128	0.126989	0.089503
86	0.075542	0.080607	0.077039	0.198244	0.059001	0.227232	0.16039	0.081054	0.03723	0.06733	0.121373	0.087759
88	0.078833	0.052762	0.069482	0.170421	0.08063	0.228766	0.084815	0.064775	0.07325	0.080865	0.092806	0.100403
90	0.07442	0.065669	0.062117	0.114711	0.065247	0.214591	0.124882	0.100307	0.039334	0.039883	0.116797	0.070844
92	0.079792	0.060171	0.056422	0.152194	0.054763	0.187634	0.068309	0.091457	0.089459	0.054597	0.097633	0.061736
94	0.078392	0.06105	0.069742	0.103081	0.058534	0.201124	0.093593	0.055073	0.024502	0.07195	0.096309	0.081302
96	0.063101	0.047026	0.024061	0.197664	0.048827	0.211687	0.081295	0.046147	0.043247	0.049189	0.089775	0.077873
98	0.071637	0.044865	0.039229	0.190116	0.050753	0.20781	0.077625	0.07196	0.009849	0.057583	0.083961	0.047082
100	0.058353	0.054414	0.050354	0.1615	0.036497	0.20633	0.122107	0.068608	0.03384	0.036937	0.08637	0.069745
102	0.057547	0.045429	0.040517	0.182746	0.039554	0.209826	0.096419	0.078057	0.038968	0.034667	0.063705	0.095299
104	0.083026	0.067045	0.056466	0.194173	0.041419	0.195038	0.044512	0.080979	0.06001	0.085796	0.1163	0.048924
106	0.3929	0.491041	0.403368	0.557366	0.496916	0.727863	0.457554	0.465494	0.342419	0.453299	0.416715	0.398006
108	0.756471	0.863389	0.751092	0.857229	0.913859	1.18551	0.743677	0.872754	0.76112	0.780557	0.804993	0.831611
110	0.936328	0.954537	0.90937	0.962292	0.994515	1.39897	0.861945	0.998677	0.935748	0.888349	0.911577	0.932201
112	0.82374	0.840597	0.817321	0.85562	0.923926	1.33034	0.733473	0.927568	0.903427	0.767216	0.810225	0.855634
114	0.739228	0.723618	0.708655	0.896081	0.880875	1.27056	0.604401	0.79147	0.822675	0.651748	0.750026	0.793436
116	0.655685	0.637456	0.616756	0.778575	0.831026	1.14684	0.545674	0.716977	0.825417	0.553945	0.669646	0.661346
118	0.563105	0.554563	0.554801	0.765479	0.7831	1.06241	0.392043	0.645898	0.692243	0.486598	0.581102	0.585344
120	0.506561	0.482637	0.46538	0.684369	0.757791	0.99833	0.385056	0.597758	0.666584	0.423967	0.559461	0.509141
122	0.453051	0.446966	0.386006	0.730816	0.719435	0.951849	0.311288	0.546822	0.588595	0.380956	0.511949	0.491226
124	0.418975	0.395985	0.334958	0.616289	0.667016	0.909333	0.312725	0.498399	0.542205	0.343067	0.489903	0.412693
126	0.357835	0.344692	0.313247	0.617543	0.637806	0.848095	0.318767	0.447285	0.523614	0.317142	0.391147	0.376034
128	0.312245	0.307952	0.256205	0.536916	0.614182	0.83773	0.254747	0.425721	0.459401	0.310984	0.386957	0.320297
130	0.274402	0.291797	0.258238	0.456635	0.580612	0.815052	0.235383	0.362164	0.413423	0.256813	0.325905	0.362737
132	0.267517	0.267057	0.226544	0.564239	0.550841	0.814699	0.189801	0.335798	0.381072	0.249989	0.347102	0.309712
134	0.247038	0.225024	0.233993	0.516328	0.51741	0.774189	0.161207	0.294595	0.340598	0.223016	0.334526	0.327314
136	0.203346	0.221519	0.209344	0.460232	0.491034	0.74763	0.181559	0.311573	0.345592	0.221033	0.313	0.240954
138	0.204525	0.185508	0.177538	0.470189	0.49914	0.766337	0.180979	0.283124	0.30581	0.221885	0.312727	0.27872
140	0.186225	0.192273	0.129306	0.368231	0.438582	0.739019	0.178225	0.211531	0.25937	0.188085	0.265176	0.194357
142	0.188878	0.168784	0.152066	0.438621	0.441741	0.754996	0.149634	0.223151	0.221929	0.19311	0.264483	0.189393
144	0.167143	0.140391	0.12966	0.365541	0.411563	0.704712	0.104854	0.192748	0.216772	0.195283	0.275271	0.202342
146	0.142611	0.130877	0.109497	0.388591	0.402461	0.72467	0.139547	0.155666	0.200646	0.181073	0.286938	0.179416
148	0.146838	0.125171	0.115067	0.390653	0.380368	0.702426	0.142126	0.160098	0.187479	0.133518	0.208486	0.206377
150	0.137944	0.103245	0.108765	0.297411	0.364078	0.668248	0.134959	0.143463	0.184404	0.155455	0.18708	0.155264
152	0.121963	0.104367	0.120475	0.395585	0.336762	0.712133	0.0598	0.11017	0.160166	0.135142	0.210369	0.15014
154	0.120695	0.084812	0.100551	0.209155	0.317926	0.68095	0.062888	0.139057	0.120519	0.120445	0.207581	0.151306
156	0.114267	0.07633	0.111488	0.28687	0.312607	0.66306	0.133302	0.097631	0.154926	0.124305	0.183373	0.123572
158	0.121509	0.071387	0.106576	0.260774	0.308154	0.646665	0.06441	0.103549	0.101231	0.118597	0.165084	0.12957
160	0.108942	0.062344	0.09938	0.304396	0.26951	0.676327	0.080843	0.125211	0.080025	0.097641	0.198328	0.10912
162	0.101693	0.064613	0.091802	0.254892	0.275114	0.646693	0.103861	0.101585	0.09007	0.105848	0.198315	0.054655
164	0.103277	0.058698	0.099112	0.331027	0.266149	0.644974	0.02367	0.073435	0.083996	0.116158	0.17088	0.103347
166	0.094221	0.046005	0.103282	0.21032	0.247882	0.656785	0.122223	0.096985	0.052878	0.082887	0.144715	0.123184
168	0.098018	0.048313	0.071127	0.30121	0.243875	0.647209	0.054881	0.084622	0.040049	0.113911	0.153634	0.110892
170	0.088628	0.037244	0.078262	0.265318	0.221512	0.601971	0.073614	0.066463	0.043664	0.077233	0.148397	0.121008
172	0.088907	0.034606	0.074163	0.294305	0.218053	0.608956	0.085894	0.044837	0.026891	0.060237	0.145797	0.075553
174	0.084792	0.022732	0.072392	0.319791	0.209231	0.6178	0.093388	0.086597	0.024304	0.076101	0.140557	0.06856
176	0.077395	0.035687	0.071288	0.298323	0.179158	0.616927	0.087103	0.049003	0.017686	0.077828	0.097032	0.115088
178	0.077941	0.044042	0.056771	0.245776	0.156355	0.624633	0.077778	0.060901	0.012036	0.076032	0.11001	0.099358
180	0.072177	0.038445	0.059064	0.338906	0.164215	0.624889	0.057434	0.068115	0.004012	0.053721	0.127162	0.123022
182	0.077946	0.018376	0.037174	0.235538	0.151003	0.640395	0.054461	0.019738	-0.01022	0.044827	0.109204	0.06948
184	0.070394	0.017157	0.085425	0.262278	0.139911	0.587628	0.063025	0.04275	-0.00468	0.044515	0.108373	0.072147
186	0.072086	0.013996	0.063996	0.252497	0.126097	0.569846	0.031085	0.047093	-0.03311	0.039899	0.105583	0.088106
188	0.067134	0.030944	0.059159	0.238524	0.132357	0.590056	0.069042	0.083316	-0.01531	0.053458	0.102249	0.083268
190	0.055529	-0.0027	0.060219	0.282574	0.114604	0.599627	0.018295	0.042846	0.016727	0.040515	0.09528	0.082972
192	0.062566	-0.01186	0.049252	0.247297	0.129231	0.599013	0.048754	0.055003	-0.03549	0.04217	0.088607	0.090216
194	0.058794	-0.00083	0.044434	0.226541	0.116437	0.613573	0.07596	0.014141	-0.05634	0.061477	0.101307	0.081329
196	0.067071	-0.01964	0.051522	0.226841	0.099028	0.570867	0.095983	0.04057	-0.03847	0.054502	0.100812	0.103707
198	0.159884	0.170562	0.188675	0.464497	0.274577	0.744202	0.136668	0.186634	0.088412	0.178163	0.185211	0.186871
200	0.471422	0.576505	0.565062	0.696227	0.692523	1.20335	0.575803	0.547988	0.436953	0.541378	0.58429	0.630477
202	0.852697	0.913368	0.926559	0.935773	0.99252	1.52968	0.876952	0.89164	0.81669	0.770805	0.866112	1.03683
204	0.846507	0.844507	0.852328	0.903775	0.993024	1.53796	0.743587	0.852878	0.837717	0.717502	0.804234	0.925519
206	0.740376	0.720399	0.722107	0.856766	0.971702	1.45983	0.659626	0.737226	0.762662	0.606715	0.787919	0.840578
208	0.6637	0.622368	0.637988	0.92056	0.915963	1.35449	0.509118	0.654603	0.689131	0.54426	0.644637	0.724148
210	0.58453	0.514784	0.534102	0.809368	0.905418	1.26832	0.466895	0.582506	0.634247	0.445331	0.621396	0.671194
212	0.526301	0.470481	0.482997	0.776193	0.840262	1.16766	0.391492	0.51395	0.607547	0.390865	0.560197	0.563719
214	0.465885	0.398488	0.429552	0.683226	0.821942	1.11102	0.34706	0.459164	0.517799	0.352572	0.505589	0.530528
216	0.427821	0.366378	0.372387	0.735455	0.79046	1.11924	0.243944	0.39355	0.497114	0.305582	0.452816	0.513498
218	0.387107	0.314084	0.328746	0.680793	0.736766	1.00214	0.236304	0.349966	0.399072	0.309929	0.428901	0.429099
220	0.33753	0.279297	0.288768	0.708265	0.707704	0.966957	0.251757	0.297895	0.393094	0.303335	0.393274	0.41266
222	0.323461	0.244783	0.273172	0.631228	0.685474	1.01014	0.18523	0.288707	0.351758	0.269666	0.416388	0.396759
224	0.265116	0.223067	0.257782	0.660522	0.658664	0.953858	0.216547	0.262838	0.290415	0.227473	0.372614	0.325826
226	0.250007	0.193275	0.235268	0.70389	0.643534	0.936496	0.166954	0.216728	0.262822	0.232062	0.32948	0.340116
228	0.228082	0.187623	0.18911	0.602179	0.618166	0.94954	0.132421	0.222121	0.225238	0.204169	0.33395	0.298829
230	0.207656	0.16713	0.194702	0.614533	0.585335	0.919208	0.146301	0.166907	0.225525	0.202964	0.287392	0.251857
232	0.175793	0.129453	0.186077	0.546878	0.578837	0.862504	0.181117	0.152295	0.183346	0.182457	0.292712	0.275457
234	0.171218	0.127749	0.180606	0.522292	0.542974	0.850552	0.095078	0.107603	0.18165	0.192692	0.271767	0.228471
236	0.16506	0.105381	0.147926	0.471778	0.534894	0.825211	0.081592	0.104954	0.108433	0.190505	0.25111	0.234748
238	0.154362	0.100767	0.162537	0.476014	0.50993	0.811511	0.103661	0.109188	0.131365	0.143659	0.236125	0.203887
240	0.150732	0.075419	0.164877	0.497376	0.474631	0.835329	0.103871	0.09668	0.124908	0.144017	0.214574	0.223058
242	0.133516	0.077746	0.123409	0.581949	0.477635	0.819537	0.031646	0.042548	0.12489	0.143096	0.209719	0.184312
244	0.136603	0.062953	0.125221	0.579916	0.452897	0.788011	0.050433	0.059787	0.088514	0.137483	0.208728	0.207961
246	0.115113	0.068986	0.138123	0.506578	0.445372	0.788792	0.07313	0.054963	0.096848	0.15182	0.195532	0.181546
248	0.121639	0.046206	0.125729	0.506118	0.426312	0.788775	0.073583	0.032384	0.074705	0.122565	0.196404	0.153008
250	0.11231	0.032818	0.128241	0.423681	0.393065	0.795944	0.067018	0.005985	0.061803	0.14345	0.17921	0.191674
252	0.089497	0.042525	0.118152	0.458571	0.401969	0.758661	0.125901	0.039093	0.083959	0.138342	0.170934	0.109337
254	0.098692	0.025547	0.120733	0.466887	0.394506	0.780369	0.086682	0.000927	0.077876	0.113791	0.157224	0.197029
256	0.100069	0.026079	0.10565	0.427267	0.369017	0.741982	0.049246	0.021525	0.060298	0.13562	0.16123	0.176275
258	0.097884	0.020443	0.127555	0.484148	0.36543	0.742275	0.049848	0.019461	0.031287	0.125897	0.148192	0.195338
260	0.085898	0.010796	0.111294	0.4475	0.376383	0.736582	0.059465	0.011352	0.013745	0.066909	0.155426	0.184874
262	0.089204	0.00154	0.098691	0.349287	0.361276	0.747126	0.043084	-0.00125	0.001869	0.095184	0.134515	0.164272
264	0.084033	0.001498	0.073373	0.361114	0.342482	0.746674	0.051391	0.009392	0.033716	0.087289	0.09608	0.167492
266	0.075163	0.001177	0.087062	0.356069	0.324702	0.724088	0.089544	0.027744	0.008002	0.079618	0.143155	0.106608
268	0.06718	-0.00611	0.101609	0.392092	0.312092	0.746565	0.046358	0.001326	-0.01789	0.083377	0.164751	0.139585
270	0.064013	-0.00509	0.077116	0.441994	0.294779	0.73178	0.027733	-0.00406	-0.05773	0.063693	0.137287	0.110565
272	0.062826	0.004046	0.074065	0.336977	0.290212	0.762092	0.00977	0.035963	0.004081	0.085473	0.116199	0.148829
274	0.051497	-0.01943	0.082514	0.330244	0.28018	0.715474	0.072289	0.002487	0.01243	0.069028	0.12185	0.125512
276	0.068027	-0.01417	0.029746	0.320427	0.264065	0.717465	0.036293	0.024129	0.004116	0.066602	0.142128	0.07861
278	0.054641	-0.0218	0.065889	0.402079	0.266098	0.733284	-0.00317	-0.00924	-0.02256	0.065152	0.117564	0.133344
280	0.048403	-0.02025	0.063129	0.447336	0.263191	0.735389	-0.06516	-0.00237	0.015672	0.051999	0.162437	0.093598
282	0.04422	-0.04502	0.040593	0.360989	0.235672	0.694759	-0.06077	-0.0063	-0.0274	0.040934	0.1143	0.090464
284	0.048413	-0.02042	0.070499	0.302754	0.215587	0.716967	-0.04481	-0.00583	-0.0175	0.046496	0.113126	0.122728
286	0.03788	-0.04763	0.047154	0.310801	0.236456	0.736095	-0.06094	-0.00591	-0.02723	0.043061	0.13598	0.10485
288	0.037561	-0.03351	0.057448	0.375987	0.219048	0.711005	-0.00755	0.02238	-0.01998	0.036593	0.092071	0.073678
290	0.054845	-0.03757	0.06985	0.380157	0.19565	0.730416	-0.01376	-0.01313	-0.03393	0.046192	0.101715	0.116138
292	0.223271	0.280519	0.309958	0.494067	0.543865	1.04236	0.262163	0.271165	0.218597	0.203575	0.338165	0.363303
294	0.535517	0.643768	0.662166	0.888868	0.887117	1.34207	0.579817	0.616074	0.537999	0.489591	0.711962	0.77761
296	0.840766	0.782987	0.829116	0.992459	1.05749	1.55136	0.805312	0.78718	0.739064	0.587144	0.828641	0.954107
298	0.767507	0.69583	0.732935	0.892818	0.999995	1.43521	0.633095	0.717451	0.692863	0.53804	0.740868	0.841049
300	0.650294	0.567175	0.659299	0.819881	0.955055	1.36722	0.521911	0.648608	0.668625	0.44697	0.676967	0.73228
302	0.56332	0.500398	0.553889	0.844192	0.888051	1.32806	0.410058	0.546218	0.584378	0.415571	0.568652	0.677851
304	0.496852	0.415944	0.444035	0.863759	0.855286	1.17938	0.331269	0.460868	0.545028	0.354593	0.564692	0.567618
306	0.447725	0.373235	0.423942	0.688683	0.816878	1.13366	0.313427	0.414328	0.511953	0.301987	0.527728	0.490801
308	0.388473	0.336267	0.369562	0.754841	0.78345	1.11305	0.245449	0.364536	0.446416	0.271374	0.463335	0.431806
310	0.345371	0.28789	0.344014	0.795721	0.749781	1.07506	0.165995	0.301565	0.33034	0.251111	0.409948	0.380605
312	0.312275	0.255456	0.294714	0.641562	0.704321	1.03241	0.173045	0.308065	0.373584	0.230285	0.419428	0.336201
314	0.267269	0.255694	0.243366	0.683989	0.689498	1.00038	0.145547	0.26431	0.2988	0.20023	0.360098	0.380811
316	0.257002	0.213311	0.212534	0.702473	0.656038	1.00719	0.188044	0.251945	0.267059	0.176987	0.362975	0.332714
318	0.22119	0.199553	0.233401	0.625543	0.625201	0.970657	0.147621	0.193172	0.22924	0.19017	0.313708	0.279618
320	0.204857	0.16037	0.179538	0.608716	0.604494	0.966325	0.103029	0.184213	0.211898	0.176545	0.291025	0.253388
322	0.177914	0.13688	0.207764	0.608298	0.579728	0.95259	0.110546	0.163108	0.189599	0.171609	0.252153	0.209827
324	0.16844	0.138297	0.166049	0.546345	0.568658	0.962945	0.059856	0.16504	0.167786	0.165818	0.251436	0.207857
326	0.152559	0.1241	0.180187	0.495174	0.565294	0.952911	0.081516	0.134763	0.108447	0.109527	0.249817	0.235646
328	0.130981	0.108615	0.154783	0.545035	0.549983	0.924088	0.081337	0.091133	0.097375	0.122558	0.249401	0.174351
330	0.115491	0.111187	0.15027	0.578782	0.533332	0.925075	0.07816	0.121402	0.102898	0.134851	0.19126	0.148347
332	0.108127	0.078327	0.138945	0.498316	0.519953	0.892424	0.07268	0.067344	0.075855	0.114797	0.222248	0.23086
334	0.110651	0.06767	0.120323	0.578045	0.505241	0.866764	0.053341	0.061298	0.067552	0.100281	0.203057	0.174492
336	0.099401	0.074031	0.128947	0.455699	0.489164	0.860799	0.076752	0.079214	0.025958	0.09369	0.19658	0.209812
338	0.092781	0.048328	0.108915	0.464737	0.478852	0.855668	0.047237	0.043174	0.039341	0.110516	0.200851	0.152178
340	0.085585	0.047279	0.07893	0.440725	0.450965	0.841913	0.029852	0.043935	0.021638	0.104298	0.150003	0.168753
342	0.078294	0.040033	0.085571	0.484771	0.459611	0.846474	0.024206	0.043055	-0.00355	0.104472	0.17417	0.202046
344	0.081781	0.032775	0.081226	0.405647	0.440582	0.8437	0.011166	0.004906	-0.00996	0.080846	0.160019	0.185669
346	0.066737	0.026485	0.096436	0.469747	0.433561	0.849031	-0.02304	0.02848	-0.05821	0.072447	0.143966	0.180215
348	0.060581	0.031351	0.087697	0.422304	0.426502	0.853966	-0.01917	-0.00849	-0.03214	0.078545	0.160017	0.161315
350	0.063071	0.023039	0.073421	0.42751	0.412082	0.849827	-0.02248	0.021601	-0.04933	0.09877	0.156668	0.165416
352	0.056281	0.02163	0.070922	0.444143	0.371414	0.799311	0.020385	0.003071	-0.04313	0.081356	0.137032	0.15899
354	0.062658	0.016819	0.06708	0.355421	0.378563	0.80362	-0.00299	-0.02169	-0.06073	0.095838	0.137314	0.090825
356	0.058035	0.011007	0.089672	0.376084	0.383691	0.792993	-0.02283	-0.00287	-0.06106	0.0751	0.114129	0.129278
358	0.060765	0.005429	0.086798	0.427449	0.354521	0.792961	-0.03518	-0.04172	-0.10124	0.070743	0.089911	0.141713
360	0.041672	0.011846	0.107863	0.365157	0.366608	0.802395	0.042125	0.010279	-0.06653	0.035657	0.107286	0.102045
362	0.0282	0.015576	0.085623	0.439544	0.37169	0.796372	-0.02127	-0.00901	-0.05944	0.068397	0.178728	0.117446
364	0.035337	0.004872	0.078983	0.497928	0.356079	0.77496	0.042142	-0.01199	-0.06163	0.058982	0.121419	0.119806
366	0.03362	-0.00285	0.08491	0.390912	0.338954	0.810089	-0.05696	-0.02232	-0.04884	0.050976	0.10641	0.094948
368	0.020544	0.000928	0.094029	0.390577	0.313574	0.77128	0.048968	-0.03728	-0.08084	0.046308	0.122871	0.139439
370	0.020182	0.003538	0.081245	0.324418	0.324805	0.78083	-0.00385	-0.01779	-0.05968	0.044341	0.116873	0.138243
372	0.022875	-0.01943	0.065713	0.366027	0.302568	0.727524	-0.01679	-0.03969	-0.05274	0.049732	0.104964	0.120335
374	0.024911	-0.0101	0.076329	0.411879	0.27809	0.738364	-0.03626	-0.0327	-0.06737	0.03882	0.102519	0.124448
376	0.019875	-0.02159	0.072932	0.338703	0.297475	0.733839	0.01685	-0.04407	-0.07834	0.054311	0.111169	0.097109
378	0.010242	-0.02498	0.070806	0.354826	0.281068	0.744983	0.011457	-0.0582	-0.08004	0.054621	0.096475	0.122536
380	0.0114	-0.00578	0.069551	0.430724	0.281133	0.759834	0.057746	-0.04048	-0.09394	0.048382	0.090922	0.133028
382	0.004895	-0.02309	0.082112	0.462449	0.264515	0.749358	0.005046	-0.0691	-0.0694	0.035428	0.075777	0.103514
384	0.009352	-0.02166	0.058897	0.4362	0.256123	0.762611	0.049953	-0.07052	-0.09051	0.021333	0.085124	0.110444
386	0.016546	-0.04221	0.07916	0.342917	0.24539	0.709623	0.020753	-0.06683	-0.08783	0.03487	0.075395	0.133331
388	0.003297	-0.03278	0.070061	0.409513	0.258753	0.758223	0.035995	-0.07509	-0.10685	0.046351	0.076424	0.102249
390	0.016197	-0.03506	0.070586	0.343872	0.231218	0.717958	-0.02592	-0.0585	-0.0773	0.045981	0.065727	0.074243

## Sheet: Figure 5G
	shCtrl+DMSO			shCtrl+VPS34IN1			shCAPN1+DMSO			shCAPN1+VPS34IN1
Stimulation #	Exp1	Exp2	Exp3	Exp1	Exp2	Exp3	Exp1	Exp2	Exp3	Exp1	Exp2	Exp3
1	6.26585	4.79325	3.85403	18.3007	4.39074	20.8914	10.4344	0.20007	22.1625	9.54598	36.8338	29.465
2	6.0989	-0.87585	5.13567	24.5813	12.3157	59.5771	9.45089	0.65707	26.7247	20.0145	39.4837	36.3477
3	4.20175	-3.6646	5.39235	33.7633	21.6685	72.3622	6.62364	3.53629	18.4992	26.8146	53.3356	47.8414
4	1.1602	-1.8861	7.38502	39.6675	28.1047	74.7004	4.29446	3.32637	21.6174	35.8937	59.6516	53.2958

## Sheet: Figure 5H
	shCtrl+DMSO			shCtrl+VPS34IN1			shCAPN2+DMSO			shCAPN2+VPS34IN1
Stimulation #	Exp1	Exp2	Exp3	Exp1	Exp2	Exp3	Exp1	Exp2	Exp3	Exp1	Exp2	Exp3
1	6.26585	4.79325	3.85403	18.3007	4.39074	20.8914	9.43625	6.61934	3.14762	4.45942	8.09538	7.24993
2	6.0989	-0.87585	5.13567	24.5813	12.3157	59.5771	5.9749	3.81404	-2.83931	4.96662	9.65025	8.95556
3	4.20175	-3.6646	5.39235	33.7633	21.6685	72.3622	-4.35165	0.10854	-2.46598	4.17712	11.387	9.79296
4	1.1602	-1.8861	7.38502	39.6675	28.1047	74.7004	2.27758	-5.29621	-8.04298	4.81857	9.35867	11.4046
