# Supplementary material for: Endosomal phosphatidylinositol 3‐phosphate controls synaptic vesicle cycling and neurotransmission
Source: EMBO J. 2022 Mar 22;41(9):e109352. doi: 10.15252/embj.2021109352 (PMC9058544; doi:10.15252/embj.2021109352)
Supplement: Supplementary file 9 — Source Data for Figure 6 [file EMBJ-41-e109352-s006.zip]

Archive with 26 entries (15 files):
- Figure_6_Source_Data+Statistics/
- Figure_6_Source_Data+Statistics/Figure_6_Statistics.xlsx
- Figure_6_Source_Data+Statistics/Figure_6B/
- Figure_6_Source_Data+Statistics/Figure_6B/Figure_6B.xlsx
- Figure_6_Source_Data+Statistics/Figure_6C/
- Figure_6_Source_Data+Statistics/Figure_6C/Figure_6C.xlsx
- Figure_6_Source_Data+Statistics/Figure_6D/
- Figure_6_Source_Data+Statistics/Figure_6D/Figure_6D.xlsx
- Figure_6_Source_Data+Statistics/Figure_6E/
- Figure_6_Source_Data+Statistics/Figure_6E/Figue_6E.xlsx
- __MACOSX/
- __MACOSX/._Figure_6_Source_Data+Statistics
- __MACOSX/Figure_6_Source_Data+Statistics/
- __MACOSX/Figure_6_Source_Data+Statistics/._Figure_6B
- __MACOSX/Figure_6_Source_Data+Statistics/._Figure_6C
- __MACOSX/Figure_6_Source_Data+Statistics/._Figure_6D
- __MACOSX/Figure_6_Source_Data+Statistics/._Figure_6E
- __MACOSX/Figure_6_Source_Data+Statistics/._Figure_6_Statistics.xlsx
- __MACOSX/Figure_6_Source_Data+Statistics/Figure_6B/
- __MACOSX/Figure_6_Source_Data+Statistics/Figure_6B/._Figure_6B.xlsx
- __MACOSX/Figure_6_Source_Data+Statistics/Figure_6C/
- __MACOSX/Figure_6_Source_Data+Statistics/Figure_6C/._Figure_6C.xlsx
- __MACOSX/Figure_6_Source_Data+Statistics/Figure_6D/
- __MACOSX/Figure_6_Source_Data+Statistics/Figure_6D/._Figure_6D.xlsx
- __MACOSX/Figure_6_Source_Data+Statistics/Figure_6E/
- __MACOSX/Figure_6_Source_Data+Statistics/Figure_6E/._Figue_6E.xlsx
