# Supplementary material for: Endosomal phosphatidylinositol 3‐phosphate controls synaptic vesicle cycling and neurotransmission
Source: EMBO J. 2022 Mar 22;41(9):e109352. doi: 10.15252/embj.2021109352 (PMC9058544; doi:10.15252/embj.2021109352)
Supplement: Supplementary file 9 — Source Data for Figure 6 [file EMBJ-41-e109352-s006.zip › Figure_6_Source_Data+Statistics/Figure_6_Statistics.xlsx]

## Sheet: Figure 6
Figure 6			Mean ± SEM	Statistical Test	p value	Significance	Sample Size	q	df
B	DMSO	Stimulation#1	0.709 ± 1.388 %	Two-way ANOVA			N=4
		Stimulation#2	-2.328 ± 1.230 %	Tukey's multiple comparisons test			N=4
		Stimulation#3	-2.822 ± 2.522 %				N=4
		Stimulation#4	-3.471 ± 2.934 %				N=4
	VPS34IN1	Stimulation#1	15.980 ± 5.950 %		p > 0.05	n.s. (vs. DMSO#1)	N=4	1.585	44
		Stimulation#2	31.402 ± 12.427 %		p > 0.05	n.s. (vs. DMSO#2)	N=4	3.502	44
		Stimulation#3	53.030 ± 22.057 %		p < 0.001	*** (vs. DMSO#3)	N=4	5.798	44
		Stimulation#4	57.470 ± 23.715 %		p < 0.001	*** (vs. DMSO#4)	N=4	6.354	44
	Ros	Stimulation#1	4.736 ± 2.897		p > 0.05	n.s. (vs. DMSO#1)	N=3	0.387	44
		Stimulation#2	2.833 ± 4.534		p > 0.05	n.s. (vs. DMSO#2)	N=3	0.496	44
		Stimulation#3	0.648 ± 4.973		p > 0.05	n.s. (vs. DMSO#3)	N=3	0.3335	44
		Stimulation#4	2.720 ± 5.606		p > 0.05	n.s. (vs. DMSO#4)	N=3	0.595	44
	VPS34IN1+Ros	Stimulation#1	2.704 ± 1.382 %		p > 0.05	n.s. (vs. VPS34IN1#1)	N=4	1.378	44
		Stimulation#2	0.041 ± 3.406 %		p > 0.05	n.s. (vs. VPS34IN1#2)	N=4	3.256	44
		Stimulation#3	0.567 ± 4.227 %		p < 0.01	** (vs. VPS34IN1#3)	N=4	5.446	44
		Stimulation#4	2.398 ± 5.464 %		p < 0.01	** (vs. VPS34IN1#4)	N=4	5.745	44
C	DMSO	Stimulation#1	8.554 ± 4.906 %	Two-way ANOVA			N=3
		Stimulation#2	7.730 ± 5.244 %	Tukey's multiple comparisons test			N=3
		Stimulation#3	2.996 ± 7.407 %				N=3
		Stimulation#4	-2.865 ± 6.758 %				N=3
	VPS34IN1	Stimulation#1	17.753 ± 5.211 %		p > 0.05	n.s. (vs DMSO#1)	N=3	1.462	28
		Stimulation#2	27..050 ± 9.029 %		p > 0.05	n.s. (vs DMSO#2)	N=3	3.07	28
		Stimulation#3	27.358 ± 7459 %		p < 0.05	* (vs. DMSO#3)	N=3	3.871	28
		Stimulation#4	28.102 ± 6.324 %		p < 0.01	** (vs. DMSO#4)	N=3	4.921	28
	CsA	Stimulation#1	14.520 ± 2.386 %		p > 0.05	n.s. (vs DMSO#1)	N=3	0.9481	28
		Stimulation#2	19.899 ± 2.315 %		p > 0.05	n.s. (vs DMSO#1)	N=3	1.934	28
		Stimulation#3	24.573 ± 2.496 %		p > 0.05	n.s. (vs DMSO#1)	N=3	3.429	28
		Stimulation#4	35.451 ± 10.381 %		p < 0.001	*** (vs. DMSO#4)	N=3	6.089	28
			Mean ± SEM	Statistical Test	p value	Significance	Sample Size
D	(-10 to 0 vs. 50 to 60 min)	DMSO	97.6 ± 1.0 %	Student's T test	p < 0.001	***	N=6
	(-10 to 0 vs. 50 to 60 min)	VPS34IN1 + Roscovitine	119.3 ± 0.9 %				N=6
			Mean ± SEM	Statistical Test	p value	Significance	Sample Size
	(-10 to 0 vs. 50 to 60 min)	DMSO	100.5 ± 0.8 %				N=6
	(-10 to 0 vs. 50 to 60 min)	Roscovitine	137.1 ± 5.0 %	Student's T test	0.002	**	N=6
E	VPS34IN1 + Roscovitine	vs ControlIN1+Ros		Two-way RM ANOVA	0.003	**	N=6
	Roscovitine	vs ControlRos		Two-way RM ANOVA	<0.001	***	N=6
