# Supplementary material for: Endosomal phosphatidylinositol 3‐phosphate controls synaptic vesicle cycling and neurotransmission
Source: EMBO J. 2022 Mar 22;41(9):e109352. doi: 10.15252/embj.2021109352 (PMC9058544; doi:10.15252/embj.2021109352)
Supplement: Supplementary file 9 — Source Data for Figure 6 [file EMBJ-41-e109352-s006.zip › Figure_6_Source_Data+Statistics/Figure_6B/Figure_6B.xlsx]

## Sheet: Figure 6B
	DMSO				VPS34IN1				Ros			IN1+Ros
Stimulation #	Exp1	Exp2	Exp3	Exp4	Exp1	Exp2	Exp3	Exp4	Exp1	Exp2	Exp3	Exp1	Exp2	Exp3	Exp4
1	1.86566	-2.40202	3.94129	-0.57089	28.212	3.11693	8.89189	23.6987	9.44779	-0.53877	5.29757	6.68704	0.52878	2.39354	1.20654
2	-0.50124	-5.75127	-0.57276	-2.48781	34.8645	2.82603	25.1249	62.7915	11.6899	-3.27502	0.082695	6.76717	-8.92127	3.51613	-1.19856
3	3.07639	-7.63827	-6.34466	-0.38171	37.4055	11.7484	47.7881	115.18	10.2383	-6.42727	-1.86633	10.8532	-7.37677	4.01886	-5.22606
4	3.52446	-7.42802	-9.12041	-0.85856	38.7675	17.3741	48.6857	126.132	12.799	-6.57427	1.93599	14.0809	-6.93602	9.34323	-6.89631
