# Supplementary material for: Endosomal phosphatidylinositol 3‐phosphate controls synaptic vesicle cycling and neurotransmission
Source: EMBO J. 2022 Mar 22;41(9):e109352. doi: 10.15252/embj.2021109352 (PMC9058544; doi:10.15252/embj.2021109352)
Supplement: Supplementary file 9 — Source Data for Figure 6 [file EMBJ-41-e109352-s006.zip › Figure_6_Source_Data+Statistics/Figure_6C/Figure_6C.xlsx]

## Sheet: Figure 6C
	DMSO				VPS34IN1			CsA
Stimulation #	Exp1	Exp2	Exp3	Exp4	Exp1	Exp3	Exp4	Exp1	Exp2	Exp3
1	6.05018	10.5721	-3.00183	20.5957	8.95528	26.9914	17.3125	9.78482	17.3933	16.3825
2	5.08258	5.33243	-2.08176	22.5941	10.8345	42.0397	28.2762	15.2792	21.9374	22.4802
3	4.92777	4.1533	-16.5568	19.4589	13.3387	38.7829	29.952	20.6827	29.2275	23.8097
4	5.26875	-7.65002	-19.5961	10.5185	15.5002	35.3452	33.4599	29.3569	55.6868	21.3097
