# Supplementary material for: Endosomal phosphatidylinositol 3‐phosphate controls synaptic vesicle cycling and neurotransmission
Source: EMBO J. 2022 Mar 22;41(9):e109352. doi: 10.15252/embj.2021109352 (PMC9058544; doi:10.15252/embj.2021109352)
Supplement: Supplementary file 9 — Source Data for Figure 6 [file EMBJ-41-e109352-s006.zip › Figure_6_Source_Data+Statistics/Figure_6D/Figure_6D.xlsx]

## Sheet: Figure 6D
Cdk5 Inh	-10	98.3294	0.575092	fEPSP values%	150.132	example traces	0	4.43302e-06	0	2.65921e-06				DMSO	-10	98.989	0.44576	fEPSP values%	100.086	example traces	0	2.10523e-07	0	1.21344e-05				VPS34 and Cdk5 Inh	-10	98.9539	0.60754	fEPSP values%	120.606	example traces	0	-4.04333e-06	0	-1.0837e-05
	-9	100.223	0.411159	CDdk5 Inh	136.177	CDdk5 Inh	0.0001	3.19086e-06	0.0001	3.66922e-07					-9	100.102	0.377993	DMSO	99.2237	DMSO	0.0001	-8.367e-07	0.0001	9.19431e-06					-9	100.277	0.216808	VPS34 and Cdk5 Inh	122.435	VPS34 and Cdk5 Inh	0.0001	-4.45106e-07	0.0001	-7.57451e-06
	-8	100.435	0.270689		146.678		0.0002	1.72472e-06	0.0002	-2.13097e-06					-8	99.2883	0.341147		103.929		0.0002	-2.80192e-06	0.0002	4.37449e-06					-8	99.88	0.588418		117.738		0.0002	1.00815e-06	0.0002	-5.94517e-06
	-7	99.9991	0.665032		127.31		0.0003	2.66031e-07	0.0003	-5.30459e-06					-7	99.8606	0.300942		99.9051		0.0003	-4.8339e-06	0.0003	-1.2181e-06					-7	99.798	0.548198		116.591		0.0003	-3.16394e-07	0.0003	-4.23777e-06
	-6	100.153	0.426246		144.08		0.0004	5.29129e-07	0.0004	-7.44143e-06					-6	100.773	0.379681		101.604		0.0004	-5.45647e-06	0.0004	-5.78954e-06					-6	100.411	0.488298		118.7		0.0004	-2.37106e-06	0.0004	-3.07051e-07
	-5	99.8176	0.428409		118.614		0.0005	2.79111e-06	0.0005	-6.09528e-06					-5	99.7523	0.374029		98.2144		0.0005	-4.33764e-06	0.0005	-6.85462e-06					-5	99.6081	0.622138		119.763		0.0005	-2.8622e-06	0.0005	4.33939e-06
	-4	100.519	0.75441				0.0006	4.17193e-06	0.0006	-3.24964e-06					-4	100.324	0.38235		100.495		0.0006	-2.39474e-06	0.0006	-4.66939e-06					-4	99.2992	0.467177				0.0006	-2.44598e-06	0.0006	6.00003e-06
	-3	99.6633	0.36283				0.0007	3.26587e-06	0.0007	-2.30339e-06					-3	100.001	0.396176		94.9815		0.0007	-1.41723e-06	0.0007	-2.52048e-06					-3	99.7698	0.649209				0.0007	-1.83835e-06	0.0007	3.6059e-06
	-2	99.7473	0.637249				0.0008	2.02891e-06	0.0008	-2.76805e-06					-2	99.9417	0.426538		100.011		0.0008	-2.81362e-06	0.0008	-2.63236e-06					-2	100.337	0.562202				0.0008	9.18369e-08	0.0008	6.37656e-07
	-1	100.28	0.337545				0.0009	2.435e-06	0.0009	-3.12339e-06					-1	100.318	0.566068		95.5723		0.0009	-4.79826e-06	0.0009	-4.19444e-06					-1	100.66	0.597112				0.0009	2.24016e-06	0.0009	2.78944e-07
	0	99.3911	0.760132				0.001	3.98822e-06	0.001	-2.89223e-06					0	99.6069	0.459933		99.3579		0.001	-4.02375e-06	0.001	-5.39215e-06					0	99.2949	0.98967				0.001	2.37032e-06	0.001	2.16093e-06
	1	100.51	0.559332				0.0011	5.04663e-06	0.0011	-1.60362e-06					1	99.8333	0.651883		95.3274		0.0011	-1.19736e-06	0.0011	-5.91006e-06					1	101.474	0.465437				0.0011	4.48329e-07	0.0011	4.05936e-06
	2	100.782	0.440049				0.0012	4.85777e-06	0.0012	5.54717e-07					2	99.7202	0.644045				0.0012	1.34093e-06	0.0012	-6.61535e-06					2	101.501	1.11767				0.0012	-2.14574e-06	0.0012	4.14741e-06
	3	104.284	0.809336				0.0013	3.76491e-06	0.0013	1.77822e-06					3	100.803	0.797283				0.0013	3.88557e-06	0.0013	-8.45355e-06					3	102.802	1.32021				0.0013	-3.95476e-06	0.0013	2.98767e-06
	4	103.368	0.940635				0.0014	2.55717e-06	0.0014	2.8429e-07					4	100.108	0.749276				0.0014	5.67842e-06	0.0014	-1.09528e-05					4	104.931	1.8051				0.0014	-5.26936e-06	0.0014	2.07307e-06
	5	108.022	1.5247				0.0015	2.96008e-06	0.0015	-3.15418e-06					5	99.9731	0.569331				0.0015	5.01824e-06	0.0015	-1.16173e-05					5	107.168	1.92709				0.0015	-6.51299e-06	0.0015	1.4847e-06
	6	109.016	1.90653				0.0016	4.81669e-06	0.0016	-5.65983e-06					6	100.485	0.753817				0.0016	3.363e-06	0.0016	-9.13925e-06					6	110.047	1.95316				0.0016	-6.57972e-06	0.0016	4.46351e-07
	7	111.004	2.14449				0.0017	5.12569e-06	0.0017	-4.84332e-06					7	101.001	0.654739				0.0017	2.5644e-06	0.0017	-5.24358e-06					7	110.47	1.56232				0.0017	-4.20483e-06	0.0017	-1.33127e-06
	8	111.899	2.33268				0.0018	3.55738e-06	0.0018	-9.82261e-07					8	100.351	0.721271				0.0018	1.99053e-06	0.0018	-1.63843e-06					8	111.67	1.36114				0.0018	3.53633e-07	0.0018	-2.31967e-06
	9	113.941	2.16566				0.0019	2.97369e-06	0.0019	2.1824e-06					9	100.291	0.815037				0.0019	1.91529e-06	0.0019	1.04838e-06					9	112.362	1.74188				0.0019	4.23303e-06	0.0019	-7.22942e-07
	10	119.171	2.86947				0.002	3.82163e-06	0.002	1.41814e-06					10	100.027	0.438885				0.002	2.76946e-06	0.002	2.90015e-06					10	114.486	1.73626				0.002	5.5245e-06	0.002	1.86071e-06
	11	120.525	2.97007				0.0021	3.72414e-06	0.0021	-1.52608e-06					11	100.314	0.83837				0.0021	3.03789e-06	0.0021	4.31627e-06					11	115.812	1.15968				0.0021	4.87136e-06	0.0021	2.58366e-06
	12	120.978	3.40074				0.0022	2.6668e-06	0.0022	-2.71055e-06					12	100.944	1.09955				0.0022	2.24533e-06	0.0022	4.63498e-06					12	115.833	2.85525				0.0022	2.65629e-06	0.0022	1.6791e-06
	13	122.943	3.67261				0.0023	3.1444e-06	0.0023	-1.0988e-06					13	101.385	0.882249				0.0023	1.50403e-06	0.0023	2.99339e-06					13	116.059	1.54783				0.0023	9.37274e-07	0.0023	3.08454e-07
	14	123.677	3.2624				0.0024	5.96868e-06	0.0024	1.40599e-06					14	99.5948	0.959484				0.0024	1.61538e-06	0.0024	8.93274e-07					14	117.442	1.6941				0.0024	1.93774e-06	0.0024	-2.36636e-06
	15	123.012	3.20305				0.0025	9.1191e-06	0.0025	2.66119e-06					15	99.4254	0.84013				0.0025	2.97325e-06	0.0025	8.08075e-07					15	119.89	1.69801				0.0025	3.84702e-06	0.0025	-6.33038e-06
	16	127.335	3.21222				0.0026	9.26762e-06	0.0026	1.76778e-06					16	99.3725	1.15098				0.0026	3.85306e-06	0.0026	2.64317e-06					16	116.104	2.32733				0.0026	4.28427e-06	0.0026	-9.97991e-06
	17	124.582	3.5895				0.0027	5.88413e-06	0.0027	-3.45759e-07					17	99.6757	0.755363				0.0027	2.19213e-06	0.0027	4.32148e-06					17	117.079	2.10672				0.0027	3.34306e-06	0.0027	-1.19341e-05
	18	124.873	4.07194				0.0028	2.08331e-06	0.0028	-1.21059e-06					18	99.696	0.80421				0.0028	1.0665e-07	0.0028	4.71009e-06					18	118.049	2.17852				0.0028	1.79457e-06	0.0028	-1.04568e-05
	19	129.862	4.82539				0.0029	-2.87619e-07	0.0029	1.05042e-06					19	100.357	0.987465				0.0029	-7.17272e-08	0.0029	4.14233e-06					19	118.034	1.65951				0.0029	-2.44517e-07	0.0029	-6.28882e-06
	20	130.824	5.12432				0.003	-1.29004e-06	0.003	4.2473e-06					20	99.0723	0.806321				0.003	3.50634e-07	0.003	2.72353e-06					20	118.728	2.23921				0.003	-9.49177e-07	0.003	-3.22635e-06
	21	131.777	4.90871				0.0031	-1.26074e-06	0.0031	4.08361e-06					21	99.4343	0.968466				0.0031	1.29111e-06	0.0031	-1.37213e-07					21	119.796	1.59636				0.0031	6.44442e-07	0.0031	-2.18123e-06
	22	131.198	5.01448				0.0032	-1.31461e-06	0.0032	9.99512e-07					22	99.2267	0.6939				0.0032	4.13e-06	0.0032	-3.79681e-06					22	115.961	1.43456				0.0032	1.36353e-06	0.0032	-6.94969e-07
	23	131.966	4.87754				0.0033	-1.1701e-06	0.0033	-1.2427e-06					23	99.1063	1.30416				0.0033	7.19075e-06	0.0033	-6.43436e-06					23	119.555	2.5462				0.0033	-4.39459e-07	0.0033	1.79191e-06
	24	130.192	4.35879				0.0034	1.00802e-07	0.0034	-1.33801e-06					24	100.65	1.19144				0.0034	7.32037e-06	0.0034	-7.92567e-06					24	116.905	2.61887				0.0034	-2.76117e-06	0.0034	3.46897e-06
	25	132.487	4.7427				0.0035	1.69507e-06	0.0035	-5.66105e-07					25	100.702	1.12613				0.0035	4.78236e-06	0.0035	-9.07234e-06					25	119.301	2.4468				0.0035	-4.4781e-06	0.0035	2.52544e-06
	26	131.814	3.93846				0.0036	2.39237e-06	0.0036	3.506e-10					26	100.014	1.02709				0.0036	2.83013e-06	0.0036	-9.39628e-06					26	120.006	1.4372				0.0036	-5.34012e-06	0.0036	-8.58941e-07
	27	132.715	4.61088				0.0037	1.97723e-06	0.0037	1.37533e-06					27	98.9696	0.857686				0.0037	1.62887e-06	0.0037	-8.44173e-06					27	119.89	2.01672				0.0037	-4.30416e-06	0.0037	-3.73947e-06
	28	130.383	4.33163				0.0038	7.2993e-07	0.0038	3.11483e-06					28	100.406	0.687348				0.0038	-1.49578e-06	0.0038	-6.4186e-06					28	118.892	1.82584				0.0038	-4.98825e-07	0.0038	-2.87453e-06
	29	132.684	4.78085				0.0039	-1.14652e-06	0.0039	2.55512e-06					29	100.078	1.10221				0.0039	-6.06273e-06	0.0039	-3.58825e-06					29	118.935	1.3133				0.0039	4.45217e-06	0.0039	1.13088e-06
	30	133.981	5.87851				0.004	-3.31795e-06	0.004	3.35218e-07					30	100.244	0.771308				0.004	-8.01738e-06	0.004	-6.81827e-07					30	117.413	2.34451				0.004	7.19543e-06	0.004	4.68189e-06
	31	132.349	4.54679				0.0041	-4.98243e-06	0.0041	-6.48562e-07					31	98.8111	1.1552				0.0041	-5.24594e-06	0.0041	9.36772e-07					31	119.154	1.12723				0.0041	6.42793e-06	0.0041	5.20298e-06
	32	131.515	4.87135				0.0042	-4.9669e-06	0.0042	3.96581e-08					32	99.942	1.07711				0.0042	-6.74307e-07	0.0042	6.8375e-07					32	120.89	1.81808				0.0042	3.68903e-06	0.0042	3.02906e-06
	33	132.185	4.587				0.0043	-2.80596e-06	0.0043	1.4147e-06					33	99.1171	1.10659				0.0043	1.13757e-06	0.0043	5.95579e-08					33	119.671	1.32295				0.0043	1.33292e-06	0.0043	1.21845e-06
	34	133.051	5.36657				0.0044	-1.41689e-07	0.0044	3.38826e-06					34	98.5518	0.959837				0.0044	6.25795e-08	0.0044	8.11097e-07					34	118.048	1.23557				0.0044	9.34619e-07	0.0044	1.55427e-06
	35	132.397	4.52293				0.0045	9.94035e-07	0.0045	4.21132e-06					35	98.4932	1.00092				0.0045	-1.44729e-06	0.0045	2.88456e-06					35	117.894	1.43051				0.0045	2.95361e-06	0.0045	2.53716e-06
	36	135.981	5.52864				0.0046	9.81069e-07	0.0046	2.79162e-06					36	97.8553	0.920148				0.0046	-2.69715e-06	0.0046	4.57057e-06					36	115.029	1.77317				0.0046	6.32093e-06	0.0046	3.24966e-06
	37	136.368	5.49109				0.0047	6.18221e-07	0.0047	2.62212e-06					37	98.637	0.893945				0.0047	-3.58498e-06	0.0047	3.94829e-06					37	118.436	1.58884				0.0047	7.31875e-06	0.0047	4.49533e-06
	38	134.221	5.14978				0.0048	9.94498e-08	0.0048	5.34994e-06					38	98.7728	0.780539				0.0048	-2.53527e-06	0.0048	1.31537e-06					38	117.997	0.588455				0.0048	4.08383e-06	0.0048	5.86234e-06
	39	134.418	4.68488				0.0049	-5.57234e-07	0.0049	6.95873e-06					39	98.0689	1.18021				0.0049	1.41219e-06	0.0049	-1.28545e-06					39	116.956	1.36236				0.0049	1.00932e-06	0.0049	5.97123e-06
	40	135.227	5.20284				0.005	-1.77717e-06	0.005	5.57186e-06					40	99.1693	0.781596				0.005	5.95196e-06	0.005	-3.17305e-06					40	120.149	1.39992				0.005	1.18768e-06	0.005	4.1587e-06
	41	138.213	5.54534				0.0051	-3.14546e-06	0.0051	3.93947e-06					41	98.9219	1.19136				0.0051	7.51818e-06	0.0051	-3.20462e-06					41	116.81	2.0361				0.0051	1.68905e-06	0.0051	1.89205e-06
	42	135.281	4.98275				0.0052	-3.47716e-06	0.0052	3.43169e-06					42	99.7583	1.31491				0.0052	5.68891e-06	0.0052	-8.23731e-07					42	119.839	0.927724				0.0052	-4.41355e-07	0.0052	2.34578e-06
	43	135.551	5.23057				0.0053	-2.77113e-06	0.0053	2.46259e-06					43	98.7713	0.899949				0.0053	3.82977e-06	0.0053	4.11247e-07					43	118.034	1.66901				0.0053	-4.03169e-06	0.0053	5.9878e-06
	44	136.303	4.67587				0.0054	-2.18147e-06	0.0054	7.39167e-07					44	98.4014	0.788459				0.0054	5.24018e-06	0.0054	-1.18531e-06					44	118.392	1.13825				0.0054	-6.15779e-06	0.0054	8.63315e-06
	45	137.089	3.84115				0.0055	-2.31396e-06	0.0055	7.21534e-07					45	98.4737	1.16913				0.0055	8.83961e-06	0.0055	-2.62079e-06					45	116.302	1.31378				0.0055	-5.65281e-06	0.0055	7.03919e-06
	46	137.552	4.27247				0.0056	-2.93579e-06	0.0056	2.96262e-06					46	98.3408	1.46751				0.0056	1.1056e-05	0.0056	-1.50717e-06					46	118.371	1.32386				0.0056	-3.37948e-06	0.0056	3.32259e-06
	47	136.803	5.85285				0.0057	-2.93404e-06	0.0057	4.08202e-06					47	100.153	1.29166				0.0057	1.05684e-05	0.0057	1.11798e-06					47	120.026	1.59837				0.0057	-1.968e-06	0.0057	9.35823e-07
	48	137.721	5.12517				0.0058	-7.66435e-07	0.0058	9.54785e-07					48	98.1713	0.868689				0.0058	8.39359e-06	0.0058	2.657e-06					48	117.519	1.73861				0.0058	-3.13524e-06	0.0058	7.3194e-07
	49	136.294	4.92489				0.0059	2.75256e-06	0.0059	-4.86095e-06					49	99.5711	1.01155				0.0059	5.91768e-06	0.0059	1.92716e-06					49	117.491	1.31321				0.0059	-4.57294e-06	0.0059	2.06326e-06
	50	137.231	5.25166				0.006	5.01436e-06	0.006	-7.05249e-06					50	99.8345	0.705966				0.006	3.81438e-06	0.006	-3.27169e-07					50	119.566	1.46891				0.006	-3.91485e-06	0.006	3.74395e-06
	51	138.062	4.98638				0.0061	5.17419e-06	0.0061	-2.23157e-06					51	98.5325	0.894606				0.0061	2.65165e-06	0.0061	-1.44044e-06					51	120.346	1.47822				0.0061	-1.01625e-06	0.0061	4.45924e-06
	52	138.166	5.58108				0.0062	3.99409e-06	0.0062	4.65712e-06					52	98.4514	0.72261				0.0062	3.11141e-06	0.0062	5.65547e-08					52	119.576	1.20389				0.0062	2.62909e-06	0.0062	3.06862e-06
	53	138.57	5.44626				0.0063	2.84917e-06	0.0063	7.44838e-06					53	98.7419	0.93895				0.0063	3.20631e-06	0.0063	2.2447e-06					53	119.504	1.18608				0.0063	4.94488e-06	0.0063	-3.16273e-07
	54	136.737	4.73218				0.0064	2.88201e-06	0.0064	5.47076e-06					54	99.7001	0.489187				0.0064	4.82827e-07	0.0064	3.67466e-06					54	118.017	0.719699				0.0064	6.13973e-06	0.0064	-3.87027e-06
	55	136.744	4.69488				0.0065	3.30875e-06	0.0065	2.22916e-06					55	99.3603	1.31141				0.0065	-3.09212e-06	0.0065	4.19284e-06					55	118.733	1.85551				0.0065	6.71918e-06	0.0065	-5.66546e-06
	56	136.581	5.10051				0.0066	1.96459e-06	0.0066	9.80697e-07					56	98.3861	0.851931				0.0066	-4.43456e-06	0.0066	3.92817e-06					56	119.721	1.45558				0.0066	5.70676e-06	0.0066	-5.6414e-06
	57	137.127	4.78324				0.0067	-1.32836e-06	0.0067	1.00355e-06					57	99.298	0.869336				0.0067	-3.90886e-06	0.0067	3.46852e-06					57	118.393	0.695781				0.0067	3.19712e-06	0.0067	-4.73612e-06
	58	136.183	5.01183				0.0068	-4.00583e-06	0.0068	1.35936e-06					58	100.248	0.868503				0.0068	-3.15484e-06	0.0068	2.48481e-06					58	119.752	1.52799				0.0068	1.09263e-06	0.0068	-2.22563e-06
	59	136.251	5.19946				0.0069	-3.62713e-06	0.0069	3.58703e-06					59	98.0364	0.918665				0.0069	-2.89396e-06	0.0069	1.71611e-07					59	119.444	1.32499				0.0069	2.11644e-07	0.0069	2.14086e-06
							0.007	-8.43893e-07	0.007	6.50901e-06											0.007	-3.8867e-06	0.007	-2.77049e-06											0.007	-2.2212e-07	0.007	4.96575e-06
							0.0071	1.73241e-06	0.0071	6.22494e-06											0.0071	-5.48476e-06	0.0071	-3.92972e-06											0.0071	1.99306e-07	0.0071	3.8411e-06
							0.0072	3.09086e-06	0.0072	3.13028e-06											0.0072	-5.18531e-06	0.0072	-2.10595e-06											0.0072	2.3398e-06	0.0072	1.23057e-06
							0.0073	2.64083e-06	0.0073	1.19825e-06											0.0073	-3.1109e-06	0.0073	4.15375e-07											0.0073	4.17247e-06	0.0073	-1.11793e-07
							0.0074	-7.66355e-07	0.0074	2.15678e-06											0.0074	-1.28247e-06	0.0074	1.08249e-06											0.0074	3.96388e-06	0.0074	9.96167e-08
							0.0075	-4.74059e-06	0.0075	4.50146e-06											0.0075	-5.01223e-07	0.0075	7.38308e-08											0.0075	1.86303e-06	0.0075	1.33557e-06
							0.0076	-4.91188e-06	0.0076	5.80964e-06											0.0076	-1.19833e-06	0.0076	-7.54383e-07											0.0076	-2.15266e-06	0.0076	3.27942e-06
							0.0077	-1.61467e-06	0.0077	4.46087e-06											0.0077	-2.18175e-06	0.0077	2.06567e-07											0.0077	-5.51978e-06	0.0077	5.43342e-06
							0.0078	1.16701e-06	0.0078	7.32665e-07											0.0078	-9.27381e-07	0.0078	2.45888e-06											0.0078	-5.22885e-06	0.0078	6.85524e-06
							0.0079	2.75205e-06	0.0079	-3.59588e-06											0.0079	2.14619e-06	0.0079	4.48309e-06											0.0079	-2.45411e-06	0.0079	6.91332e-06
							0.008	5.08154e-06	0.008	-5.87264e-06											0.008	4.5496e-06	0.008	5.01223e-06											0.008	2.36458e-07	0.008	5.87445e-06
							0.0081	6.84289e-06	0.0081	-5.07295e-06											0.0081	5.40898e-06	0.0081	3.74885e-06											0.0081	1.56918e-06	0.0081	3.94383e-06
							0.0082	5.49131e-06	0.0082	-2.95781e-06											0.0082	4.63332e-06	0.0082	3.02249e-06											0.0082	8.15253e-07	0.0082	1.78195e-06
							0.0083	1.66661e-06	0.0083	-1.7862e-06											0.0083	2.23648e-06	0.0083	4.94731e-06											0.0083	-1.41503e-06	0.0083	5.86791e-07
							0.0084	-1.94643e-06	0.0084	-1.59777e-06											0.0084	-5.41984e-07	0.0084	8.1622e-06											0.0084	-2.49395e-06	0.0084	8.32167e-08
							0.0085	-2.92644e-06	0.0085	-7.90171e-07											0.0085	-1.54651e-06	0.0085	9.67186e-06											0.0085	-1.35119e-06	0.0085	-6.84465e-07
							0.0086	-3.74973e-07	0.0086	3.99477e-07											0.0086	4.42528e-07	0.0086	7.94703e-06											0.0086	3.09949e-07	0.0086	-2.56138e-06
							0.0087	3.48524e-06	0.0087	-6.03056e-08											0.0087	4.10621e-06	0.0087	5.53518e-06											0.0087	1.47337e-06	0.0087	-4.84328e-06
							0.0088	4.5625e-06	0.0088	-2.11225e-06											0.0088	6.33839e-06	0.0088	5.11134e-06											0.0088	1.32835e-06	0.0088	-5.42129e-06
							0.0089	2.17542e-06	0.0089	-3.20467e-06											0.0089	5.74036e-06	0.0089	5.26703e-06											0.0089	-8.98399e-07	0.0089	-4.35613e-06
							0.009	-4.26992e-07	0.009	-2.46536e-06											0.009	4.58772e-06	0.009	3.61297e-06											0.009	-3.3789e-06	0.009	-4.21967e-06
							0.0091	-1.35073e-06	0.0091	-2.69959e-06											0.0091	5.06801e-06	0.0091	5.00682e-07											0.0091	-3.19587e-06	0.0091	-5.25713e-06
							0.0092	-1.87575e-06	0.0092	-4.79064e-06											0.0092	6.32046e-06	0.0092	-1.51123e-06											0.0092	-6.81309e-07	0.0092	-4.8399e-06
							0.0093	-3.77465e-06	0.0093	-6.52111e-06											0.0093	6.68879e-06	0.0093	-1.71975e-06											0.0093	1.46511e-07	0.0093	-2.112e-06
							0.0094	-5.58888e-06	0.0094	-7.01014e-06											0.0094	5.75454e-06	0.0094	-1.57229e-06											0.0094	-1.70771e-06	0.0094	2.25926e-06
							0.0095	-4.77177e-06	0.0095	-5.69988e-06											0.0095	3.73919e-06	0.0095	-8.27697e-07											0.0095	-3.5222e-06	0.0095	7.25156e-06
							0.0096	-1.80716e-06	0.0096	-2.41279e-06											0.0096	1.38986e-06	0.0096	1.65037e-06											0.0096	-4.48893e-06	0.0096	9.6691e-06
							0.0097	-1.32275e-07	0.0097	7.11718e-07											0.0097	-5.46272e-09	0.0097	5.10766e-06											0.0097	-4.54864e-06	0.0097	7.52434e-06
							0.0098	-1.68599e-06	0.0098	1.21849e-06											0.0098	3.37324e-07	0.0098	7.87473e-06											0.0098	-3.58501e-06	0.0098	2.96112e-06
							0.0099	-4.88826e-06	0.0099	-6.68068e-07											0.0099	1.9401e-06	0.0099	9.81017e-06											0.0099	-1.63809e-06	0.0099	-1.50788e-07
							0.01	-6.75466e-06	0.01	-2.23124e-06											0.01	3.2583e-06	0.01	1.12189e-05											0.01	1.60097e-06	0.01	-7.00527e-07
							0.0101	-5.23828e-06	0.0101	-2.72064e-06											0.0101	2.48867e-06	0.0101	1.02521e-05											0.0101	3.05706e-06	0.0101	-8.65958e-07
							0.0102	-1.86821e-06	0.0102	-2.66769e-06											0.0102	-9.32767e-07	0.0102	5.85472e-06											0.0102	2.93578e-07	0.0102	-1.34414e-06
							0.0103	-9.61844e-07	0.0103	-8.49175e-07											0.0103	-4.90068e-06	0.0103	-2.30498e-09											0.0103	-2.47875e-06	0.0103	-1.1491e-06
							0.0104	-2.79477e-06	0.0104	2.35901e-06											0.0104	-4.95617e-06	0.0104	-5.14372e-06											0.0104	-1.74951e-06	0.0104	1.68228e-07
							0.0105	-3.7847e-06	0.0105	4.5181e-06											0.0105	-1.44099e-07	0.0105	-7.04489e-06											0.0105	1.9414e-07	0.0105	2.09132e-06
							0.0106	-3.62288e-06	0.0106	4.97625e-06											0.0106	5.03738e-06	0.0106	-4.66644e-06											0.0106	8.19773e-07	0.0106	2.32299e-06
							0.0107	-4.08336e-06	0.0107	4.12379e-06											0.0107	6.88225e-06	0.0107	-1.20018e-06											0.0107	1.05826e-06	0.0107	4.86762e-07
							0.0108	-3.93151e-06	0.0108	2.68979e-06											0.0108	6.51481e-06	0.0108	-1.26322e-07											0.0108	1.86857e-06	0.0108	-1.98788e-06
							0.0109	-2.02552e-06	0.0109	2.49462e-06											0.0109	5.85542e-06	0.0109	-1.8554e-06											0.0109	3.01045e-06	0.0109	-4.42329e-06
							0.011	-6.66692e-07	0.011	3.52085e-06											0.011	5.12632e-06	0.011	-4.17499e-06											0.011	3.59745e-06	0.011	-5.72131e-06
							0.0111	-1.1819e-06	0.0111	4.62016e-06											0.0111	5.28841e-06	0.0111	-4.09094e-06											0.0111	2.02435e-06	0.0111	-5.32844e-06
							0.0112	-2.35201e-06	0.0112	5.5714e-06											0.0112	6.31742e-06	0.0112	-1.47732e-06											0.0112	-7.27076e-07	0.0112	-3.97151e-06
							0.0113	-4.41218e-06	0.0113	5.25342e-06											0.0113	6.63423e-06	0.0113	5.71598e-08											0.0113	-2.32004e-06	0.0113	-2.61896e-06
							0.0114	-6.65752e-06	0.0114	3.28479e-06											0.0114	6.84861e-06	0.0114	-1.20567e-06											0.0114	-2.01339e-06	0.0114	-1.59482e-06
							0.0115	-6.79023e-06	0.0115	1.62684e-06											0.0115	7.84809e-06	0.0115	-3.08465e-06											0.0115	-2.15419e-07	0.0115	-7.05059e-07
							0.0116	-4.69349e-06	0.0116	1.50225e-06											0.0116	8.37879e-06	0.0116	-3.22379e-06											0.0116	1.32468e-06	0.0116	-4.15704e-07
							0.0117	-2.33903e-06	0.0117	2.06671e-06											0.0117	7.82429e-06	0.0117	-9.5375e-07											0.0117	1.58151e-06	0.0117	-1.23564e-06
							0.0118	-1.76887e-06	0.0118	2.17388e-06											0.0118	7.03908e-06	0.0118	2.48113e-06											0.0118	1.11653e-06	0.0118	-2.37174e-06
							0.0119	-2.54938e-06	0.0119	1.54703e-06											0.0119	6.03141e-06	0.0119	4.0282e-06											0.0119	7.12413e-07	0.0119	-2.59355e-06
							0.012	-2.70375e-06	0.012	5.6734e-07											0.012	4.71715e-06	0.012	3.75612e-06											0.012	1.00234e-06	0.012	-2.15033e-06
							0.0121	-8.42808e-07	0.0121	-2.73364e-07											0.0121	4.11102e-06	0.0121	4.56324e-06											0.0121	1.39428e-06	0.0121	-1.85963e-06
							0.0122	2.85456e-06	0.0122	-1.1912e-06											0.0122	3.92757e-06	0.0122	5.1399e-06											0.0122	1.73487e-06	0.0122	-2.28848e-06
							0.0123	4.96401e-06	0.0123	-2.65494e-06											0.0123	2.72861e-06	0.0123	3.00602e-06											0.0123	3.10481e-06	0.0123	-3.62962e-06
							0.0124	2.89123e-06	0.0124	-3.99754e-06											0.0124	1.20533e-06	0.0124	-4.68091e-07											0.0124	4.02059e-06	0.0124	-5.12206e-06
							0.0125	-1.07983e-06	0.0125	-3.88899e-06											0.0125	2.59896e-07	0.0125	-2.95195e-06											0.0125	2.9974e-06	0.0125	-5.93587e-06
							0.0126	-3.02225e-06	0.0126	-2.96567e-06											0.0126	-5.78569e-07	0.0126	-2.98886e-06											0.0126	1.94835e-06	0.0126	-5.53203e-06
							0.0127	-1.5475e-06	0.0127	-3.34982e-06											0.0127	-1.00637e-06	0.0127	-1.36839e-06											0.0127	2.4641e-06	0.0127	-4.06622e-06
							0.0128	1.62917e-06	0.0128	-4.63371e-06											0.0128	-7.26337e-07	0.0128	-5.9632e-07											0.0128	3.86854e-06	0.0128	-3.11673e-06
							0.0129	3.46553e-06	0.0129	-6.16369e-06											0.0129	-2.68634e-07	0.0129	-1.43392e-06											0.0129	5.01616e-06	0.0129	-2.94305e-06
							0.013	2.97077e-06	0.013	-8.98614e-06											0.013	-3.82057e-07	0.013	-2.30517e-06											0.013	5.38917e-06	0.013	-2.70631e-06
							0.0131	1.32453e-06	0.0131	-1.09164e-05											0.0131	-1.81548e-06	0.0131	-1.31851e-06											0.0131	4.95828e-06	0.0131	-2.49514e-06
							0.0132	-5.03722e-07	0.0132	-9.119e-06											0.0132	-3.71146e-06	0.0132	1.41096e-06											0.0132	4.09879e-06	0.0132	-2.35167e-06
							0.0133	-2.28908e-06	0.0133	-5.79912e-06											0.0133	-3.70486e-06	0.0133	4.2623e-06											0.0133	3.58354e-06	0.0133	-2.78841e-06
							0.0134	-4.07661e-06	0.0134	-3.63548e-06											0.0134	-1.34515e-06	0.0134	5.23619e-06											0.0134	3.50405e-06	0.0134	-4.3279e-06
							0.0135	-5.73445e-06	0.0135	-2.92957e-06											0.0135	9.54676e-07	0.0135	4.03048e-06											0.0135	3.14038e-06	0.0135	-5.105e-06
							0.0136	-6.96735e-06	0.0136	-3.18918e-06											0.0136	6.65793e-07	0.0136	3.73816e-06											0.0136	2.11801e-06	0.0136	-3.29432e-06
							0.0137	-6.23048e-06	0.0137	-3.44747e-06											0.0137	-2.47579e-06	0.0137	5.96409e-06											0.0137	1.29195e-06	0.0137	-1.00585e-06
							0.0138	-1.78609e-06	0.0138	-2.54628e-06											0.0138	-5.71557e-06	0.0138	7.46409e-06											0.0138	1.43141e-06	0.0138	-1.24796e-06
							0.0139	4.03428e-06	0.0139	-1.57785e-07											0.0139	-5.95463e-06	0.0139	6.34669e-06											0.0139	1.80088e-06	0.0139	-2.54859e-06
							0.014	7.07896e-06	0.014	2.14949e-06											0.014	-3.7751e-06	0.014	4.96408e-06											0.014	1.92171e-06	0.014	-1.81425e-06
							0.0141	6.56484e-06	0.0141	3.23271e-06											0.0141	-3.08261e-06	0.0141	3.845e-06											0.0141	2.02706e-06	0.0141	7.02452e-07
							0.0142	3.95627e-06	0.0142	3.14258e-06											0.0142	-5.60432e-06	0.0142	1.50076e-06											0.0142	1.83265e-06	0.0142	3.30415e-06
							0.0143	9.73927e-07	0.0143	1.06589e-06											0.0143	-7.92862e-06	0.0143	-9.63805e-07											0.0143	1.45696e-06	0.0143	4.11134e-06
							0.0144	-1.08776e-06	0.0144	-2.44092e-06											0.0144	-6.57364e-06	0.0144	-1.74326e-06											0.0144	1.4045e-06	0.0144	1.49599e-06
							0.0145	-1.82256e-06	0.0145	-3.56288e-06											0.0145	-3.31745e-06	0.0145	-1.67901e-06											0.0145	1.88422e-06	0.0145	-3.18504e-06
							0.0146	-1.20284e-06	0.0146	-2.27826e-07											0.0146	-2.55174e-06	0.0146	-2.31967e-06											0.0146	2.31923e-06	0.0146	-6.20217e-06
							0.0147	-3.599e-07	0.0147	3.82542e-06											0.0147	-3.92698e-06	0.0147	-3.40797e-06											0.0147	1.86057e-06	0.0147	-5.5365e-06
							0.0148	-1.05257e-06	0.0148	3.53565e-06											0.0148	-3.75569e-06	0.0148	-3.96256e-06											0.0148	7.74087e-07	0.0148	-1.81098e-06
							0.0149	-3.90964e-06	0.0149	8.21221e-07											0.0149	-2.48747e-06	0.0149	-3.76332e-06											0.0149	-3.01288e-07	0.0149	2.66694e-06
							0.015	-6.7864e-06	0.015	6.7975e-07											0.015	-2.81591e-06	0.015	-2.99957e-06											0.015	-5.68633e-07	0.015	5.34916e-06
							0.0151	-6.33548e-06	0.0151	2.76347e-06											0.0151	-4.17504e-06	0.0151	-1.71941e-06											0.0151	-3.08946e-08	0.0151	5.37342e-06
							0.0152	-3.08442e-06	0.0152	4.53453e-06											0.0152	-4.63849e-06	0.0152	1.67794e-08											0.0152	-4.79261e-08	0.0152	4.10216e-06
							0.0153	-1.5182e-06	0.0153	4.80079e-06											0.0153	-4.31405e-06	0.0153	1.835e-06											0.0153	-3.6043e-07	0.0153	2.38139e-06
							0.0154	-3.99041e-06	0.0154	2.67553e-06											0.0154	-4.65138e-06	0.0154	2.89404e-06											0.0154	-5.14559e-07	0.0154	4.20667e-07
							0.0155	-6.67513e-06	0.0155	-1.06597e-06											0.0155	-6.50292e-06	0.0155	3.30163e-06											0.0155	-1.80656e-06	0.0155	-7.80171e-07
							0.0156	-5.45517e-06	0.0156	-3.48789e-06											0.0156	-9.59258e-06	0.0156	3.4614e-06											0.0156	-3.65773e-06	0.0156	-3.19397e-07
							0.0157	-2.31467e-06	0.0157	-3.19387e-06											0.0157	-1.17417e-05	0.0157	2.3298e-06											0.0157	-4.05186e-06	0.0157	1.31054e-06
							0.0158	-5.23173e-07	0.0158	-2.03952e-06											0.0158	-1.08271e-05	0.0158	9.86947e-08											0.0158	-2.64468e-06	0.0158	2.2802e-06
							0.0159	-1.0235e-06	0.0159	-2.04023e-06											0.0159	-8.37545e-06	0.0159	-1.6922e-06											0.0159	-8.93693e-07	0.0159	1.12629e-06
							0.016	-3.28896e-06	0.016	-3.09276e-06											0.016	-7.11935e-06	0.016	-2.77135e-06											0.016	-6.22171e-07	0.016	-1.1537e-06
							0.0161	-4.72178e-06	0.0161	-3.8367e-06											0.0161	-6.08987e-06	0.0161	-3.16068e-06											0.0161	-9.93489e-07	0.0161	-1.83045e-06
							0.0162	-3.57398e-06	0.0162	-3.36465e-06											0.0162	-3.50086e-06	0.0162	-2.56595e-06											0.0162	7.06404e-07	0.0162	-2.12542e-07
							0.0163	-1.14496e-06	0.0163	-2.22617e-06											0.0163	-8.75858e-07	0.0163	-1.23103e-06											0.0163	4.11217e-06	0.0163	1.21161e-06
							0.0164	-3.4475e-07	0.0164	-1.0099e-06											0.0164	4.14838e-07	0.0164	1.54411e-08											0.0164	5.87143e-06	0.0164	-5.34931e-07
							0.0165	-2.42077e-06	0.0165	6.77415e-07											0.0165	1.43423e-06	0.0165	7.67819e-08											0.0165	4.66431e-06	0.0165	-4.85184e-06
							0.0166	-4.73858e-06	0.0166	2.40243e-06											0.0166	2.16443e-06	0.0166	-8.71563e-07											0.0166	2.44365e-06	0.0166	-8.05207e-06
							0.0167	-4.88384e-06	0.0167	3.02354e-06											0.0167	1.16455e-06	0.0167	-1.54758e-06											0.0167	8.48846e-07	0.0167	-7.59251e-06
							0.0168	-3.14401e-06	0.0168	2.28937e-06											0.0168	-1.01582e-06	0.0168	-1.54219e-06											0.0168	4.94208e-07	0.0168	-3.63277e-06
							0.0169	-8.91272e-07	0.0169	9.33427e-07											0.0169	-2.35968e-06	0.0169	-3.61549e-07											0.0169	1.39886e-06	0.0169	1.68065e-06
							0.017	-4.71505e-07	0.017	-7.67455e-07											0.017	-2.3764e-06	0.017	1.62285e-06											0.017	2.51906e-06	0.017	5.26285e-06
							0.0171	-2.10333e-06	0.0171	-2.92996e-06											0.0171	-2.38303e-06	0.0171	2.73206e-06											0.0171	2.80935e-06	0.0171	5.73937e-06
							0.0172	-3.14931e-06	0.0172	-4.37394e-06											0.0172	-3.73825e-06	0.0172	2.99036e-06											0.0172	1.73432e-06	0.0172	4.18015e-06
							0.0173	-2.1145e-06	0.0173	-3.57545e-06											0.0173	-6.0258e-06	0.0173	3.16346e-06											0.0173	-1.94e-07	0.0173	1.98636e-06
							0.0174	1.58109e-07	0.0174	-5.47159e-07											0.0174	-6.67805e-06	0.0174	3.21446e-06											0.0174	-1.70218e-06	0.0174	-2.09911e-07
							0.0175	1.31675e-06	0.0175	2.60911e-06											0.0175	-4.37781e-06	0.0175	3.2108e-06											0.0175	-3.41233e-06	0.0175	-2.02726e-06
							0.0176	-4.08745e-07	0.0176	3.03311e-06											0.0176	-1.19511e-06	0.0176	2.76874e-06											0.0176	-6.22851e-06	0.0176	-2.63101e-06
							0.0177	-2.86662e-06	0.0177	1.04429e-06											0.0177	3.39183e-07	0.0177	1.15187e-06											0.0177	-9.13575e-06	0.0177	-1.22152e-06
							0.0178	-2.09053e-06	0.0178	-4.4844e-08											0.0178	-6.91316e-07	0.0178	-1.61193e-06											0.0178	-9.94213e-06	0.0178	1.91127e-06
							0.0179	1.86762e-06	0.0179	1.48306e-06											0.0179	-3.952e-06	0.0179	-4.46585e-06											0.0179	-7.72306e-06	0.0179	4.48696e-06
							0.018	5.68358e-06	0.018	5.15e-06											0.018	-6.79585e-06	0.018	-5.92241e-06											0.018	-3.90367e-06	0.018	4.09457e-06
							0.0181	8.19331e-06	0.0181	8.73257e-06											0.0181	-6.58651e-06	0.0181	-5.97998e-06											0.0181	3.38042e-07	0.0181	1.11464e-06
							0.0182	9.49656e-06	0.0182	9.21413e-06											0.0182	-3.48611e-06	0.0182	-5.74451e-06											0.0182	3.75843e-06	0.0182	-2.28403e-06
							0.0183	9.10566e-06	0.0183	6.35838e-06											0.0183	-4.69182e-07	0.0183	-5.32694e-06											0.0183	5.24696e-06	0.0183	-4.7218e-06
							0.0184	7.7157e-06	0.0184	2.39916e-06											0.0184	-1.3086e-06	0.0184	-3.96279e-06											0.0184	4.3946e-06	0.0184	-5.42137e-06
							0.0185	6.10954e-06	0.0185	-1.01294e-06											0.0185	-5.041e-06	0.0185	-1.86098e-06											0.0185	1.16839e-06	0.0185	-3.97755e-06
							0.0186	4.43315e-06	0.0186	-4.0045e-06											0.0186	-7.46306e-06	0.0186	-2.6381e-07											0.0186	-1.71514e-06	0.0186	-8.71798e-07
							0.0187	3.43538e-06	0.0187	-6.86892e-06											0.0187	-7.62734e-06	0.0187	1.08745e-07											0.0187	-1.55122e-06	0.0187	2.28134e-06
							0.0188	3.38872e-06	0.0188	-8.17997e-06											0.0188	-6.41858e-06	0.0188	-5.85616e-07											0.0188	2.3257e-07	0.0188	4.16844e-06
							0.0189	3.70996e-06	0.0189	-5.95183e-06											0.0189	-4.14214e-06	0.0189	-1.93297e-06											0.0189	7.36423e-07	0.0189	5.63446e-06
							0.019	3.65865e-06	0.019	-9.8075e-07											0.019	-1.45859e-06	0.019	-3.03527e-06											0.019	-1.30536e-06	0.019	7.26187e-06
							0.0191	2.07873e-06	0.0191	2.80121e-06											0.0191	7.06294e-07	0.0191	-2.53669e-06											0.0191	-4.88089e-06	0.0191	8.17013e-06
							0.0192	-1.30213e-06	0.0192	2.73112e-06											0.0192	1.6491e-06	0.0192	-1.18202e-07											0.0192	-8.56123e-06	0.0192	7.37626e-06
							0.0193	-3.52039e-06	0.0193	8.56976e-07											0.0193	1.2345e-06	0.0193	1.83394e-06											0.0193	-1.0802e-05	0.0193	3.9501e-06
							0.0194	-2.67319e-06	0.0194	4.12302e-07											0.0194	-9.77771e-08	0.0194	1.32136e-06											0.0194	-9.55887e-06	0.0194	-1.60406e-06
							0.0195	-5.00368e-07	0.0195	8.01417e-07											0.0195	-2.50825e-07	0.0195	-1.12366e-06											0.0195	-6.02008e-06	0.0195	-5.57292e-06
							0.0196	1.17563e-06	0.0196	7.28431e-07											0.0196	1.64683e-06	0.0196	-3.90095e-06											0.0196	-4.08954e-06	0.0196	-4.21028e-06
							0.0197	-1.24248e-05	0.0197	-1.39308e-05											0.0197	-1.30537e-05	0.0197	-1.96661e-05											0.0197	-1.26465e-05	0.0197	-7.80482e-06
							0.0198	-0.000142904	0.0198	-0.000157776											0.0198	-0.000151155	0.0198	-0.00014822											0.0198	-9.13019e-05	0.0198	-8.64232e-05
							0.0199	-0.000735659	0.0199	-0.000824888											0.0199	-0.0007605	0.0199	-0.000726357											0.0199	-0.000451435	0.0199	-0.000467493
							0.02	-0.00231761	0.02	-0.00262278											0.02	-0.00233779	0.02	-0.00224215											0.02	-0.00143289	0.02	-0.00151307
							0.0201	-0.00453762	0.0201	-0.0051758											0.0201	-0.00448851	0.0201	-0.00432282											0.0201	-0.00285462	0.0201	-0.00303967
							0.0202	-0.00551625	0.0202	-0.00634078											0.0202	-0.00544061	0.0202	-0.00522771											0.0202	-0.00358312	0.0202	-0.00384947
							0.0203	-0.00415475	0.0203	-0.00480038											0.0203	-0.00429891	0.0203	-0.00405354											0.0203	-0.0029377	0.0203	-0.00320253
							0.0204	-0.00195983	0.0204	-0.00223768											0.0204	-0.00249525	0.0204	-0.00222091											0.0204	-0.00179571	0.0204	-0.00201005
							0.0205	-0.000648249	0.0205	-0.000674213											0.0205	-0.00144577	0.0205	-0.0011678											0.0205	-0.00110905	0.0205	-0.00128586
							0.0206	-0.000297406	0.0206	-0.000260604											0.0206	-0.00111294	0.0206	-0.000865776											0.0206	-0.000875673	0.0206	-0.00104033
							0.0207	-0.000330866	0.0207	-0.000330731											0.0207	-0.00102879	0.0207	-0.000826238											0.0207	-0.000794131	0.0207	-0.000957854
							0.0208	-0.000423854	0.0208	-0.000479262											0.0208	-0.000984155	0.0208	-0.000821623											0.0208	-0.000735237	0.0208	-0.000898462
							0.0209	-0.000485977	0.0209	-0.000582509											0.0209	-0.000932338	0.0209	-0.000801518											0.0209	-0.000675277	0.0209	-0.000834296
							0.021	-0.000515444	0.021	-0.000634988											0.021	-0.00087512	0.021	-0.000768183											0.021	-0.000617134	0.021	-0.000770224
							0.0211	-0.000521548	0.0211	-0.000652821											0.0211	-0.000816779	0.0211	-0.000726377											0.0211	-0.000561595	0.0211	-0.000709374
							0.0212	-0.000511633	0.0212	-0.000650255											0.0212	-0.000760632	0.0212	-0.000682084											0.0212	-0.00051051	0.0212	-0.000653035
							0.0213	-0.000491905	0.0213	-0.000635773											0.0213	-0.000707607	0.0213	-0.000640443											0.0213	-0.000466461	0.0213	-0.000603159
							0.0214	-0.00046738	0.0214	-0.000614339											0.0214	-0.000657013	0.0214	-0.000602245											0.0214	-0.000428416	0.0214	-0.000560117
							0.0215	-0.000441512	0.0215	-0.000590045											0.0215	-0.000609672	0.0215	-0.000565241											0.0215	-0.000393856	0.0215	-0.000521583
							0.0216	-0.000417286	0.0216	-0.000566076											0.0216	-0.000568028	0.0216	-0.000528945											0.0216	-0.000362125	0.0216	-0.000485525
							0.0217	-0.000395774	0.0217	-0.00054344											0.0217	-0.000531828	0.0217	-0.000495737											0.0217	-0.00033297	0.0217	-0.000452828
							0.0218	-0.000375901	0.0218	-0.000520119											0.0218	-0.000497732	0.0218	-0.000466672											0.0218	-0.000305329	0.0218	-0.000423769
							0.0219	-0.000358584	0.0219	-0.000495416											0.0219	-0.000464182	0.0219	-0.000439758											0.0219	-0.000280057	0.0219	-0.000396402
							0.022	-0.00034461	0.022	-0.000470806											0.022	-0.00043264	0.022	-0.000413539											0.022	-0.000260149	0.022	-0.000370168
							0.0221	-0.000329939	0.0221	-0.000446012											0.0221	-0.000404233	0.0221	-0.000389172											0.0221	-0.000245332	0.0221	-0.000346751
							0.0222	-0.000310715	0.0222	-0.000421113											0.0222	-0.000379081	0.0222	-0.000367938											0.0222	-0.000230977	0.0222	-0.000326979
							0.0223	-0.000288851	0.0223	-0.000398638											0.0223	-0.00035696	0.0223	-0.000349821											0.0223	-0.000213945	0.0223	-0.000310124
							0.0224	-0.000268367	0.0224	-0.000378571											0.0224	-0.000336496	0.0224	-0.000333078											0.0224	-0.000194866	0.0224	-0.000293762
							0.0225	-0.000250078	0.0225	-0.000358784											0.0225	-0.000316514	0.0225	-0.000314294											0.0225	-0.000176152	0.0225	-0.000275214
							0.0226	-0.000232984	0.0226	-0.000341051											0.0226	-0.000297202	0.0226	-0.000292543											0.0226	-0.000160593	0.0226	-0.000255825
							0.0227	-0.000217906	0.0227	-0.000327494											0.0227	-0.000278574	0.0227	-0.000270994											0.0227	-0.00014905	0.0227	-0.000238719
							0.0228	-0.000205327	0.0228	-0.000315498											0.0228	-0.000260078	0.0228	-0.000251313											0.0228	-0.000141068	0.0228	-0.000224496
							0.0229	-0.000194073	0.0229	-0.000301335											0.0229	-0.000241465	0.0229	-0.000232335											0.0229	-0.000136583	0.0229	-0.000213107
							0.023	-0.000182535	0.023	-0.000283798											0.023	-0.000223581	0.023	-0.00021568											0.023	-0.000134034	0.023	-0.000204718
							0.0231	-0.000169347	0.0231	-0.000265027											0.0231	-0.000208122	0.0231	-0.000206279											0.0231	-0.000131715	0.0231	-0.000199748
							0.0232	-0.000156004	0.0232	-0.00025044											0.0232	-0.000198661	0.0232	-0.00020588											0.0232	-0.000133318	0.0232	-0.000199846
							0.0233	-0.000147578	0.0233	-0.00024331											0.0233	-0.000199649	0.0233	-0.000211282											0.0233	-0.000143216	0.0233	-0.000206234
							0.0234	-0.000148563	0.0234	-0.00024105											0.0234	-0.000210212	0.0234	-0.000218815											0.0234	-0.000158907	0.0234	-0.000218048
							0.0235	-0.000157897	0.0235	-0.000241098											0.0235	-0.000224355	0.0235	-0.00022794											0.0235	-0.000175045	0.0235	-0.000232595
							0.0236	-0.000171642	0.0236	-0.0002448											0.0236	-0.000238135	0.0236	-0.000240735											0.0236	-0.000188323	0.0236	-0.00024625
							0.0237	-0.000189423	0.0237	-0.000253617											0.0237	-0.000251676	0.0237	-0.000259097											0.0237	-0.000197092	0.0237	-0.000256237
							0.0238	-0.000211803	0.0238	-0.000266057											0.0238	-0.000265612	0.0238	-0.000278795											0.0238	-0.000200602	0.0238	-0.000260678
							0.0239	-0.000234816	0.0239	-0.000280782											0.0239	-0.000279016	0.0239	-0.000291454											0.0239	-0.000199023	0.0239	-0.000259283
							0.024	-0.000252957	0.024	-0.000297359											0.024	-0.000289694	0.024	-0.00029592											0.024	-0.000194377	0.024	-0.000254069
							0.0241	-0.000263088	0.0241	-0.000312786											0.0241	-0.000295182	0.0241	-0.000297496											0.0241	-0.000188903	0.0241	-0.000247321
							0.0242	-0.000264027	0.0242	-0.000323012											0.0242	-0.000294623	0.0242	-0.000297707											0.0242	-0.000183271	0.0242	-0.000240355
							0.0243	-0.000257788	0.0243	-0.000326863											0.0243	-0.000289917	0.0243	-0.000293833											0.0243	-0.000177356	0.0243	-0.000234333
							0.0244	-0.000249489	0.0244	-0.000325253											0.0244	-0.000283503	0.0244	-0.000284493											0.0244	-0.000171586	0.0244	-0.000230321
							0.0245	-0.00024264	0.0245	-0.000320133											0.0245	-0.000275815	0.0245	-0.000271178											0.0245	-0.000167645	0.0245	-0.000228837
							0.0246	-0.000236708	0.0246	-0.000313858											0.0246	-0.000266139	0.0246	-0.000256145											0.0246	-0.000167404	0.0246	-0.00022987
							0.0247	-0.000230013	0.0247	-0.000307174											0.0247	-0.000254376	0.0247	-0.000242306											0.0247	-0.00017227	0.0247	-0.000234164
							0.0248	-0.000223835	0.0248	-0.000300696											0.0248	-0.000242732	0.0248	-0.000232211											0.0248	-0.000181553	0.0248	-0.000242614
							0.0249	-0.000221302	0.0249	-0.000297183											0.0249	-0.000235028	0.0249	-0.000226937											0.0249	-0.000193232	0.0249	-0.000254276
							0.025	-0.000223109	0.025	-0.000298386											0.025	-0.000232414	0.025	-0.000227464											0.025	-0.000207261	0.025	-0.000267298
							0.0251	-0.000227892	0.0251	-0.000304191											0.0251	-0.000233388	0.0251	-0.00023335											0.0251	-0.000224954	0.0251	-0.000283215
							0.0252	-0.000236197	0.0252	-0.000315014											0.0252	-0.000237293	0.0252	-0.000242616											0.0252	-0.000246988	0.0252	-0.000305475
							0.0253	-0.000250149	0.0253	-0.000330521											0.0253	-0.000244357	0.0253	-0.000254489											0.0253	-0.000272285	0.0253	-0.000333295
							0.0254	-0.000269833	0.0254	-0.000350175											0.0254	-0.000254354	0.0254	-0.000269548											0.0254	-0.000298309	0.0254	-0.000364352
							0.0255	-0.000293618	0.0255	-0.000374256											0.0255	-0.000267126	0.0255	-0.000288352											0.0255	-0.000324405	0.0255	-0.000398208
							0.0256	-0.000321563	0.0256	-0.000403359											0.0256	-0.000283139	0.0256	-0.000311388											0.0256	-0.00035097	0.0256	-0.000434258
							0.0257	-0.000353114	0.0257	-0.000438436											0.0257	-0.000302293	0.0257	-0.000337888											0.0257	-0.000380218	0.0257	-0.000473011
							0.0258	-0.000384802	0.0258	-0.000479427											0.0258	-0.000324397	0.0258	-0.0003654											0.0258	-0.000414861	0.0258	-0.000515141
							0.0259	-0.000415389	0.0259	-0.000524323											0.0259	-0.000350062	0.0259	-0.000392739											0.0259	-0.000453653	0.0259	-0.000557255
							0.026	-0.000447526	0.026	-0.000570687											0.026	-0.000379395	0.026	-0.00042072											0.026	-0.000493892	0.026	-0.000596666
							0.0261	-0.00048353	0.0261	-0.000618309											0.0261	-0.000410619	0.0261	-0.000450831											0.0261	-0.000533522	0.0261	-0.000636823
							0.0262	-0.00052343	0.0262	-0.000666659											0.0262	-0.00044137	0.0262	-0.000484349											0.0262	-0.000571073	0.0262	-0.000680638
							0.0263	-0.000565418	0.0263	-0.000711815											0.0263	-0.000471676	0.0263	-0.000520906											0.0263	-0.000607472	0.0263	-0.000725297
							0.0264	-0.000606567	0.0264	-0.000752829											0.0264	-0.000502977	0.0264	-0.00055787											0.0264	-0.000644395	0.0264	-0.000767488
							0.0265	-0.00064485	0.0265	-0.000792644											0.0265	-0.000534978	0.0265	-0.000592529											0.0265	-0.000681724	0.0265	-0.000806146
							0.0266	-0.00068148	0.0266	-0.000832787											0.0266	-0.000567477	0.0266	-0.000623957											0.0266	-0.000716602	0.0266	-0.000840722
							0.0267	-0.000718907	0.0267	-0.000874552											0.0267	-0.000600486	0.0267	-0.000652056											0.0267	-0.000745782	0.0267	-0.00087059
							0.0268	-0.000758067	0.0268	-0.000919626											0.0268	-0.000631617	0.0268	-0.0006773											0.0268	-0.000770275	0.0268	-0.000895907
							0.0269	-0.00079805	0.0269	-0.000967806											0.0269	-0.000658978	0.0269	-0.000701511											0.0269	-0.000794073	0.0269	-0.000919769
							0.027	-0.000835188	0.027	-0.00101607											0.027	-0.000684323	0.027	-0.000726187											0.027	-0.000819578	0.027	-0.000946454
							0.0271	-0.000866823	0.0271	-0.00105929											0.0271	-0.000710005	0.0271	-0.00075154											0.0271	-0.000845545	0.0271	-0.000976603
							0.0272	-0.000894589	0.0272	-0.00109706											0.0272	-0.000735839	0.0272	-0.000777002											0.0272	-0.000869027	0.0272	-0.00100641
							0.0273	-0.000920299	0.0273	-0.00113336											0.0273	-0.000759666	0.0273	-0.000800925											0.0273	-0.000890281	0.0273	-0.00103267
							0.0274	-0.000944469	0.0274	-0.00116817											0.0274	-0.000780584	0.0274	-0.000822492											0.0274	-0.000911495	0.0274	-0.00105635
							0.0275	-0.000967781	0.0275	-0.00119999											0.0275	-0.000800423	0.0275	-0.000841916											0.0275	-0.000932364	0.0275	-0.00107901
							0.0276	-0.000989813	0.0276	-0.00122995											0.0276	-0.000821658	0.0276	-0.000859259											0.0276	-0.000952244	0.0276	-0.00109981
							0.0277	-0.00100863	0.0277	-0.00125814											0.0277	-0.000843754	0.0277	-0.000876569											0.0277	-0.000972274	0.0277	-0.00111998
							0.0278	-0.00102439	0.0278	-0.00128405											0.0278	-0.00086366	0.0278	-0.000895594											0.0278	-0.000991751	0.0278	-0.00114159
							0.0279	-0.0010394	0.0279	-0.00130813											0.0279	-0.000879697	0.0279	-0.000913837											0.0279	-0.00100682	0.0279	-0.00116198
							0.028	-0.00105506	0.028	-0.00132923											0.028	-0.000892329	0.028	-0.000928964											0.028	-0.00101524	0.028	-0.00117819
							0.0281	-0.00107163	0.0281	-0.00134647											0.0281	-0.000903683	0.0281	-0.000942516											0.0281	-0.00101949	0.0281	-0.00119085
							0.0282	-0.00108694	0.0282	-0.00136121											0.0282	-0.000917599	0.0282	-0.000956053											0.0282	-0.00102429	0.0282	-0.00120187
							0.0283	-0.00109854	0.0283	-0.00137415											0.0283	-0.000933932	0.0283	-0.000968462											0.0283	-0.00103265	0.0283	-0.00121227
							0.0284	-0.00110717	0.0284	-0.00138594											0.0284	-0.000947601	0.0284	-0.00097892											0.0284	-0.00104259	0.0284	-0.0012208
							0.0285	-0.00111433	0.0285	-0.00139838											0.0285	-0.000956497	0.0285	-0.000987946											0.0285	-0.00105082	0.0285	-0.00122662
							0.0286	-0.00112078	0.0286	-0.00141116											0.0286	-0.000963578	0.0286	-0.000996											0.0286	-0.00105788	0.0286	-0.00123229
							0.0287	-0.0011272	0.0287	-0.00142224											0.0287	-0.000972203	0.0287	-0.00100347											0.0287	-0.0010646	0.0287	-0.00124008
							0.0288	-0.00113326	0.0288	-0.00143139											0.0288	-0.000982783	0.0288	-0.00100931											0.0288	-0.00106958	0.0288	-0.00124702
							0.0289	-0.00113724	0.0289	-0.00143938											0.0289	-0.000992516	0.0289	-0.00101198											0.0289	-0.00107241	0.0289	-0.00124876
							0.029	-0.00113854	0.029	-0.00144549											0.029	-0.000998697	0.029	-0.0010122											0.029	-0.00107451	0.029	-0.00124748
							0.0291	-0.00113979	0.0291	-0.00144931											0.0291	-0.00100207	0.0291	-0.001012											0.0291	-0.00107619	0.0291	-0.00124831
							0.0292	-0.0011427	0.0292	-0.00145204											0.0292	-0.00100469	0.0292	-0.00101213											0.0292	-0.0010761	0.0292	-0.00125207
							0.0293	-0.00114558	0.0293	-0.00145319											0.0293	-0.00100703	0.0293	-0.00101287											0.0293	-0.00107317	0.0293	-0.00125525
							0.0294	-0.00114682	0.0294	-0.001451											0.0294	-0.00100932	0.0294	-0.00101497											0.0294	-0.00106808	0.0294	-0.00125475
							0.0295	-0.00114748	0.0295	-0.00144576											0.0295	-0.00101126	0.0295	-0.00101786											0.0295	-0.00106258	0.0295	-0.00125029
							0.0296	-0.00114805	0.0296	-0.00143858											0.0296	-0.00101161	0.0296	-0.00101983											0.0296	-0.00105789	0.0296	-0.00124397
							0.0297	-0.00114608	0.0297	-0.001429											0.0297	-0.00101025	0.0297	-0.00102025											0.0297	-0.00105443	0.0297	-0.00123774
							0.0298	-0.0011414	0.0298	-0.00141605											0.0298	-0.00100773	0.0298	-0.0010189											0.0298	-0.00105257	0.0298	-0.00123217
							0.0299	-0.00113692	0.0299	-0.0014003											0.0299	-0.0010037	0.0299	-0.00101509											0.0299	-0.00105077	0.0299	-0.00122705
							0.03	-0.00113295	0.03	-0.00138349											0.03	-0.000998884	0.03	-0.00100799											0.03	-0.00104655	0.03	-0.00122212
							0.0301	-0.0011276	0.0301	-0.00136746											0.0301	-0.000994823	0.0301	-0.000999828											0.0301	-0.00104026	0.0301	-0.0012167
							0.0302	-0.00111963	0.0302	-0.00135369											0.0302	-0.000991818	0.0302	-0.000995403											0.0302	-0.00103301	0.0302	-0.0012095
							0.0303	-0.00110953	0.0303	-0.00134062											0.0303	-0.000989231	0.0303	-0.000994312											0.0303	-0.00102474	0.0303	-0.00120014
							0.0304	-0.00109957	0.0304	-0.00132498											0.0304	-0.000985726	0.0304	-0.000990887											0.0304	-0.00101673	0.0304	-0.00118929
							0.0305	-0.00109055	0.0305	-0.0013077											0.0305	-0.000980387	0.0305	-0.000983544											0.0305	-0.00101086	0.0305	-0.00117872
							0.0306	-0.00108078	0.0306	-0.00129132											0.0306	-0.000974158	0.0306	-0.00097595											0.0306	-0.00100601	0.0306	-0.00117089
							0.0307	-0.00106974	0.0307	-0.00127495											0.0307	-0.000967834	0.0307	-0.000968899											0.0307	-0.000998591	0.0307	-0.00116505
							0.0308	-0.00105892	0.0308	-0.00125861											0.0308	-0.000961128	0.0308	-0.00096026											0.0308	-0.000988016	0.0308	-0.00115793
							0.0309	-0.00104907	0.0309	-0.00124403											0.0309	-0.000953643	0.0309	-0.000950705											0.0309	-0.000976863	0.0309	-0.0011485
							0.031	-0.00103962	0.031	-0.0012314											0.031	-0.000945104	0.031	-0.000940953											0.031	-0.00096592	0.031	-0.00113766
							0.0311	-0.00102924	0.0311	-0.00121945											0.0311	-0.000935862	0.0311	-0.000929995											0.0311	-0.000955369	0.0311	-0.00112545
							0.0312	-0.00101662	0.0312	-0.00120585											0.0312	-0.000926788	0.0312	-0.000919226											0.0312	-0.000945256	0.0312	-0.00111099
							0.0313	-0.00100204	0.0313	-0.00118955											0.0313	-0.000918199	0.0313	-0.000909638											0.0313	-0.000935011	0.0313	-0.0010964
							0.0314	-0.000987649	0.0314	-0.00117163											0.0314	-0.000909629	0.0314	-0.000900043											0.0314	-0.000925767	0.0314	-0.00108528
							0.0315	-0.000975212	0.0315	-0.00115293											0.0315	-0.000900619	0.0315	-0.000889868											0.0315	-0.000917149	0.0315	-0.00107695
							0.0316	-0.000962751	0.0316	-0.00113461											0.0316	-0.000891196	0.0316	-0.000880021											0.0316	-0.00090677	0.0316	-0.00106782
							0.0317	-0.00094803	0.0317	-0.0011186											0.0317	-0.000883289	0.0317	-0.00087177											0.0317	-0.000895216	0.0317	-0.00105491
							0.0318	-0.000933469	0.0318	-0.00110425											0.0318	-0.000877516	0.0318	-0.000864868											0.0318	-0.000885446	0.0318	-0.00103831
							0.0319	-0.000922086	0.0319	-0.00108841											0.0319	-0.000870851	0.0319	-0.000857863											0.0319	-0.000878325	0.0319	-0.00102078
							0.032	-0.000912746	0.032	-0.00107131											0.032	-0.000861763	0.032	-0.000849225											0.032	-0.000871405	0.032	-0.00100359
							0.0321	-0.000902256	0.0321	-0.00105633											0.0321	-0.000851	0.0321	-0.000837802											0.0321	-0.000862057	0.0321	-0.000987422
							0.0322	-0.000889512	0.0322	-0.00104314											0.0322	-0.00083845	0.0322	-0.00082388											0.0322	-0.000849933	0.0322	-0.000973943
							0.0323	-0.000875831	0.0323	-0.00102907											0.0323	-0.000824939	0.0323	-0.000809459											0.0323	-0.000836249	0.0323	-0.000963182
							0.0324	-0.000861824	0.0324	-0.00101443											0.0324	-0.000812965	0.0324	-0.000797299											0.0324	-0.000823202	0.0324	-0.00095176
							0.0325	-0.000847292	0.0325	-0.00100018											0.0325	-0.000803239	0.0325	-0.000787988											0.0325	-0.000811613	0.0325	-0.000937703
							0.0326	-0.000832511	0.0326	-0.000986027											0.0326	-0.000793789	0.0326	-0.000779583											0.0326	-0.000800763	0.0326	-0.000923362
							0.0327	-0.000818192	0.0327	-0.000971768											0.0327	-0.000782453	0.0327	-0.00077069											0.0327	-0.000791099	0.0327	-0.000910289
							0.0328	-0.000805474	0.0328	-0.000956761											0.0328	-0.000769615	0.0328	-0.00076023											0.0328	-0.000782785	0.0328	-0.000897268
							0.0329	-0.00079362	0.0329	-0.000940008											0.0329	-0.000757659	0.0329	-0.000748305											0.0329	-0.000773805	0.0329	-0.000883613
							0.033	-0.000780962	0.033	-0.000922126											0.033	-0.000747299	0.033	-0.000737346											0.033	-0.000761987	0.033	-0.000870346
							0.0331	-0.000768827	0.0331	-0.000904069											0.0331	-0.00073777	0.0331	-0.000727848											0.0331	-0.000747715	0.0331	-0.000857794
							0.0332	-0.000758168	0.0332	-0.000885749											0.0332	-0.000729176	0.0332	-0.000717171											0.0332	-0.000733717	0.0332	-0.000844644
							0.0333	-0.000746943	0.0333	-0.000869028											0.0333	-0.000721781	0.0333	-0.000703978											0.0333	-0.000721947	0.0333	-0.000831114
							0.0334	-0.000734208	0.0334	-0.000856586											0.0334	-0.000713592	0.0334	-0.00069059											0.0334	-0.000711665	0.0334	-0.000819204
							0.0335	-0.000720554	0.0335	-0.000846788											0.0335	-0.000703067	0.0335	-0.00067954											0.0335	-0.000701613	0.0335	-0.000808899
							0.0336	-0.000706588	0.0336	-0.000836268											0.0336	-0.000691609	0.0336	-0.000670848											0.0336	-0.000691764	0.0336	-0.000798047
							0.0337	-0.000693723	0.0337	-0.000824526											0.0337	-0.000679781	0.0337	-0.000662834											0.0337	-0.000682174	0.0337	-0.000785941
							0.0338	-0.000682069	0.0338	-0.000812344											0.0338	-0.000666582	0.0338	-0.000653956											0.0338	-0.000672327	0.0338	-0.000775247
							0.0339	-0.000670657	0.0339	-0.000800588											0.0339	-0.000653964	0.0339	-0.000643142											0.0339	-0.00066141	0.0339	-0.000766355
							0.034	-0.000659776	0.034	-0.000790293											0.034	-0.00064466	0.034	-0.000629548											0.034	-0.000649518	0.034	-0.00075548
							0.0341	-0.000649016	0.0341	-0.000780804											0.0341	-0.000637919	0.0341	-0.00061387											0.0341	-0.000638348	0.0341	-0.000742075
							0.0342	-0.00063703	0.0342	-0.000770226											0.0342	-0.000631649	0.0342	-0.000599732											0.0342	-0.000628485	0.0342	-0.000727814
							0.0343	-0.000624717	0.0343	-0.000758302											0.0343	-0.000624262	0.0343	-0.000590012											0.0343	-0.000619494	0.0343	-0.000713432
							0.0344	-0.000613697	0.0344	-0.00074604											0.0344	-0.000615404	0.0344	-0.000581943											0.0344	-0.000611736	0.0344	-0.000699977
							0.0345	-0.000603685	0.0345	-0.000732646											0.0345	-0.000606105	0.0345	-0.000571822											0.0345	-0.000604637	0.0345	-0.000687378
							0.0346	-0.000593526	0.0346	-0.00071754											0.0346	-0.000596021	0.0346	-0.000560708											0.0346	-0.000596497	0.0346	-0.000675001
							0.0347	-0.000583	0.0347	-0.000703507											0.0347	-0.000584463	0.0347	-0.000550699											0.0347	-0.00058705	0.0347	-0.000663778
							0.0348	-0.000572806	0.0348	-0.000692342											0.0348	-0.00057358	0.0348	-0.000542029											0.0348	-0.000577168	0.0348	-0.00065425
							0.0349	-0.000563171	0.0349	-0.000682234											0.0349	-0.000564958	0.0349	-0.0005347											0.0349	-0.000568041	0.0349	-0.000643798
							0.035	-0.000553656	0.035	-0.0006716											0.035	-0.000556341	0.035	-0.000528528											0.035	-0.000559773	0.035	-0.000630473
							0.0351	-0.000544198	0.0351	-0.00066107											0.0351	-0.000546007	0.0351	-0.00052222											0.0351	-0.000551382	0.0351	-0.000617093
							0.0352	-0.000534867	0.0352	-0.000650438											0.0352	-0.000536328	0.0352	-0.00051451											0.0352	-0.000543421	0.0352	-0.000606174
							0.0353	-0.000525658	0.0353	-0.000639445											0.0353	-0.00052887	0.0353	-0.000505039											0.0353	-0.000536804	0.0353	-0.000596508
							0.0354	-0.000516756	0.0354	-0.00062885											0.0354	-0.000521273	0.0354	-0.000494117											0.0354	-0.00053058	0.0354	-0.000587642
							0.0355	-0.000507661	0.0355	-0.000618429											0.0355	-0.000511526	0.0355	-0.00048273											0.0355	-0.000522609	0.0355	-0.000580093
							0.0356	-0.000497589	0.0356	-0.000608058											0.0356	-0.000500653	0.0356	-0.000472293											0.0356	-0.000513152	0.0356	-0.000572527
							0.0357	-0.000487527	0.0357	-0.000599018											0.0357	-0.000490423	0.0357	-0.00046323											0.0357	-0.00050565	0.0357	-0.000563509
							0.0358	-0.000478678	0.0358	-0.000590919											0.0358	-0.000482255	0.0358	-0.000455342											0.0358	-0.000500131	0.0358	-0.000554057
							0.0359	-0.000469994	0.0359	-0.000581213											0.0359	-0.000476241	0.0359	-0.000448712											0.0359	-0.000492279	0.0359	-0.000545947
							0.036	-0.000460388	0.036	-0.000570265											0.036	-0.000469811	0.036	-0.000442544											0.036	-0.000482088	0.036	-0.000538363
							0.0361	-0.000450385	0.0361	-0.00056083											0.0361	-0.000462165	0.0361	-0.000435701											0.0361	-0.000472784	0.0361	-0.000530532
							0.0362	-0.000441355	0.0362	-0.000553271											0.0362	-0.000456767	0.0362	-0.000428004											0.0362	-0.000464793	0.0362	-0.00052359
							0.0363	-0.000434582	0.0363	-0.000546218											0.0363	-0.00045369	0.0363	-0.000420248											0.0363	-0.000457567	0.0363	-0.000517602
							0.0364	-0.000430458	0.0364	-0.000538541											0.0364	-0.000448213	0.0364	-0.000413952											0.0364	-0.000450246	0.0364	-0.000511021
							0.0365	-0.000427976	0.0365	-0.000530285											0.0365	-0.000439033	0.0365	-0.000409731											0.0365	-0.000442485	0.0365	-0.000502366
							0.0366	-0.000424289	0.0366	-0.000522107											0.0366	-0.000429264	0.0366	-0.000406202											0.0366	-0.000435276	0.0366	-0.000493188
							0.0367	-0.000416672	0.0367	-0.000514343											0.0367	-0.000420739	0.0367	-0.000402822											0.0367	-0.000427949	0.0367	-0.000486902
							0.0368	-0.000406739	0.0368	-0.000506881											0.0368	-0.000413749	0.0368	-0.000399424											0.0368	-0.000419514	0.0368	-0.000481653
							0.0369	-0.000397874	0.0369	-0.000499318											0.0369	-0.00040857	0.0369	-0.000394646											0.0369	-0.000411644	0.0369	-0.000473152
							0.037	-0.000390261	0.037	-0.000492382											0.037	-0.000403979	0.037	-0.000389171											0.037	-0.000405638	0.037	-0.000462657
							0.0371	-0.000382812	0.0371	-0.000487209											0.0371	-0.000398496	0.0371	-0.000385379											0.0371	-0.000400138	0.0371	-0.000454262
							0.0372	-0.000376467	0.0372	-0.000483022											0.0372	-0.000392455	0.0372	-0.00038356											0.0372	-0.000394484	0.0372	-0.000448537
							0.0373	-0.000371787	0.0373	-0.000479176											0.0373	-0.000386966	0.0373	-0.000381423											0.0373	-0.000389798	0.0373	-0.000443436
							0.0374	-0.000366427	0.0374	-0.000475313											0.0374	-0.000382704	0.0374	-0.000376901											0.0374	-0.000385547	0.0374	-0.000437752
							0.0375	-0.000358996	0.0375	-0.00046954											0.0375	-0.000378869	0.0375	-0.000370751											0.0375	-0.000380602	0.0375	-0.00043169
							0.0376	-0.000351907	0.0376	-0.000462373											0.0376	-0.000374153	0.0376	-0.000365221											0.0376	-0.000376845	0.0376	-0.00042582
							0.0377	-0.000347158	0.0377	-0.000456782											0.0377	-0.000368121	0.0377	-0.000361043											0.0377	-0.000375382	0.0377	-0.000420508
							0.0378	-0.00034291	0.0378	-0.000452358											0.0378	-0.000362224	0.0378	-0.000357053											0.0378	-0.000373177	0.0378	-0.000415945
							0.0379	-0.000335678	0.0379	-0.000446491											0.0379	-0.000358803	0.0379	-0.000352035											0.0379	-0.000368143	0.0379	-0.000413057
							0.038	-0.000325697	0.038	-0.000440772											0.038	-0.000357152	0.038	-0.000346467											0.038	-0.00036192	0.038	-0.000411147
							0.0381	-0.000316206	0.0381	-0.00043746											0.0381	-0.000354387	0.0381	-0.00034115											0.0381	-0.000356714	0.0381	-0.000407873
							0.0382	-0.000309027	0.0382	-0.000434139											0.0382	-0.000350006	0.0382	-0.000336425											0.0382	-0.000351396	0.0382	-0.000403
							0.0383	-0.000304734	0.0383	-0.00042908											0.0383	-0.000345283	0.0383	-0.0003329											0.0383	-0.000343876	0.0383	-0.00039753
							0.0384	-0.000302324	0.0384	-0.000423664											0.0384	-0.000340848	0.0384	-0.000329822											0.0384	-0.000335546	0.0384	-0.000392188
							0.0385	-0.000300148	0.0385	-0.000418201											0.0385	-0.000336171	0.0385	-0.000325696											0.0385	-0.000329798	0.0385	-0.000386333
							0.0386	-0.000298287	0.0386	-0.000412868											0.0386	-0.000330588	0.0386	-0.000319909											0.0386	-0.000326743	0.0386	-0.000378889
							0.0387	-0.000296703	0.0387	-0.0004088											0.0387	-0.000324753	0.0387	-0.000312478											0.0387	-0.00032271	0.0387	-0.000371832
							0.0388	-0.000293939	0.0388	-0.000405477											0.0388	-0.000319669	0.0388	-0.000305441											0.0388	-0.000316007	0.0388	-0.000367337
							0.0389	-0.00028958	0.0389	-0.000401553											0.0389	-0.000315516	0.0389	-0.000300902											0.0389	-0.000309849	0.0389	-0.000365179
							0.039	-0.000284318	0.039	-0.000396781											0.039	-0.000311983	0.039	-0.000298707											0.039	-0.000306401	0.039	-0.000364875
							0.0391	-0.000279451	0.0391	-0.000392249											0.0391	-0.000308019	0.0391	-0.000297664											0.0391	-0.000303506	0.0391	-0.000363773
							0.0392	-0.000275803	0.0392	-0.000389329											0.0392	-0.000302851	0.0392	-0.000296614											0.0392	-0.000299592	0.0392	-0.000359599
							0.0393	-0.000271541	0.0393	-0.000387165											0.0393	-0.000297401	0.0393	-0.000294787											0.0393	-0.000295483	0.0393	-0.00035403
							0.0394	-0.000263938	0.0394	-0.000384356											0.0394	-0.000293405	0.0394	-0.000292301											0.0394	-0.000291539	0.0394	-0.000348606
							0.0395	-0.000254454	0.0395	-0.000381387											0.0395	-0.000290898	0.0395	-0.000289498											0.0395	-0.000287037	0.0395	-0.000343697
							0.0396	-0.000247548	0.0396	-0.000377858											0.0396	-0.000288264	0.0396	-0.000286265											0.0396	-0.000281825	0.0396	-0.000339883
							0.0397	-0.000243398	0.0397	-0.000373279											0.0397	-0.000285212	0.0397	-0.000283443											0.0397	-0.0002762	0.0397	-0.000337798
							0.0398	-0.000239446	0.0398	-0.000370017											0.0398	-0.000282823	0.0398	-0.000282548											0.0398	-0.000270492	0.0398	-0.000338637
							0.0399	-0.000235521	0.0399	-0.000369154											0.0399	-0.000281395	0.0399	-0.000282603											0.0399	-0.000265513	0.0399	-0.000341112
							0.04	-0.000232455	0.04	-0.000368228											0.04	-0.000278649	0.04	-0.000280981											0.04	-0.000262384	0.04	-0.000340499
							0.0401	-0.000230398	0.0401	-0.00036539											0.0401	-0.000272633	0.0401	-0.000277282											0.0401	-0.000260878	0.0401	-0.000335659
							0.0402	-0.000227952	0.0402	-0.00036077											0.0402	-0.000267201	0.0402	-0.000273495											0.0402	-0.000259568	0.0402	-0.000330797
							0.0403	-0.000223637	0.0403	-0.000355548											0.0403	-0.000266415	0.0403	-0.00027116											0.0403	-0.000257014	0.0403	-0.000328182
							0.0404	-0.000218728	0.0404	-0.000351435											0.0404	-0.000267453	0.0404	-0.000269117											0.0404	-0.000252887	0.0404	-0.000326109
							0.0405	-0.000215785	0.0405	-0.000349394											0.0405	-0.000265831	0.0405	-0.000265449											0.0405	-0.000248449	0.0405	-0.000323405
							0.0406	-0.000214991	0.0406	-0.000349258											0.0406	-0.000261175	0.0406	-0.000261032											0.0406	-0.000245292	0.0406	-0.000320092
							0.0407	-0.000212834	0.0407	-0.000349112											0.0407	-0.000256143	0.0407	-0.000257157											0.0407	-0.000243966	0.0407	-0.000315902
							0.0408	-0.000207955	0.0408	-0.000346774											0.0408	-0.000253766	0.0408	-0.000253838											0.0408	-0.000243358	0.0408	-0.000311008
							0.0409	-0.000204058	0.0409	-0.000342307											0.0409	-0.000254075	0.0409	-0.000250933											0.0409	-0.00024218	0.0409	-0.000305816
							0.041	-0.000202313	0.041	-0.000337396											0.041	-0.000253794	0.041	-0.00024855											0.041	-0.000239742	0.041	-0.000301712
							0.0411	-0.00020045	0.0411	-0.000333698											0.0411	-0.000250423	0.0411	-0.000246402											0.0411	-0.000236248	0.0411	-0.000300564
							0.0412	-0.00019754	0.0412	-0.000331607											0.0412	-0.000245864	0.0412	-0.000245											0.0412	-0.000233566	0.0412	-0.000300592
							0.0413	-0.000194186	0.0413	-0.000330361											0.0413	-0.000241921	0.0413	-0.000245599											0.0413	-0.000231664	0.0413	-0.000298087
							0.0414	-0.000191458	0.0414	-0.000329188											0.0414	-0.000237079	0.0414	-0.000246523											0.0414	-0.000227731	0.0414	-0.000293688
							0.0415	-0.000188752	0.0415	-0.000326305											0.0415	-0.00023164	0.0415	-0.000244224											0.0415	-0.000221707	0.0415	-0.000290822
							0.0416	-0.000184392	0.0416	-0.000321573											0.0416	-0.000227331	0.0416	-0.00023957											0.0416	-0.000216393	0.0416	-0.000289438
							0.0417	-0.00018001	0.0417	-0.000318195											0.0417	-0.000224106	0.0417	-0.000235987											0.0417	-0.00021307	0.0417	-0.000287714
							0.0418	-0.000178359	0.0418	-0.000316369											0.0418	-0.000223216	0.0418	-0.000234254											0.0418	-0.000209852	0.0418	-0.000285764
							0.0419	-0.00017759	0.0419	-0.000313658											0.0419	-0.000224303	0.0419	-0.000233395											0.0419	-0.000204501	0.0419	-0.000283532
							0.042	-0.00017441	0.042	-0.000310621											0.042	-0.000224057	0.042	-0.000231891											0.042	-0.000198336	0.042	-0.000280351
							0.0421	-0.000169127	0.0421	-0.000308651											0.0421	-0.000221843	0.0421	-0.000229035											0.0421	-0.000194535	0.0421	-0.000276412
							0.0422	-0.000163849	0.0422	-0.000306806											0.0422	-0.000219328	0.0422	-0.00022612											0.0422	-0.000194782	0.0422	-0.000271928
							0.0423	-0.000160419	0.0423	-0.000304319											0.0423	-0.000216321	0.0423	-0.000224721											0.0423	-0.000197427	0.0423	-0.000266597
							0.0424	-0.000159518	0.0424	-0.000301767											0.0424	-0.000211983	0.0424	-0.000224124											0.0424	-0.000198276	0.0424	-0.00026074
							0.0425	-0.000159893	0.0425	-0.000299876											0.0425	-0.000207789	0.0425	-0.000222074											0.0425	-0.000196661	0.0425	-0.000255868
							0.0426	-0.000159855	0.0426	-0.00030005											0.0426	-0.000204862	0.0426	-0.000217689											0.0426	-0.000195222	0.0426	-0.000253026
							0.0427	-0.000157719	0.0427	-0.000302857											0.0427	-0.000202526	0.0427	-0.000212079											0.0427	-0.000195185	0.0427	-0.000252008
							0.0428	-0.000152823	0.0428	-0.000305899											0.0428	-0.000200654	0.0428	-0.000207218											0.0428	-0.000195378	0.0428	-0.000251809
							0.0429	-0.000147679	0.0429	-0.000305466											0.0429	-0.00019867	0.0429	-0.000204171											0.0429	-0.00019262	0.0429	-0.000250481
							0.043	-0.000144956	0.043	-0.000299671											0.043	-0.000195521	0.043	-0.000202797											0.043	-0.000186292	0.043	-0.000247018
							0.0431	-0.000143898	0.0431	-0.000290321											0.0431	-0.000191787	0.0431	-0.000202505											0.0431	-0.000180176	0.0431	-0.000243079
							0.0432	-0.000142544	0.0432	-0.000281825											0.0432	-0.000188382	0.0432	-0.000202009											0.0432	-0.000176586	0.0432	-0.000240303
							0.0433	-0.000140289	0.0433	-0.000277693											0.0433	-0.000185235	0.0433	-0.000200181											0.0433	-0.000174087	0.0433	-0.000238586
							0.0434	-0.00013745	0.0434	-0.000277477											0.0434	-0.00018302	0.0434	-0.000197475											0.0434	-0.000171596	0.0434	-0.00023733
							0.0435	-0.000135454	0.0435	-0.000277975											0.0435	-0.000182103	0.0435	-0.000195449											0.0435	-0.000169723	0.0435	-0.000234874
							0.0436	-0.000135752	0.0436	-0.000278564											0.0436	-0.000181705	0.0436	-0.000194849											0.0436	-0.000167803	0.0436	-0.00023059
							0.0437	-0.000136839	0.0437	-0.00028006											0.0437	-0.000181451	0.0437	-0.000194283											0.0437	-0.000164348	0.0437	-0.000226829
							0.0438	-0.000136375	0.0438	-0.000280973											0.0438	-0.000181834	0.0438	-0.000191929											0.0438	-0.000160361	0.0438	-0.000225752
							0.0439	-0.000134603	0.0439	-0.000280366											0.0439	-0.000182448	0.0439	-0.00018741											0.0439	-0.000157689	0.0439	-0.000226986
							0.044	-0.000132592	0.044	-0.000278797											0.044	-0.000181563	0.044	-0.000182059											0.044	-0.000156906	0.044	-0.000229024
							0.0441	-0.000130093	0.0441	-0.000276435											0.0441	-0.000178317	0.0441	-0.000178127											0.0441	-0.000157405	0.0441	-0.00023021
							0.0442	-0.000127549	0.0442	-0.000272728											0.0442	-0.000173312	0.0442	-0.000177893											0.0442	-0.000156955	0.0442	-0.000228945
							0.0443	-0.000125168	0.0443	-0.000267848											0.0443	-0.000168894	0.0443	-0.000181156											0.0443	-0.000154068	0.0443	-0.00022542
							0.0444	-0.000122244	0.0444	-0.00026374											0.0444	-0.000167521	0.0444	-0.000183368											0.0444	-0.000148852	0.0444	-0.0002219
							0.0445	-0.000119786	0.0445	-0.000261788											0.0445	-0.000168267	0.0445	-0.000180807											0.0445	-0.000143099	0.0445	-0.00021998
							0.0446	-0.000118681	0.0446	-0.00026186											0.0446	-0.000167801	0.0446	-0.000174976											0.0446	-0.000140534	0.0446	-0.000218236
							0.0447	-0.000117341	0.0447	-0.00026282											0.0447	-0.000164625	0.0447	-0.000169325											0.0447	-0.000142072	0.0447	-0.00021406
							0.0448	-0.00011425	0.0448	-0.000262392											0.0448	-0.000160964	0.0448	-0.000166729											0.0448	-0.000144696	0.0448	-0.000208712
							0.0449	-0.000110591	0.0449	-0.00025809											0.0449	-0.000158852	0.0449	-0.000169029											0.0449	-0.000145382	0.0449	-0.000204747
							0.045	-0.000108404	0.045	-0.000250358											0.045	-0.000157399	0.045	-0.00017352											0.045	-0.000143098	0.045	-0.000202535
							0.0451	-0.000107049	0.0451	-0.000243113											0.0451	-0.000156485	0.0451	-0.000174798											0.0451	-0.000139272	0.0451	-0.000202508
							0.0452	-0.00010525	0.0452	-0.000238299											0.0452	-0.000157365	0.0452	-0.000172667											0.0452	-0.000136292	0.0452	-0.000203848
							0.0453	-0.000103732	0.0453	-0.000234417											0.0453	-0.0001579	0.0453	-0.000170467											0.0453	-0.000134361	0.0453	-0.000203693
							0.0454	-0.000103621	0.0454	-0.000231528											0.0454	-0.000155199	0.0454	-0.000168432											0.0454	-0.000132665	0.0454	-0.000201335
							0.0455	-0.000104328	0.0455	-0.000230302											0.0455	-0.00015197	0.0455	-0.000165512											0.0455	-0.00013187	0.0455	-0.000198201
							0.0456	-0.00010345	0.0456	-0.000229707											0.0456	-0.000152079	0.0456	-0.000161605											0.0456	-0.000132147	0.0456	-0.000195039
							0.0457	-0.000100152	0.0457	-0.000229402											0.0457	-0.000153977	0.0457	-0.000157095											0.0457	-0.00013199	0.0457	-0.000192633
							0.0458	-9.64265e-05	0.0458	-0.000230159											0.0458	-0.000154014	0.0458	-0.000154137											0.0458	-0.000130129	0.0458	-0.000191893
							0.0459	-9.37378e-05	0.0459	-0.000232537											0.0459	-0.00015085	0.0459	-0.000154349											0.0459	-0.000126621	0.0459	-0.000190833
							0.046	-9.18849e-05	0.046	-0.000233903											0.046	-0.00014616	0.046	-0.00015483											0.046	-0.000123537	0.046	-0.000186504
							0.0461	-9.05463e-05	0.0461	-0.000230049											0.0461	-0.000142537	0.0461	-0.000152707											0.0461	-0.000121917	0.0461	-0.000180361
							0.0462	-9.02862e-05	0.0462	-0.000223423											0.0462	-0.000140536	0.0462	-0.000149103											0.0462	-0.000120551	0.0462	-0.000176218
							0.0463	-9.08631e-05	0.0463	-0.000220257											0.0463	-0.000139277	0.0463	-0.000146248											0.0463	-0.00011835	0.0463	-0.000175591
							0.0464	-9.02059e-05	0.0464	-0.000219967											0.0464	-0.00013808	0.0464	-0.00014406											0.0464	-0.000114402	0.0464	-0.000177816
							0.0465	-8.78416e-05	0.0465	-0.00021821											0.0465	-0.000136686	0.0465	-0.000141318											0.0465	-0.0001097	0.0465	-0.000180024
							0.0466	-8.611e-05	0.0466	-0.00021541											0.0466	-0.000135409	0.0466	-0.000139055											0.0466	-0.000107568	0.0466	-0.00017946
							0.0467	-8.59738e-05	0.0467	-0.000214666											0.0467	-0.000134493	0.0467	-0.000138885											0.0467	-0.000108869	0.0467	-0.000176522
							0.0468	-8.51049e-05	0.0468	-0.000215095											0.0468	-0.0001335	0.0468	-0.000139226											0.0468	-0.000111002	0.0468	-0.000172661
							0.0469	-8.30394e-05	0.0469	-0.000213276											0.0469	-0.00013138	0.0469	-0.000138091											0.0469	-0.000111015	0.0469	-0.000168366
							0.047	-8.25876e-05	0.047	-0.000209172											0.047	-0.000127953	0.047	-0.000136057											0.047	-0.000108225	0.047	-0.000164715
							0.0471	-8.33605e-05	0.0471	-0.000205877											0.0471	-0.000125746	0.0471	-0.000133742											0.0471	-0.000104513	0.0471	-0.000163518
							0.0472	-8.27238e-05	0.0472	-0.000204677											0.0472	-0.000125818	0.0472	-0.000130733											0.0472	-0.000101916	0.0472	-0.00016395
							0.0473	-8.16839e-05	0.0473	-0.000203404											0.0473	-0.000124994	0.0473	-0.000127257											0.0473	-0.000101232	0.0473	-0.000163331
							0.0474	-8.11776e-05	0.0474	-0.00020065											0.0474	-0.000122162	0.0474	-0.000126024											0.0474	-0.000101711	0.0474	-0.000161449
							0.0475	-7.89359e-05	0.0475	-0.000198639											0.0475	-0.000120602	0.0475	-0.00012796											0.0475	-0.000101987	0.0475	-0.000159483
							0.0476	-7.47658e-05	0.0476	-0.000197838											0.0476	-0.000121614	0.0476	-0.000129369											0.0476	-0.00010182	0.0476	-0.000157927
							0.0477	-7.19633e-05	0.0477	-0.000195362											0.0477	-0.000122209	0.0477	-0.000127809											0.0477	-0.000100359	0.0477	-0.000156742
							0.0478	-7.15146e-05	0.0478	-0.000190636											0.0478	-0.000120835	0.0478	-0.000124238											0.0478	-9.70029e-05	0.0478	-0.000155943
							0.0479	-7.10651e-05	0.0479	-0.00018708											0.0479	-0.000118847	0.0479	-0.00012096											0.0479	-9.43113e-05	0.0479	-0.00015466
							0.048	-6.95921e-05	0.048	-0.000186269											0.048	-0.000116798	0.048	-0.00011999											0.048	-9.43715e-05	0.048	-0.000152211
							0.0481	-6.84911e-05	0.0481	-0.0001857											0.0481	-0.000114944	0.0481	-0.000120722											0.0481	-9.60918e-05	0.0481	-0.000150352
							0.0482	-6.74851e-05	0.0482	-0.000184756											0.0482	-0.000112873	0.0482	-0.000120932											0.0482	-9.6763e-05	0.0482	-0.000150137
							0.0483	-6.54675e-05	0.0483	-0.000185284											0.0483	-0.000109414	0.0483	-0.0001199											0.0483	-9.45011e-05	0.0483	-0.000150451
							0.0484	-6.36859e-05	0.0484	-0.000185187											0.0484	-0.00010603	0.0484	-0.000118239											0.0484	-9.12962e-05	0.0484	-0.000150247
							0.0485	-6.26445e-05	0.0485	-0.000181721											0.0485	-0.000105226	0.0485	-0.000115859											0.0485	-8.98375e-05	0.0485	-0.000148742
							0.0486	-6.03801e-05	0.0486	-0.000177494											0.0486	-0.000106212	0.0486	-0.000112494											0.0486	-8.93303e-05	0.0486	-0.000146711
							0.0487	-5.63907e-05	0.0487	-0.000175369											0.0487	-0.000106969	0.0487	-0.000109954											0.0487	-8.82109e-05	0.0487	-0.00014574
							0.0488	-5.24009e-05	0.0488	-0.000173952											0.0488	-0.000107769	0.0488	-0.000110428											0.0488	-8.66727e-05	0.0488	-0.000144891
							0.0489	-5.01375e-05	0.0489	-0.000171661											0.0489	-0.000109663	0.0489	-0.000112384											0.0489	-8.539e-05	0.0489	-0.000142217
							0.049	-5.01297e-05	0.049	-0.000169393											0.049	-0.000111965	0.049	-0.000112535											0.049	-8.3871e-05	0.049	-0.000138017
							0.0491	-5.14505e-05	0.0491	-0.000167734											0.0491	-0.000113424	0.0491	-0.00011075											0.0491	-8.1609e-05	0.0491	-0.000135241
							0.0492	-5.19591e-05	0.0492	-0.00016502											0.0492	-0.000111824	0.0492	-0.000108955											0.0492	-7.9039e-05	0.0492	-0.000135675
							0.0493	-5.06641e-05	0.0493	-0.000159941											0.0493	-0.000106023	0.0493	-0.000107086											0.0493	-7.63968e-05	0.0493	-0.000136458
							0.0494	-5.02915e-05	0.0494	-0.000154522											0.0494	-9.97557e-05	0.0494	-0.000104427											0.0494	-7.42326e-05	0.0494	-0.000134066
							0.0495	-5.30305e-05	0.0495	-0.000151536											0.0495	-9.63566e-05	0.0495	-0.000102257											0.0495	-7.43165e-05	0.0495	-0.000129101
							0.0496	-5.67913e-05	0.0496	-0.000151332											0.0496	-9.47026e-05	0.0496	-0.000101522											0.0496	-7.69102e-05	0.0496	-0.000125011
							0.0497	-5.86843e-05	0.0497	-0.00015243											0.0497	-9.31014e-05	0.0497	-0.000100431											0.0497	-7.88878e-05	0.0497	-0.000124011
							0.0498	-5.76736e-05	0.0498	-0.000154098											0.0498	-9.16419e-05	0.0498	-9.74666e-05											0.0498	-7.7856e-05	0.0498	-0.000124729
							0.0499	-5.47424e-05	0.0499	-0.00015565											0.0499	-9.14497e-05	0.0499	-9.48919e-05											0.0499	-7.46955e-05	0.0499	-0.000124812
							0.05	-5.24235e-05	0.05	-0.000155645											0.05	-9.26999e-05	0.05	-9.51008e-05											0.05	-7.13838e-05	0.05	-0.000124468
							0.0501	-5.23236e-05	0.0501	-0.000154221											0.0501	-9.39246e-05	0.0501	-9.55468e-05											0.0501	-6.98942e-05	0.0501	-0.000124586
							0.0502	-5.2802e-05	0.0502	-0.000153139											0.0502	-9.36558e-05	0.0502	-9.3328e-05											0.0502	-7.09035e-05	0.0502	-0.000123597
							0.0503	-5.07059e-05	0.0503	-0.000152524											0.0503	-9.22959e-05	0.0503	-8.99243e-05											0.0503	-7.31305e-05	0.0503	-0.00012015
							0.0504	-4.62705e-05	0.0504	-0.000151636											0.0504	-9.12615e-05	0.0504	-8.71394e-05											0.0504	-7.49222e-05	0.0504	-0.000116433
							0.0505	-4.28454e-05	0.0505	-0.000151412											0.0505	-8.94664e-05	0.0505	-8.497e-05											0.0505	-7.44952e-05	0.0505	-0.000113781
							0.0506	-4.19292e-05	0.0506	-0.000151606											0.0506	-8.622e-05	0.0506	-8.40326e-05											0.0506	-7.22814e-05	0.0506	-0.000111675
							0.0507	-4.22233e-05	0.0507	-0.00014938											0.0507	-8.47972e-05	0.0507	-8.41361e-05											0.0507	-7.09267e-05	0.0507	-0.0001112
							0.0508	-4.18848e-05	0.0508	-0.000144965											0.0508	-8.69927e-05	0.0508	-8.37606e-05											0.0508	-7.03918e-05	0.0508	-0.000111746
							0.0509	-4.06894e-05	0.0509	-0.000141911											0.0509	-9.00783e-05	0.0509	-8.42226e-05											0.0509	-6.8213e-05	0.0509	-0.000110541
							0.051	-4.12571e-05	0.051	-0.000141269											0.051	-9.12385e-05	0.051	-8.75984e-05											0.051	-6.46881e-05	0.051	-0.000107706
							0.0511	-4.43281e-05	0.0511	-0.000141425											0.0511	-8.90798e-05	0.0511	-9.08485e-05											0.0511	-6.21987e-05	0.0511	-0.000105394
							0.0512	-4.56622e-05	0.0512	-0.000141025											0.0512	-8.37109e-05	0.0512	-9.1128e-05											0.0512	-6.14299e-05	0.0512	-0.000104232
							0.0513	-4.40108e-05	0.0513	-0.000139796											0.0513	-7.87046e-05	0.0513	-9.10787e-05											0.0513	-6.19328e-05	0.0513	-0.000103894
							0.0514	-4.23599e-05	0.0514	-0.00013722											0.0514	-7.76561e-05	0.0514	-9.18128e-05											0.0514	-6.3102e-05	0.0514	-0.00010483
							0.0515	-4.19846e-05	0.0515	-0.000132954											0.0515	-7.94146e-05	0.0515	-9.06634e-05											0.0515	-6.2759e-05	0.0515	-0.000106993
							0.0516	-4.22747e-05	0.0516	-0.000128654											0.0516	-8.13007e-05	0.0516	-8.63422e-05											0.0516	-6.04096e-05	0.0516	-0.000109203
							0.0517	-4.1048e-05	0.0517	-0.000126325											0.0517	-8.25358e-05	0.0517	-8.1403e-05											0.0517	-5.93154e-05	0.0517	-0.00011078
							0.0518	-3.79351e-05	0.0518	-0.000126259											0.0518	-8.16793e-05	0.0518	-7.9529e-05											0.0518	-6.01343e-05	0.0518	-0.000110393
							0.0519	-3.59413e-05	0.0519	-0.000126772											0.0519	-7.82263e-05	0.0519	-7.98876e-05											0.0519	-6.03254e-05	0.0519	-0.000106965
							0.052	-3.63721e-05	0.052	-0.000125087											0.052	-7.45643e-05	0.052	-8.0093e-05											0.052	-5.92626e-05	0.052	-0.000102377
							0.0521	-3.82476e-05	0.0521	-0.000120643											0.0521	-7.23451e-05	0.0521	-8.049e-05											0.0521	-5.82598e-05	0.0521	-9.81948e-05
							0.0522	-4.06889e-05	0.0522	-0.000116875											0.0522	-7.12172e-05	0.0522	-8.0194e-05											0.0522	-5.79507e-05	0.0522	-9.52321e-05
							0.0523	-4.27061e-05	0.0523	-0.000117572											0.0523	-7.07344e-05	0.0523	-7.82404e-05											0.0523	-5.63651e-05	0.0523	-9.46119e-05
							0.0524	-4.20903e-05	0.0524	-0.00012253											0.0524	-7.05543e-05	0.0524	-7.61338e-05											0.0524	-5.30728e-05	0.0524	-9.60034e-05
							0.0525	-3.79543e-05	0.0525	-0.000126917											0.0525	-6.99702e-05	0.0525	-7.46134e-05											0.0525	-5.11179e-05	0.0525	-9.79624e-05
							0.0526	-3.34944e-05	0.0526	-0.000126336											0.0526	-6.85568e-05	0.0526	-7.3758e-05											0.0526	-5.16813e-05	0.0526	-9.86793e-05
							0.0527	-3.14283e-05	0.0527	-0.000121788											0.0527	-6.70946e-05	0.0527	-7.45862e-05											0.0527	-5.30083e-05	0.0527	-9.74134e-05
							0.0528	-2.97e-05	0.0528	-0.000116937											0.0528	-6.63636e-05	0.0528	-7.69917e-05											0.0528	-5.35629e-05	0.0528	-9.59258e-05
							0.0529	-2.55437e-05	0.0529	-0.000113603											0.0529	-6.731e-05	0.0529	-7.91e-05											0.0529	-5.25419e-05	0.0529	-9.55122e-05
							0.053	-2.07771e-05	0.053	-0.000112142											0.053	-6.92887e-05	0.053	-7.94326e-05											0.053	-4.9523e-05	0.053	-9.56778e-05
							0.0531	-2.04431e-05	0.0531	-0.000112228											0.0531	-6.86902e-05	0.0531	-7.77457e-05											0.0531	-4.59808e-05	0.0531	-9.61495e-05
							0.0532	-2.44113e-05	0.0532	-0.000112412											0.0532	-6.45404e-05	0.0532	-7.54935e-05											0.0532	-4.44974e-05	0.0532	-9.62819e-05
							0.0533	-2.64932e-05	0.0533	-0.000111932											0.0533	-5.93703e-05	0.0533	-7.53359e-05											0.0533	-4.39817e-05	0.0533	-9.54504e-05
							0.0534	-2.46787e-05	0.0534	-0.000111203											0.0534	-5.48267e-05	0.0534	-7.67539e-05											0.0534	-4.20798e-05	0.0534	-9.39964e-05
							0.0535	-2.24632e-05	0.0535	-0.000110239											0.0535	-5.23447e-05	0.0535	-7.70254e-05											0.0535	-3.99516e-05	0.0535	-9.21816e-05
							0.0536	-2.23623e-05	0.0536	-0.000108668											0.0536	-5.3517e-05	0.0536	-7.57436e-05											0.0536	-3.93324e-05	0.0536	-9.02533e-05
							0.0537	-2.43184e-05	0.0537	-0.000106848											0.0537	-5.74045e-05	0.0537	-7.38742e-05											0.0537	-4.0141e-05	0.0537	-8.85574e-05
							0.0538	-2.58292e-05	0.0538	-0.000106797											0.0538	-6.05907e-05	0.0538	-7.21073e-05											0.0538	-4.17688e-05	0.0538	-8.67271e-05
							0.0539	-2.48115e-05	0.0539	-0.000109388											0.0539	-6.05519e-05	0.0539	-7.02294e-05											0.0539	-4.38487e-05	0.0539	-8.46618e-05
							0.054	-2.25276e-05	0.054	-0.000112182											0.054	-5.93111e-05	0.054	-6.77752e-05											0.054	-4.60824e-05	0.054	-8.33143e-05
							0.0541	-2.0597e-05	0.0541	-0.000112916											0.0541	-5.99312e-05	0.0541	-6.48462e-05											0.0541	-4.66123e-05	0.0541	-8.28896e-05
							0.0542	-1.90141e-05	0.0542	-0.000111485											0.0542	-6.26364e-05	0.0542	-6.20371e-05											0.0542	-4.37824e-05	0.0542	-8.27922e-05
							0.0543	-1.76016e-05	0.0543	-0.0001086											0.0543	-6.59271e-05	0.0543	-6.0294e-05											0.0543	-3.97468e-05	0.0543	-8.1936e-05
							0.0544	-1.67619e-05	0.0544	-0.000105567											0.0544	-6.80735e-05	0.0544	-5.90058e-05											0.0544	-3.79482e-05	0.0544	-7.97503e-05
							0.0545	-1.68953e-05	0.0545	-0.00010323											0.0545	-6.79014e-05	0.0545	-5.72962e-05											0.0545	-3.84913e-05	0.0545	-7.73756e-05
							0.0546	-1.82594e-05	0.0546	-0.000101533											0.0546	-6.54556e-05	0.0546	-5.77049e-05											0.0546	-3.85256e-05	0.0546	-7.68763e-05
							0.0547	-1.99373e-05	0.0547	-0.000100626											0.0547	-6.25615e-05	0.0547	-6.11703e-05											0.0547	-3.74842e-05	0.0547	-7.90955e-05
							0.0548	-1.8779e-05	0.0548	-0.000100559											0.0548	-6.0642e-05	0.0548	-6.40712e-05											0.0548	-3.78402e-05	0.0548	-8.23822e-05
							0.0549	-1.45413e-05	0.0549	-0.000100512											0.0549	-5.91522e-05	0.0549	-6.33353e-05											0.0549	-4.01429e-05	0.0549	-8.39181e-05
							0.055	-1.21221e-05	0.055	-9.90224e-05											0.055	-5.8715e-05	0.055	-5.95161e-05											0.055	-4.14169e-05	0.055	-8.16896e-05
							0.0551	-1.38399e-05	0.0551	-9.63862e-05											0.0551	-5.95286e-05	0.0551	-5.58759e-05											0.0551	-3.893e-05	0.0551	-7.65169e-05
							0.0552	-1.62749e-05	0.0552	-9.52485e-05											0.0552	-5.90132e-05	0.0552	-5.35267e-05											0.0552	-3.44966e-05	0.0552	-7.19199e-05
							0.0553	-1.63167e-05	0.0553	-9.54843e-05											0.0553	-5.61963e-05	0.0553	-5.21494e-05											0.0553	-3.27591e-05	0.0553	-7.10858e-05
							0.0554	-1.47792e-05	0.0554	-9.37565e-05											0.0554	-5.25388e-05	0.0554	-5.28644e-05											0.0554	-3.45349e-05	0.0554	-7.38657e-05
							0.0555	-1.34473e-05	0.0555	-9.02288e-05											0.0555	-4.95148e-05	0.0555	-5.50052e-05											0.0555	-3.53965e-05	0.0555	-7.69588e-05
							0.0556	-1.26538e-05	0.0556	-8.7923e-05											0.0556	-4.82074e-05	0.0556	-5.57717e-05											0.0556	-3.29702e-05	0.0556	-7.77683e-05
							0.0557	-1.24374e-05	0.0557	-8.70673e-05											0.0557	-4.89942e-05	0.0557	-5.46478e-05											0.0557	-2.99589e-05	0.0557	-7.60244e-05
							0.0558	-1.33637e-05	0.0558	-8.61312e-05											0.0558	-5.00845e-05	0.0558	-5.44821e-05											0.0558	-2.8665e-05	0.0558	-7.35871e-05
							0.0559	-1.49385e-05	0.0559	-8.56788e-05											0.0559	-4.93968e-05	0.0559	-5.57503e-05											0.0559	-2.77056e-05	0.0559	-7.32484e-05
							0.056	-1.47966e-05	0.056	-8.71967e-05											0.056	-4.83727e-05	0.056	-5.5623e-05											0.056	-2.63067e-05	0.056	-7.47087e-05
							0.0561	-1.10775e-05	0.0561	-9.00441e-05											0.0561	-4.85352e-05	0.0561	-5.38457e-05											0.0561	-2.68052e-05	0.0561	-7.50966e-05
							0.0562	-6.04199e-06	0.0562	-9.09631e-05											0.0562	-4.84742e-05	0.0562	-5.17172e-05											0.0562	-2.91974e-05	0.0562	-7.29802e-05
							0.0563	-4.02646e-06	0.0563	-8.78794e-05											0.0563	-4.7166e-05	0.0563	-4.97693e-05											0.0563	-3.01429e-05	0.0563	-6.92774e-05
							0.0564	-5.97333e-06	0.0564	-8.33302e-05											0.0564	-4.468e-05	0.0564	-4.85002e-05											0.0564	-2.86725e-05	0.0564	-6.66217e-05
							0.0565	-8.91197e-06	0.0565	-8.05286e-05											0.0565	-4.20247e-05	0.0565	-4.76587e-05											0.0565	-2.77061e-05	0.0565	-6.68937e-05
							0.0566	-9.89023e-06	0.0566	-7.92256e-05											0.0566	-4.08292e-05	0.0566	-4.71479e-05											0.0566	-2.84043e-05	0.0566	-6.8695e-05
							0.0567	-8.3259e-06	0.0567	-7.83696e-05											0.0567	-4.09805e-05	0.0567	-4.73783e-05											0.0567	-2.83611e-05	0.0567	-6.94783e-05
							0.0568	-5.56535e-06	0.0568	-7.85394e-05											0.0568	-4.14585e-05	0.0568	-4.77974e-05											0.0568	-2.59289e-05	0.0568	-6.83292e-05
							0.0569	-3.17663e-06	0.0569	-7.92629e-05											0.0569	-4.19249e-05	0.0569	-4.75555e-05											0.0569	-2.25382e-05	0.0569	-6.63866e-05
							0.057	-2.04953e-06	0.057	-7.83311e-05											0.057	-4.25238e-05	0.057	-4.62611e-05											0.057	-2.06945e-05	0.057	-6.48614e-05
							0.0571	-1.65045e-06	0.0571	-7.55748e-05											0.0571	-4.32952e-05	0.0571	-4.44178e-05											0.0571	-2.21918e-05	0.0571	-6.27913e-05
							0.0572	-1.49553e-06	0.0572	-7.31706e-05											0.0572	-4.38458e-05	0.0572	-4.32357e-05											0.0572	-2.56426e-05	0.0572	-5.99198e-05
							0.0573	-2.76248e-06	0.0573	-7.16663e-05											0.0573	-4.36911e-05	0.0573	-4.33802e-05											0.0573	-2.7234e-05	0.0573	-5.88955e-05
							0.0574	-4.69007e-06	0.0574	-7.01698e-05											0.0574	-4.18854e-05	0.0574	-4.39669e-05											0.0574	-2.54841e-05	0.0574	-6.03808e-05
							0.0575	-5.04926e-06	0.0575	-6.92455e-05											0.0575	-3.87389e-05	0.0575	-4.33065e-05											0.0575	-2.28689e-05	0.0575	-6.14723e-05
							0.0576	-4.1954e-06	0.0576	-7.0024e-05											0.0576	-3.60625e-05	0.0576	-4.13428e-05											0.0576	-2.28344e-05	0.0576	-6.06419e-05
							0.0577	-3.51778e-06	0.0577	-7.2756e-05											0.0577	-3.38453e-05	0.0577	-3.9296e-05											0.0577	-2.54531e-05	0.0577	-5.85059e-05
							0.0578	-2.88665e-06	0.0578	-7.73083e-05											0.0578	-3.22897e-05	0.0578	-3.79776e-05											0.0578	-2.71769e-05	0.0578	-5.56223e-05
							0.0579	-2.07498e-06	0.0579	-8.08307e-05											0.0579	-3.24903e-05	0.0579	-3.7301e-05											0.0579	-2.61607e-05	0.0579	-5.31637e-05
							0.058	-1.58498e-06	0.058	-7.98849e-05											0.058	-3.34065e-05	0.058	-3.65996e-05											0.058	-2.42576e-05	0.058	-5.26834e-05
							0.0581	-2.07631e-06	0.0581	-7.51246e-05											0.0581	-3.45678e-05	0.0581	-3.61614e-05											0.0581	-2.32418e-05	0.0581	-5.35711e-05
							0.0582	-2.64097e-06	0.0582	-6.98252e-05											0.0582	-3.57811e-05	0.0582	-3.71416e-05											0.0582	-2.29094e-05	0.0582	-5.3886e-05
							0.0583	-1.92718e-06	0.0583	-6.63396e-05											0.0583	-3.62926e-05	0.0583	-3.94229e-05											0.0583	-2.2288e-05	0.0583	-5.34915e-05
							0.0584	-3.80396e-07	0.0584	-6.46266e-05											0.0584	-3.57864e-05	0.0584	-4.17762e-05											0.0584	-2.16893e-05	0.0584	-5.22103e-05
							0.0585	1.41635e-06	0.0585	-6.34161e-05											0.0585	-3.39799e-05	0.0585	-4.26315e-05											0.0585	-2.25027e-05	0.0585	-4.92464e-05
							0.0586	2.78167e-06	0.0586	-6.23236e-05											0.0586	-3.14216e-05	0.0586	-4.1995e-05											0.0586	-2.41493e-05	0.0586	-4.60005e-05
							0.0587	3.33879e-06	0.0587	-6.14021e-05											0.0587	-2.93655e-05	0.0587	-4.15764e-05											0.0587	-2.42211e-05	0.0587	-4.42672e-05
							0.0588	3.90812e-06	0.0588	-6.01874e-05											0.0588	-2.91778e-05	0.0588	-4.17547e-05											0.0588	-2.21137e-05	0.0588	-4.42363e-05
							0.0589	4.33911e-06	0.0589	-5.84904e-05											0.0589	-3.06591e-05	0.0589	-4.19042e-05											0.0589	-1.89853e-05	0.0589	-4.59236e-05
							0.059	3.86009e-06	0.059	-5.73826e-05											0.059	-3.22309e-05	0.059	-4.14394e-05											0.059	-1.55016e-05	0.059	-4.80145e-05
							0.0591	2.5663e-06	0.0591	-5.79794e-05											0.0591	-3.38578e-05	0.0591	-3.96414e-05											0.0591	-1.32104e-05	0.0591	-4.82115e-05
							0.0592	4.07575e-07	0.0592	-5.98933e-05											0.0592	-3.56195e-05	0.0592	-3.88432e-05											0.0592	-1.33998e-05	0.0592	-4.65664e-05
							0.0593	-1.6951e-06	0.0593	-6.16422e-05											0.0593	-3.63862e-05	0.0593	-4.06899e-05											0.0593	-1.41632e-05	0.0593	-4.43131e-05
							0.0594	-1.63866e-06	0.0594	-6.24268e-05											0.0594	-3.61452e-05	0.0594	-4.16483e-05											0.0594	-1.33032e-05	0.0594	-4.24554e-05
							0.0595	2.29576e-07	0.0595	-6.26691e-05											0.0595	-3.51862e-05	0.0595	-3.9666e-05											0.0595	-1.12501e-05	0.0595	-4.29553e-05
							0.0596	8.07902e-07	0.0596	-6.19362e-05											0.0596	-3.37321e-05	0.0596	-3.69466e-05											0.0596	-9.45699e-06	0.0596	-4.53273e-05
							0.0597	-1.11163e-06	0.0597	-5.9566e-05											0.0597	-3.18448e-05	0.0597	-3.52313e-05											0.0597	-9.23636e-06	0.0597	-4.60988e-05
							0.0598	-2.84378e-06	0.0598	-5.70158e-05											0.0598	-2.99755e-05	0.0598	-3.35768e-05											0.0598	-1.10608e-05	0.0598	-4.48474e-05
							0.0599	-1.20801e-06	0.0599	-5.54765e-05											0.0599	-2.94597e-05	0.0599	-3.08642e-05											0.0599	-1.3775e-05	0.0599	-4.40218e-05
							0.06	3.82396e-06	0.06	-5.57389e-05											0.06	-2.99775e-05	0.06	-2.90447e-05											0.06	-1.57032e-05	0.06	-4.454e-05
							0.0601	8.87561e-06	0.0601	-5.77517e-05											0.0601	-3.03598e-05	0.0601	-3.05132e-05											0.0601	-1.57594e-05	0.0601	-4.50645e-05
							0.0602	1.06859e-05	0.0602	-5.92092e-05											0.0602	-2.9808e-05	0.0602	-3.40993e-05											0.0602	-1.40484e-05	0.0602	-4.45387e-05
							0.0603	8.70376e-06	0.0603	-5.87816e-05											0.0603	-2.85098e-05	0.0603	-3.65424e-05											0.0603	-1.19595e-05	0.0603	-4.35033e-05
							0.0604	4.84494e-06	0.0604	-5.69817e-05											0.0604	-2.76487e-05	0.0604	-3.63902e-05											0.0604	-1.024e-05	0.0604	-4.28378e-05
							0.0605	2.11472e-06	0.0605	-5.51355e-05											0.0605	-2.68937e-05	0.0605	-3.53015e-05											0.0605	-8.64746e-06	0.0605	-4.27472e-05
							0.0606	1.1272e-06	0.0606	-5.47753e-05											0.0606	-2.59806e-05	0.0606	-3.40622e-05											0.0606	-7.69744e-06	0.0606	-4.27446e-05
							0.0607	1.06889e-08	0.0607	-5.5695e-05											0.0607	-2.46362e-05	0.0607	-3.14495e-05											0.0607	-8.34974e-06	0.0607	-4.27107e-05
							0.0608	-6.73061e-07	0.0608	-5.68066e-05											0.0608	-2.18251e-05	0.0608	-2.76087e-05											0.0608	-1.01067e-05	0.0608	-4.30798e-05
							0.0609	1.35465e-06	0.0609	-5.73596e-05											0.0609	-1.88055e-05	0.0609	-2.46233e-05											0.0609	-1.14056e-05	0.0609	-4.35721e-05
							0.061	5.19643e-06	0.061	-5.74802e-05											0.061	-1.75653e-05	0.061	-2.44934e-05											0.061	-1.17069e-05	0.061	-4.27064e-05
							0.0611	7.62628e-06	0.0611	-5.73868e-05											0.0611	-1.87025e-05	0.0611	-2.65139e-05											0.0611	-1.19373e-05	0.0611	-3.94523e-05
							0.0612	7.56188e-06	0.0612	-5.65177e-05											0.0612	-2.20927e-05	0.0612	-2.8002e-05											0.0612	-1.1987e-05	0.0612	-3.58695e-05
							0.0613	6.32818e-06	0.0613	-5.53578e-05											0.0613	-2.57161e-05	0.0613	-2.72763e-05											0.0613	-1.05595e-05	0.0613	-3.514e-05
							0.0614	5.65481e-06	0.0614	-5.45958e-05											0.0614	-2.69424e-05	0.0614	-2.48887e-05											0.0614	-7.18948e-06	0.0614	-3.61894e-05
							0.0615	5.30987e-06	0.0615	-5.36881e-05											0.0615	-2.57009e-05	0.0615	-2.20728e-05											0.0615	-4.2432e-06	0.0615	-3.50613e-05
							0.0616	4.30065e-06	0.0616	-5.21069e-05											0.0616	-2.42737e-05	0.0616	-1.82331e-05											0.0616	-5.20688e-06	0.0616	-3.21775e-05
							0.0617	3.2449e-06	0.0617	-4.92793e-05											0.0617	-2.34166e-05	0.0617	-1.40415e-05											0.0617	-9.84974e-06	0.0617	-3.23283e-05
							0.0618	2.98274e-06	0.0618	-4.5484e-05											0.0618	-2.18179e-05	0.0618	-1.3529e-05											0.0618	-1.4135e-05	0.0618	-3.58883e-05
							0.0619	3.14797e-06	0.0619	-4.30981e-05											0.0619	-2.02603e-05	0.0619	-1.8239e-05											0.0619	-1.57016e-05	0.0619	-3.75561e-05
							0.062	3.91981e-06	0.062	-4.32918e-05											0.062	-1.99702e-05	0.062	-2.38908e-05											0.062	-1.63433e-05	0.062	-3.54104e-05
							0.0621	6.84321e-06	0.0621	-4.49073e-05											0.0621	-2.10179e-05	0.0621	-2.62577e-05											0.0621	-1.79014e-05	0.0621	-3.31787e-05
							0.0622	1.02781e-05	0.0622	-4.6325e-05											0.0622	-2.33201e-05	0.0622	-2.54682e-05											0.0622	-1.79095e-05	0.0622	-3.28262e-05
							0.0623	1.04317e-05	0.0623	-4.71641e-05											0.0623	-2.44434e-05	0.0623	-2.3383e-05											0.0623	-1.41934e-05	0.0623	-3.23175e-05
							0.0624	7.77867e-06	0.0624	-4.77115e-05											0.0624	-2.32266e-05	0.0624	-2.14349e-05											0.0624	-9.66024e-06	0.0624	-3.03918e-05
							0.0625	5.49915e-06	0.0625	-4.79136e-05											0.0625	-2.13178e-05	0.0625	-2.12423e-05											0.0625	-8.11624e-06	0.0625	-2.94871e-05
							0.0626	5.68591e-06	0.0626	-4.89751e-05											0.0626	-1.87939e-05	0.0626	-2.24154e-05											0.0626	-8.77053e-06	0.0626	-3.13486e-05
							0.0627	8.0802e-06	0.0627	-5.08264e-05											0.0627	-1.554e-05	0.0627	-2.20135e-05											0.0627	-9.33682e-06	0.0627	-3.35957e-05
							0.0628	9.50667e-06	0.0628	-5.15204e-05											0.0628	-1.2974e-05	0.0628	-2.0081e-05											0.0628	-9.74643e-06	0.0628	-3.37297e-05
							0.0629	8.48302e-06	0.0629	-5.0244e-05											0.0629	-1.24498e-05	0.0629	-1.96085e-05											0.0629	-9.20103e-06	0.0629	-3.19234e-05
							0.063	7.04788e-06	0.063	-4.63688e-05											0.063	-1.31427e-05	0.063	-2.09506e-05											0.063	-6.61599e-06	0.063	-2.99257e-05
							0.0631	7.36292e-06	0.0631	-4.15241e-05											0.0631	-1.3078e-05	0.0631	-2.19882e-05											0.0631	-4.42389e-06	0.0631	-2.86904e-05
							0.0632	9.05573e-06	0.0632	-3.97923e-05											0.0632	-1.2662e-05	0.0632	-2.20585e-05											0.0632	-4.87301e-06	0.0632	-2.7402e-05
							0.0633	1.01006e-05	0.0633	-4.13049e-05											0.0633	-1.32709e-05	0.0633	-2.18689e-05											0.0633	-6.76299e-06	0.0633	-2.58065e-05
							0.0634	9.85493e-06	0.0634	-4.29215e-05											0.0634	-1.41777e-05	0.0634	-2.18703e-05											0.0634	-7.29315e-06	0.0634	-2.48222e-05
							0.0635	9.17764e-06	0.0635	-4.35382e-05											0.0635	-1.37709e-05	0.0635	-2.14964e-05											0.0635	-6.04639e-06	0.0635	-2.51691e-05
							0.0636	9.37178e-06	0.0636	-4.38901e-05											0.0636	-1.30873e-05	0.0636	-1.98817e-05											0.0636	-5.75645e-06	0.0636	-2.65033e-05
							0.0637	1.13508e-05	0.0637	-4.38054e-05											0.0637	-1.37966e-05	0.0637	-1.82716e-05											0.0637	-7.42584e-06	0.0637	-2.75144e-05
							0.0638	1.34419e-05	0.0638	-4.27472e-05											0.0638	-1.42011e-05	0.0638	-1.8399e-05											0.0638	-8.86359e-06	0.0638	-2.74969e-05
							0.0639	1.4025e-05	0.0639	-4.20594e-05											0.0639	-1.32756e-05	0.0639	-1.92548e-05											0.0639	-7.727e-06	0.0639	-2.65402e-05
							0.064	1.44986e-05	0.064	-4.27219e-05											0.064	-1.28014e-05	0.064	-1.96937e-05											0.064	-4.07263e-06	0.064	-2.53006e-05
							0.0641	1.55891e-05	0.0641	-4.33088e-05											0.0641	-1.29568e-05	0.0641	-2.0033e-05											0.0641	-1.01013e-06	0.0641	-2.49071e-05
							0.0642	1.58385e-05	0.0642	-4.21978e-05											0.0642	-1.24872e-05	0.0642	-2.05627e-05											0.0642	-1.0037e-06	0.0642	-2.55235e-05
							0.0643	1.50868e-05	0.0643	-4.02492e-05											0.0643	-9.58838e-06	0.0643	-2.15571e-05											0.0643	-2.50827e-06	0.0643	-2.61925e-05
							0.0644	1.40633e-05	0.0644	-3.93009e-05											0.0644	-4.27603e-06	0.0644	-2.37781e-05											0.0644	-2.99282e-06	0.0644	-2.53944e-05
							0.0645	1.28444e-05	0.0645	-3.85805e-05											0.0645	-3.55965e-07	0.0645	-2.63968e-05											0.0645	-2.45567e-06	0.0645	-2.33386e-05
							0.0646	1.17843e-05	0.0646	-3.699e-05											0.0646	-3.65838e-07	0.0646	-2.72937e-05											0.0646	-2.49668e-06	0.0646	-2.30512e-05
							0.0647	1.17203e-05	0.0647	-3.55559e-05											0.0647	-2.85003e-06	0.0647	-2.60251e-05											0.0647	-3.59994e-06	0.0647	-2.52934e-05
							0.0648	1.18748e-05	0.0648	-3.42457e-05											0.0648	-6.03901e-06	0.0648	-2.41067e-05											0.0648	-5.6281e-06	0.0648	-2.64795e-05
							0.0649	1.14424e-05	0.0649	-3.3621e-05											0.0649	-9.55506e-06	0.0649	-2.32161e-05											0.0649	-8.13048e-06	0.0649	-2.45971e-05
							0.065	1.15547e-05	0.065	-3.50985e-05											0.065	-1.27953e-05	0.065	-2.35523e-05											0.065	-1.0086e-05	0.065	-2.20527e-05
							0.0651	1.1716e-05	0.0651	-3.66425e-05											0.0651	-1.40055e-05	0.0651	-2.34377e-05											0.0651	-1.00268e-05	0.0651	-2.19698e-05
							0.0652	9.37547e-06	0.0652	-3.59511e-05											0.0652	-1.37975e-05	0.0652	-2.19861e-05											0.0652	-7.23882e-06	0.0652	-2.39538e-05
							0.0653	5.63932e-06	0.0653	-3.43855e-05											0.0653	-1.39453e-05	0.0653	-1.98693e-05											0.0653	-3.3935e-06	0.0653	-2.50518e-05
							0.0654	4.55799e-06	0.0654	-3.31745e-05											0.0654	-1.33899e-05	0.0654	-1.71385e-05											0.0654	-4.88316e-07	0.0654	-2.4534e-05
							0.0655	7.1872e-06	0.0655	-3.19013e-05											0.0655	-1.13189e-05	0.0655	-1.41416e-05											0.0655	7.01759e-07	0.0655	-2.40546e-05
							0.0656	1.10131e-05	0.0656	-3.09324e-05											0.0656	-9.45492e-06	0.0656	-1.19207e-05											0.0656	3.55195e-07	0.0656	-2.41136e-05
							0.0657	1.31111e-05	0.0657	-3.0645e-05											0.0657	-1.05666e-05	0.0657	-1.12471e-05											0.0657	-1.80949e-07	0.0657	-2.47491e-05
							0.0658	1.31907e-05	0.0658	-3.00516e-05											0.0658	-1.48691e-05	0.0658	-1.27387e-05											0.0658	-4.35532e-07	0.0658	-2.64674e-05
							0.0659	1.33761e-05	0.0659	-2.9292e-05											0.0659	-1.77804e-05	0.0659	-1.53142e-05											0.0659	-1.42481e-06	0.0659	-2.8041e-05
							0.066	1.41781e-05	0.066	-2.92166e-05											0.066	-1.52738e-05	0.066	-1.67631e-05											0.066	-2.16481e-06	0.066	-2.74259e-05
							0.0661	1.55993e-05	0.0661	-2.92016e-05											0.0661	-8.77529e-06	0.0661	-1.68349e-05											0.0661	-2.83172e-08	0.0661	-2.3717e-05
							0.0662	1.80145e-05	0.0662	-2.99169e-05											0.0662	-3.11611e-06	0.0662	-1.62224e-05											0.0662	4.11022e-06	0.0662	-1.81769e-05
							0.0663	2.01844e-05	0.0663	-3.20052e-05											0.0663	-1.35878e-06	0.0663	-1.40865e-05											0.0663	7.46013e-06	0.0663	-1.42909e-05
							0.0664	2.0478e-05	0.0664	-3.31695e-05											0.0664	-2.72104e-06	0.0664	-1.02707e-05											0.0664	9.00745e-06	0.0664	-1.40931e-05
							0.0665	1.84422e-05	0.0665	-3.26875e-05											0.0665	-5.08902e-06	0.0665	-7.55182e-06											0.0665	8.72338e-06	0.0665	-1.70839e-05
							0.0666	1.55192e-05	0.0666	-3.26787e-05											0.0666	-7.13061e-06	0.0666	-8.26851e-06											0.0666	7.81868e-06	0.0666	-2.17105e-05
							0.0667	1.32588e-05	0.0667	-3.36541e-05											0.0667	-9.19164e-06	0.0667	-1.1162e-05											0.0667	7.70186e-06	0.0667	-2.44396e-05
							0.0668	1.17805e-05	0.0668	-3.50391e-05											0.0668	-1.14564e-05	0.0668	-1.39123e-05											0.0668	8.65288e-06	0.0668	-2.24716e-05
							0.0669	1.23435e-05	0.0669	-3.64898e-05											0.0669	-1.19766e-05	0.0669	-1.55937e-05											0.0669	9.37644e-06	0.0669	-1.86785e-05
							0.067	1.52748e-05	0.067	-3.66386e-05											0.067	-9.56756e-06	0.067	-1.59788e-05											0.067	8.04474e-06	0.067	-1.72611e-05
							0.0671	1.75387e-05	0.0671	-3.38832e-05											0.0671	-5.54858e-06	0.0671	-1.48431e-05											0.0671	5.89146e-06	0.0671	-1.87403e-05
							0.0672	1.77162e-05	0.0672	-2.91296e-05											0.0672	-1.77894e-06	0.0672	-1.25563e-05											0.0672	5.08745e-06	0.0672	-2.20135e-05
							0.0673	1.77642e-05	0.0673	-2.58883e-05											0.0673	5.51078e-07	0.0673	-1.0135e-05											0.0673	5.493e-06	0.0673	-2.51605e-05
							0.0674	1.79914e-05	0.0674	-2.62336e-05											0.0674	4.83564e-07	0.0674	-8.70664e-06											0.0674	5.76419e-06	0.0674	-2.61609e-05
							0.0675	1.68168e-05	0.0675	-2.82509e-05											0.0675	-1.62916e-06	0.0675	-8.13635e-06											0.0675	4.94733e-06	0.0675	-2.55032e-05
							0.0676	1.55008e-05	0.0676	-2.93636e-05											0.0676	-3.96846e-06	0.0676	-7.38857e-06											0.0676	3.25158e-06	0.0676	-2.47597e-05
							0.0677	1.57647e-05	0.0677	-2.83162e-05											0.0677	-5.9772e-06	0.0677	-6.68131e-06											0.0677	2.46423e-06	0.0677	-2.33457e-05
							0.0678	1.60036e-05	0.0678	-2.50848e-05											0.0678	-7.83585e-06	0.0678	-6.02128e-06											0.0678	5.28431e-06	0.0678	-2.10746e-05
							0.0679	1.51788e-05	0.0679	-2.20738e-05											0.0679	-8.39748e-06	0.0679	-4.83458e-06											0.0679	1.04993e-05	0.0679	-2.02871e-05
							0.068	1.49809e-05	0.068	-2.19461e-05											0.068	-7.40482e-06	0.068	-4.27829e-06											0.068	1.28639e-05	0.068	-2.16588e-05
							0.0681	1.56588e-05	0.0681	-2.37205e-05											0.0681	-5.87126e-06	0.0681	-4.83182e-06											0.0681	1.07341e-05	0.0681	-2.23742e-05
							0.0682	1.42965e-05	0.0682	-2.47278e-05											0.0682	-4.60735e-06	0.0682	-5.39973e-06											0.0682	7.89843e-06	0.0682	-2.0127e-05
							0.0683	1.08542e-05	0.0683	-2.37255e-05											0.0683	-4.70217e-06	0.0683	-6.48072e-06											0.0683	7.7106e-06	0.0683	-1.60624e-05
							0.0684	9.51551e-06	0.0684	-2.13634e-05											0.0684	-6.3514e-06	0.0684	-9.03264e-06											0.0684	9.83225e-06	0.0684	-1.3664e-05
							0.0685	1.21559e-05	0.0685	-1.91508e-05											0.0685	-8.13597e-06	0.0685	-1.12093e-05											0.0685	1.23633e-05	0.0685	-1.41552e-05
							0.0686	1.69776e-05	0.0686	-1.84677e-05											0.0686	-9.11829e-06	0.0686	-1.07208e-05											0.0686	1.41496e-05	0.0686	-1.6416e-05
							0.0687	2.04205e-05	0.0687	-1.99655e-05											0.0687	-9.27443e-06	0.0687	-8.06822e-06											0.0687	1.41509e-05	0.0687	-1.96284e-05
							0.0688	2.02227e-05	0.0688	-2.23655e-05											0.0688	-7.50259e-06	0.0688	-5.96484e-06											0.0688	1.22134e-05	0.0688	-2.31317e-05
							0.0689	1.7261e-05	0.0689	-2.35333e-05											0.0689	-3.98236e-06	0.0689	-6.6769e-06											0.0689	1.07138e-05	0.0689	-2.59801e-05
							0.069	1.38153e-05	0.069	-2.31867e-05											0.069	-2.06748e-06	0.069	-9.42037e-06											0.069	1.12379e-05	0.069	-2.64524e-05
							0.0691	1.23414e-05	0.0691	-2.28701e-05											0.0691	-2.81919e-06	0.0691	-1.17611e-05											0.0691	1.27275e-05	0.0691	-2.50191e-05
							0.0692	1.3346e-05	0.0692	-2.43649e-05											0.0692	-4.26697e-06	0.0692	-1.20409e-05											0.0692	1.32243e-05	0.0692	-2.432e-05
							0.0693	1.48915e-05	0.0693	-2.77154e-05											0.0693	-5.00772e-06	0.0693	-8.85348e-06											0.0693	1.10224e-05	0.0693	-2.31446e-05
							0.0694	1.57057e-05	0.0694	-3.07411e-05											0.0694	-4.04808e-06	0.0694	-3.80412e-06											0.0694	7.49895e-06	0.0694	-1.96533e-05
							0.0695	1.57065e-05	0.0695	-3.11079e-05											0.0695	-2.03489e-06	0.0695	-1.40029e-06											0.0695	6.05443e-06	0.0695	-1.52957e-05
							0.0696	1.48839e-05	0.0696	-2.82948e-05											0.0696	-1.26409e-06	0.0696	-1.31832e-06											0.0696	7.79448e-06	0.0696	-1.22175e-05
							0.0697	1.39598e-05	0.0697	-2.39237e-05											0.0697	-2.87421e-06	0.0697	2.00558e-07											0.0697	1.05565e-05	0.0697	-1.22982e-05
							0.0698	1.44785e-05	0.0698	-2.01985e-05											0.0698	-5.20442e-06	0.0698	2.65908e-06											0.0698	1.08981e-05	0.0698	-1.48517e-05
							0.0699	1.67131e-05	0.0699	-1.82529e-05											0.0699	-5.01373e-06	0.0699	2.74616e-06											0.0699	8.91489e-06	0.0699	-1.64702e-05
							0.07	1.84304e-05	0.07	-1.80579e-05											0.07	-2.54708e-06	0.07	-8.87752e-07											0.07	7.80794e-06	0.07	-1.54188e-05
							0.0701	1.82977e-05	0.0701	-1.83295e-05											0.0701	-1.6614e-06	0.0701	-5.86372e-06											0.0701	7.06306e-06	0.0701	-1.30745e-05
							0.0702	1.75524e-05	0.0702	-1.82946e-05											0.0702	-3.96029e-06	0.0702	-9.53157e-06											0.0702	4.61118e-06	0.0702	-1.15098e-05
							0.0703	1.76706e-05	0.0703	-1.8883e-05											0.0703	-6.66685e-06	0.0703	-1.14402e-05											0.0703	2.63614e-06	0.0703	-1.05205e-05
							0.0704	1.89891e-05	0.0704	-1.92511e-05											0.0704	-6.27228e-06	0.0704	-1.16452e-05											0.0704	4.30765e-06	0.0704	-9.83359e-06
							0.0705	2.08439e-05	0.0705	-1.80636e-05											0.0705	-3.03014e-06	0.0705	-1.02348e-05											0.0705	9.21812e-06	0.0705	-1.06155e-05
							0.0706	2.18738e-05	0.0706	-1.53481e-05											0.0706	2.95772e-07	0.0706	-6.5603e-06											0.0706	1.43463e-05	0.0706	-1.23864e-05
							0.0707	2.10509e-05	0.0707	-1.14582e-05											0.0707	1.64433e-06	0.0707	-9.45302e-07											0.0707	1.68691e-05	0.0707	-1.44292e-05
							0.0708	1.86073e-05	0.0708	-8.78187e-06											0.0708	1.43908e-06	0.0708	3.04699e-06											0.0708	1.70542e-05	0.0708	-1.66922e-05
							0.0709	1.68793e-05	0.0709	-9.68454e-06											0.0709	1.78969e-06	0.0709	2.48776e-06											0.0709	1.73705e-05	0.0709	-1.79237e-05
							0.071	1.72188e-05	0.071	-1.30285e-05											0.071	2.93118e-06	0.071	-1.0797e-06											0.071	1.80574e-05	0.071	-1.73326e-05
							0.0711	1.78578e-05	0.0711	-1.57778e-05											0.0711	3.98218e-06	0.0711	-3.55465e-06											0.0711	1.68822e-05	0.0711	-1.57858e-05
							0.0712	1.79159e-05	0.0712	-1.62194e-05											0.0712	4.53567e-06	0.0712	-3.27156e-06											0.0712	1.42914e-05	0.0712	-1.3282e-05
							0.0713	1.83499e-05	0.0713	-1.58116e-05											0.0713	3.46344e-06	0.0713	-1.49744e-06											0.0713	1.24488e-05	0.0713	-8.40428e-06
							0.0714	1.94385e-05	0.0714	-1.61622e-05											0.0714	1.55611e-07	0.0714	4.76512e-07											0.0714	1.18503e-05	0.0714	-3.09537e-06
							0.0715	2.06755e-05	0.0715	-1.68374e-05											0.0715	-3.95643e-06	0.0715	1.45401e-06											0.0715	1.27404e-05	0.0715	-2.22694e-06
							0.0716	2.16413e-05	0.0716	-1.69602e-05											0.0716	-5.65914e-06	0.0716	9.27954e-07											0.0716	1.42925e-05	0.0716	-6.60468e-06
							0.0717	2.13057e-05	0.0717	-1.67652e-05											0.0717	-2.97316e-06	0.0717	3.38169e-08											0.0717	1.54158e-05	0.0717	-1.12457e-05
							0.0718	1.92049e-05	0.0718	-1.78469e-05											0.0718	1.53e-06	0.0718	-8.19311e-07											0.0718	1.67493e-05	0.0718	-1.26194e-05
							0.0719	1.82398e-05	0.0719	-1.9905e-05											0.0719	4.21046e-06	0.0719	-1.97082e-06											0.0719	1.72194e-05	0.0719	-1.3019e-05
							0.072	2.05552e-05	0.072	-2.0493e-05											0.072	4.13826e-06	0.072	-2.38703e-06											0.072	1.55912e-05	0.072	-1.4422e-05
							0.0721	2.32241e-05	0.0721	-1.87711e-05											0.0721	2.04168e-06	0.0721	-1.39085e-06											0.0721	1.38745e-05	0.0721	-1.48816e-05
							0.0722	2.42789e-05	0.0722	-1.6168e-05											0.0722	-8.94151e-07	0.0722	-6.90217e-08											0.0722	1.32078e-05	0.0722	-1.35645e-05
							0.0723	2.48634e-05	0.0723	-1.44871e-05											0.0723	-3.54951e-06	0.0723	1.18616e-06											0.0723	1.30147e-05	0.0723	-1.20107e-05
							0.0724	2.57561e-05	0.0724	-1.36094e-05											0.0724	-4.58065e-06	0.0724	3.69924e-06											0.0724	1.38086e-05	0.0724	-9.96727e-06
							0.0725	2.70802e-05	0.0725	-1.34455e-05											0.0725	-3.77054e-06	0.0725	6.47539e-06											0.0725	1.57954e-05	0.0725	-6.32125e-06
							0.0726	2.71802e-05	0.0726	-1.43611e-05											0.0726	-2.99233e-06	0.0726	5.97494e-06											0.0726	1.67096e-05	0.0726	-2.76937e-06
							0.0727	2.55316e-05	0.0727	-1.48773e-05											0.0727	-2.90391e-06	0.0727	1.99758e-06											0.0727	1.44816e-05	0.0727	-1.62996e-06
							0.0728	2.4073e-05	0.0728	-1.43384e-05											0.0728	-3.07746e-06	0.0728	-1.73363e-06											0.0728	1.06373e-05	0.0728	-2.62646e-06
							0.0729	2.29983e-05	0.0729	-1.3581e-05											0.0729	-3.89964e-06	0.0729	-2.71305e-06											0.0729	8.06676e-06	0.0729	-4.24672e-06
							0.073	2.17809e-05	0.073	-1.42321e-05											0.073	-3.78283e-06	0.073	-2.23068e-06											0.073	7.89288e-06	0.073	-5.44106e-06
							0.0731	2.09611e-05	0.0731	-1.69101e-05											0.0731	-1.65827e-06	0.0731	-1.92308e-06											0.0731	9.24417e-06	0.0731	-5.88592e-06
							0.0732	2.11717e-05	0.0732	-1.81939e-05											0.0732	-8.02007e-07	0.0732	-9.75198e-07											0.0732	1.0775e-05	0.0732	-6.31851e-06
							0.0733	2.25479e-05	0.0733	-1.54374e-05											0.0733	-3.56345e-06	0.0733	2.37535e-07											0.0733	1.18266e-05	0.0733	-7.74683e-06
							0.0734	2.39169e-05	0.0734	-1.07921e-05											0.0734	-6.22351e-06	0.0734	1.06679e-06											0.0734	1.18052e-05	0.0734	-8.96455e-06
							0.0735	2.3908e-05	0.0735	-8.79237e-06											0.0735	-4.7991e-06	0.0735	2.7127e-06											0.0735	1.07286e-05	0.0735	-8.26985e-06
							0.0736	2.17547e-05	0.0736	-1.15475e-05											0.0736	-1.34352e-06	0.0736	4.41222e-06											0.0736	1.00203e-05	0.0736	-6.72776e-06
							0.0737	1.81283e-05	0.0737	-1.51285e-05											0.0737	3.94647e-07	0.0737	4.83198e-06											0.0737	9.89336e-06	0.0737	-5.2582e-06
							0.0738	1.64958e-05	0.0738	-1.55647e-05											0.0738	4.00623e-07	0.0738	4.73473e-06											0.0738	9.76341e-06	0.0738	-3.37924e-06
							0.0739	1.94753e-05	0.0739	-1.48067e-05											0.0739	-4.55293e-07	0.0739	4.6106e-06											0.0739	1.03412e-05	0.0739	-1.85838e-06
							0.074	2.49897e-05	0.074	-1.46819e-05											0.074	-1.77997e-06	0.074	4.20358e-06											0.074	1.27278e-05	0.074	-1.68995e-06
							0.0741	2.87372e-05	0.0741	-1.40107e-05											0.0741	-8.96965e-07	0.0741	3.55852e-06											0.0741	1.61776e-05	0.0741	-2.62436e-06
							0.0742	2.81823e-05	0.0742	-1.25008e-05											0.0742	4.03871e-06	0.0742	2.93975e-06											0.0742	1.78094e-05	0.0742	-3.69683e-06
							0.0743	2.45688e-05	0.0743	-1.17574e-05											0.0743	9.91089e-06	0.0743	1.83098e-06											0.0743	1.72612e-05	0.0743	-3.5995e-06
							0.0744	2.15429e-05	0.0744	-1.20455e-05											0.0744	1.21332e-05	0.0744	-1.67891e-07											0.0744	1.74628e-05	0.0744	-1.17049e-06
							0.0745	2.13586e-05	0.0745	-1.24044e-05											0.0745	9.97445e-06	0.0745	-2.04292e-06											0.0745	1.87247e-05	0.0745	2.22846e-06
							0.0746	2.32671e-05	0.0746	-1.3189e-05											0.0746	6.32377e-06	0.0746	-2.75427e-06											0.0746	1.80258e-05	0.0746	3.75721e-06
							0.0747	2.50214e-05	0.0747	-1.34408e-05											0.0747	3.959e-06	0.0747	-2.20809e-06											0.0747	1.37032e-05	0.0747	3.91042e-06
							0.0748	2.53578e-05	0.0748	-1.18212e-05											0.0748	3.34215e-06	0.0748	-1.69667e-06											0.0748	9.0887e-06	0.0748	4.92835e-06
							0.0749	2.51048e-05	0.0749	-9.9078e-06											0.0749	3.36343e-06	0.0749	-2.17283e-06											0.0749	8.45442e-06	0.0749	5.90405e-06
							0.075	2.57757e-05	0.075	-8.46083e-06											0.075	2.95925e-06	0.075	-2.24291e-06											0.075	1.02718e-05	0.075	4.61986e-06
							0.0751	2.69031e-05	0.0751	-6.82581e-06											0.0751	2.41298e-06	0.0751	-1.62692e-06											0.0751	1.0948e-05	0.0751	1.03248e-06
							0.0752	2.68979e-05	0.0752	-5.96889e-06											0.0752	2.00098e-06	0.0752	-1.88334e-06											0.0752	1.02868e-05	0.0752	-2.43252e-06
							0.0753	2.62411e-05	0.0753	-6.89609e-06											0.0753	6.95519e-07	0.0753	-2.15245e-06											0.0753	1.05086e-05	0.0753	-3.70513e-06
							0.0754	2.55054e-05	0.0754	-8.95783e-06											0.0754	-2.12135e-06	0.0754	-1.33028e-06											0.0754	1.24762e-05	0.0754	-3.80505e-06
							0.0755	2.40465e-05	0.0755	-1.05474e-05											0.0755	-5.33033e-06	0.0755	-3.21752e-07											0.0755	1.41446e-05	0.0755	-4.42331e-06
							0.0756	2.27787e-05	0.0756	-1.17825e-05											0.0756	-6.83146e-06	0.0756	-6.93454e-08											0.0756	1.45124e-05	0.0756	-4.92543e-06
							0.0757	2.26825e-05	0.0757	-1.31951e-05											0.0757	-5.34772e-06	0.0757	-2.04625e-09											0.0757	1.45739e-05	0.0757	-3.63608e-06
							0.0758	2.29019e-05	0.0758	-1.32053e-05											0.0758	-1.86049e-06	0.0758	1.29775e-06											0.0758	1.33609e-05	0.0758	-1.10457e-07
							0.0759	2.2663e-05	0.0759	-1.11483e-05											0.0759	1.57074e-06	0.0759	3.50407e-06											0.0759	9.27234e-06	0.0759	3.68527e-06
							0.076	2.32009e-05	0.076	-7.70982e-06											0.076	4.55677e-06	0.076	4.70275e-06											0.076	5.31361e-06	0.076	4.30204e-06
							0.0761	2.4911e-05	0.0761	-4.28398e-06											0.0761	7.01244e-06	0.0761	4.01178e-06											0.0761	5.42248e-06	0.0761	1.66699e-06
							0.0762	2.55562e-05	0.0762	-2.43016e-06											0.0762	8.20055e-06	0.0762	1.97597e-06											0.0762	8.1695e-06	0.0762	5.20767e-07
							0.0763	2.50294e-05	0.0763	-1.95444e-06											0.0763	7.9915e-06	0.0763	-2.8285e-07											0.0763	1.08452e-05	0.0763	3.21013e-06
							0.0764	2.48916e-05	0.0764	-2.44897e-06											0.0764	6.23584e-06	0.0764	-1.23192e-06											0.0764	1.33046e-05	0.0764	6.35104e-06
							0.0765	2.44132e-05	0.0765	-4.61049e-06											0.0765	4.39641e-06	0.0765	-1.36792e-07											0.0765	1.52746e-05	0.0765	6.06292e-06
							0.0766	2.29485e-05	0.0766	-7.78006e-06											0.0766	5.22684e-06	0.0766	1.31246e-06											0.0766	1.60502e-05	0.0766	1.42946e-06
							0.0767	2.12704e-05	0.0767	-9.76862e-06											0.0767	8.10346e-06	0.0767	7.56501e-07											0.0767	1.50198e-05	0.0767	-3.91205e-06
							0.0768	2.05151e-05	0.0768	-9.5353e-06											0.0768	9.83349e-06	0.0768	-1.02058e-06											0.0768	1.2103e-05	0.0768	-5.14242e-06
							0.0769	2.1823e-05	0.0769	-8.35482e-06											0.0769	9.6462e-06	0.0769	-1.83505e-06											0.0769	1.01812e-05	0.0769	-2.87703e-06
							0.077	2.39175e-05	0.077	-7.67164e-06											0.077	9.45749e-06	0.077	-1.13677e-06											0.077	1.19677e-05	0.077	-6.84986e-07
							0.0771	2.44251e-05	0.0771	-7.67938e-06											0.0771	9.88748e-06	0.0771	-5.37088e-07											0.0771	1.51419e-05	0.0771	-2.53511e-07
							0.0772	2.31203e-05	0.0772	-8.01424e-06											0.0772	9.64236e-06	0.0772	-1.90938e-06											0.0772	1.61672e-05	0.0772	-1.76225e-06
							0.0773	2.08234e-05	0.0773	-8.44781e-06											0.0773	8.1633e-06	0.0773	-3.70717e-06											0.0773	1.59565e-05	0.0773	-4.3028e-06
							0.0774	1.82732e-05	0.0774	-8.48353e-06											0.0774	6.89896e-06	0.0774	-3.14963e-06											0.0774	1.65637e-05	0.0774	-6.1724e-06
							0.0775	1.74528e-05	0.0775	-7.87313e-06											0.0775	7.24546e-06	0.0775	-3.32174e-07											0.0775	1.72316e-05	0.0775	-6.10705e-06
							0.0776	1.9451e-05	0.0776	-7.14661e-06											0.0776	9.46816e-06	0.0776	2.63105e-06											0.0776	1.72937e-05	0.0776	-4.79024e-06
							0.0777	2.27403e-05	0.0777	-7.07061e-06											0.0777	1.24806e-05	0.0777	3.68342e-06											0.0777	1.61951e-05	0.0777	-4.04615e-06
							0.0778	2.48323e-05	0.0778	-7.41275e-06											0.0778	1.33692e-05	0.0778	3.02208e-06											0.0778	1.24708e-05	0.0778	-5.09973e-06
							0.0779	2.39871e-05	0.0779	-6.1829e-06											0.0779	1.0838e-05	0.0779	3.32805e-06											0.0779	8.2699e-06	0.0779	-7.40219e-06
							0.078	2.10883e-05	0.078	-2.7811e-06											0.078	7.60234e-06	0.078	4.98636e-06											0.078	8.11284e-06	0.078	-8.07364e-06
							0.0781	2.02565e-05	0.0781	-3.72664e-07											0.0781	6.77513e-06	0.0781	4.63377e-06											0.0781	1.3012e-05	0.0781	-5.56363e-06
							0.0782	2.28619e-05	0.0782	-1.07923e-06											0.0782	8.46704e-06	0.0782	8.61017e-07											0.0782	2.01861e-05	0.0782	-2.78769e-06
							0.0783	2.55297e-05	0.0783	-3.7442e-06											0.0783	1.06419e-05	0.0783	-3.06058e-06											0.0783	2.53154e-05	0.0783	-3.77145e-06
							0.0784	2.65545e-05	0.0784	-7.37564e-06											0.0784	1.16005e-05	0.0784	-3.88487e-06											0.0784	2.62929e-05	0.0784	-7.22478e-06
							0.0785	2.71717e-05	0.0785	-1.02597e-05											0.0785	1.13919e-05	0.0785	-1.99279e-06											0.0785	2.44957e-05	0.0785	-8.0529e-06
							0.0786	2.68822e-05	0.0786	-1.04914e-05											0.0786	1.04504e-05	0.0786	3.97606e-07											0.0786	2.17981e-05	0.0786	-5.32499e-06
							0.0787	2.52019e-05	0.0787	-9.22611e-06											0.0787	8.60429e-06	0.0787	2.15722e-06											0.0787	1.86489e-05	0.0787	-2.92179e-06
							0.0788	2.33967e-05	0.0788	-8.48521e-06											0.0788	6.69833e-06	0.0788	3.461e-06											0.0788	1.58076e-05	0.0788	-3.26066e-06
							0.0789	2.21385e-05	0.0789	-8.25999e-06											0.0789	6.07032e-06	0.0789	5.02576e-06											0.0789	1.39181e-05	0.0789	-5.01579e-06
							0.079	2.11918e-05	0.079	-8.2212e-06											0.079	6.94455e-06	0.079	6.63602e-06											0.079	1.23104e-05	0.079	-5.74196e-06
							0.0791	2.07528e-05	0.0791	-8.53736e-06											0.0791	9.30258e-06	0.0791	7.56817e-06											0.0791	1.17947e-05	0.0791	-4.82902e-06
							0.0792	2.05343e-05	0.0792	-7.9222e-06											0.0792	1.20282e-05	0.0792	8.03792e-06											0.0792	1.26475e-05	0.0792	-2.93693e-06
							0.0793	1.99144e-05	0.0793	-6.24513e-06											0.0793	1.33307e-05	0.0793	8.35735e-06											0.0793	1.2898e-05	0.0793	-9.13711e-07
							0.0794	2.01706e-05	0.0794	-5.65242e-06											0.0794	1.43329e-05	0.0794	8.27258e-06											0.0794	1.23617e-05	0.0794	4.37734e-07
							0.0795	2.31924e-05	0.0795	-5.98784e-06											0.0795	1.64596e-05	0.0795	7.74682e-06											0.0795	1.22092e-05	0.0795	3.0293e-07
							0.0796	2.76075e-05	0.0796	-5.16772e-06											0.0796	1.77897e-05	0.0796	7.20173e-06											0.0796	1.25408e-05	0.0796	-1.07982e-06
							0.0797	3.04292e-05	0.0797	-3.38179e-06											0.0797	1.63757e-05	0.0797	6.45887e-06											0.0797	1.28038e-05	0.0797	-1.17955e-06
							0.0798	3.06939e-05	0.0798	-2.20569e-06											0.0798	1.3578e-05	0.0798	5.14357e-06											0.0798	1.26863e-05	0.0798	7.95073e-07
							0.0799	2.89592e-05	0.0799	-1.81769e-06											0.0799	1.1742e-05	0.0799	4.2918e-06											0.0799	1.33674e-05	0.0799	1.98225e-06
							0.08	2.7269e-05	0.08	-1.34811e-06											0.08	1.1492e-05	0.08	5.07005e-06											0.08	1.47641e-05	0.08	1.24915e-06
							0.0801	2.73277e-05	0.0801	-7.22777e-07											0.0801	1.15981e-05	0.0801	5.7268e-06											0.0801	1.46304e-05	0.0801	9.12115e-07
							0.0802	2.82103e-05	0.0802	-1.11536e-06											0.0802	1.05463e-05	0.0802	4.458e-06											0.0802	1.31718e-05	0.0802	2.32314e-06
							0.0803	2.88485e-05	0.0803	-2.2914e-06											0.0803	8.83984e-06	0.0803	2.70221e-06											0.0803	1.22992e-05	0.0803	3.94672e-06
							0.0804	2.95098e-05	0.0804	-3.10027e-06											0.0804	8.04053e-06	0.0804	2.93977e-06											0.0804	1.25108e-05	0.0804	4.20797e-06
							0.0805	2.97185e-05	0.0805	-3.31901e-06											0.0805	7.52169e-06	0.0805	5.4489e-06											0.0805	1.36488e-05	0.0805	3.67306e-06
							0.0806	2.85539e-05	0.0806	-3.13177e-06											0.0806	5.79137e-06	0.0806	8.40784e-06											0.0806	1.47389e-05	0.0806	3.67351e-06
							0.0807	2.65978e-05	0.0807	-4.04154e-06											0.0807	3.57475e-06	0.0807	1.07424e-05											0.0807	1.49838e-05	0.0807	3.22973e-06
							0.0808	2.50264e-05	0.0808	-6.53361e-06											0.0808	3.17144e-06	0.0808	1.22145e-05											0.0808	1.48412e-05	0.0808	7.53735e-07
							0.0809	2.34824e-05	0.0809	-7.41038e-06											0.0809	5.40318e-06	0.0809	1.26968e-05											0.0809	1.50972e-05	0.0809	-1.92432e-06
							0.081	2.18695e-05	0.081	-4.11452e-06											0.081	9.38625e-06	0.081	1.22934e-05											0.081	1.61615e-05	0.081	-2.27844e-06
							0.0811	2.13377e-05	0.0811	1.23534e-06											0.0811	1.37441e-05	0.0811	1.05033e-05											0.0811	1.71377e-05	0.0811	-1.67427e-07
							0.0812	2.12336e-05	0.0812	4.45603e-06											0.0812	1.60526e-05	0.0812	7.70958e-06											0.0812	1.61403e-05	0.0812	2.91741e-06
							0.0813	2.06121e-05	0.0813	4.20931e-06											0.0813	1.52625e-05	0.0813	5.87794e-06											0.0813	1.34949e-05	0.0813	5.00548e-06
							0.0814	2.15308e-05	0.0814	2.68256e-06											0.0814	1.43634e-05	0.0814	6.14102e-06											0.0814	1.24219e-05	0.0814	5.22657e-06
							0.0815	2.52503e-05	0.0815	2.5567e-06											0.0815	1.6004e-05	0.0815	8.49405e-06											0.0815	1.42397e-05	0.0815	4.61231e-06
							0.0816	2.88936e-05	0.0816	4.54922e-06											0.0816	1.88152e-05	0.0816	1.14766e-05											0.0816	1.63119e-05	0.0816	4.74405e-06
							0.0817	2.92692e-05	0.0817	7.10083e-06											0.0817	1.89633e-05	0.0817	1.31145e-05											0.0817	1.70492e-05	0.0817	6.03015e-06
							0.0818	2.67065e-05	0.0818	9.02585e-06											0.0818	1.54881e-05	0.0818	1.35298e-05											0.0818	1.74039e-05	0.0818	6.85274e-06
							0.0819	2.31355e-05	0.0819	1.01351e-05											0.0819	1.16347e-05	0.0819	1.39187e-05											0.0819	1.75391e-05	0.0819	6.32173e-06
							0.082	2.05384e-05	0.082	9.09641e-06											0.082	9.42131e-06	0.082	1.39189e-05											0.082	1.75554e-05	0.082	6.08532e-06
							0.0821	2.09335e-05	0.0821	5.97867e-06											0.0821	8.89731e-06	0.0821	1.26235e-05											0.0821	1.80898e-05	0.0821	7.72975e-06
							0.0822	2.40468e-05	0.0822	3.34901e-06											0.0822	1.03203e-05	0.0822	1.09358e-05											0.0822	1.86399e-05	0.0822	1.00924e-05
							0.0823	2.72449e-05	0.0823	2.38546e-06											0.0823	1.27119e-05	0.0823	9.826e-06											0.0823	1.78908e-05	0.0823	1.10646e-05
							0.0824	2.83287e-05	0.0824	1.72502e-06											0.0824	1.47877e-05	0.0824	8.19901e-06											0.0824	1.57638e-05	0.0824	1.01484e-05
							0.0825	2.57692e-05	0.0825	1.01205e-06											0.0825	1.65182e-05	0.0825	5.74521e-06											0.0825	1.38539e-05	0.0825	7.85655e-06
							0.0826	2.11189e-05	0.0826	1.63754e-06											0.0826	1.79726e-05	0.0826	4.88197e-06											0.0826	1.25438e-05	0.0826	6.18031e-06
							0.0827	1.8317e-05	0.0827	3.07468e-06											0.0827	1.85318e-05	0.0827	6.40847e-06											0.0827	1.08771e-05	0.0827	7.92742e-06
							0.0828	1.78696e-05	0.0828	3.08553e-06											0.0828	1.7801e-05	0.0828	8.23407e-06											0.0828	8.92828e-06	0.0828	1.19389e-05
							0.0829	1.8508e-05	0.0829	1.67406e-06											0.0829	1.63885e-05	0.0829	1.05777e-05											0.0829	8.3853e-06	0.0829	1.4166e-05
							0.083	2.04239e-05	0.083	6.93354e-07											0.083	1.51519e-05	0.083	1.40653e-05											0.083	1.06811e-05	0.083	1.35869e-05
							0.0831	2.29863e-05	0.0831	1.04188e-06											0.0831	1.28632e-05	0.0831	1.65761e-05											0.0831	1.35807e-05	0.0831	1.19754e-05
							0.0832	2.43917e-05	0.0832	1.68119e-06											0.0832	9.55484e-06	0.0832	1.69278e-05											0.0832	1.45264e-05	0.0832	1.04361e-05
							0.0833	2.47267e-05	0.0833	5.87775e-07											0.0833	9.1331e-06	0.0833	1.46733e-05											0.0833	1.4461e-05	0.0833	8.92541e-06
							0.0834	2.55044e-05	0.0834	-2.35878e-06											0.0834	1.25754e-05	0.0834	1.06485e-05											0.0834	1.48824e-05	0.0834	7.85193e-06
							0.0835	2.6093e-05	0.0835	-4.20884e-06											0.0835	1.6111e-05	0.0835	8.92144e-06											0.0835	1.6562e-05	0.0835	8.57868e-06
							0.0836	2.52829e-05	0.0836	-2.94414e-06											0.0836	1.74452e-05	0.0836	1.11394e-05											0.0836	1.95862e-05	0.0836	1.05814e-05
							0.0837	2.39584e-05	0.0837	-8.96179e-07											0.0837	1.79749e-05	0.0837	1.33882e-05											0.0837	2.20952e-05	0.0837	1.0767e-05
							0.0838	2.31008e-05	0.0838	-6.40362e-07											0.0838	1.85683e-05	0.0838	1.18705e-05											0.0838	2.25482e-05	0.0838	8.11125e-06
							0.0839	2.29625e-05	0.0839	-1.04508e-06											0.0839	1.83573e-05	0.0839	8.31527e-06											0.0839	2.13654e-05	0.0839	5.16632e-06
							0.084	2.32762e-05	0.084	-2.45138e-07											0.084	1.82119e-05	0.084	6.59352e-06											0.084	1.97645e-05	0.084	3.3846e-06
							0.0841	2.34173e-05	0.0841	1.32327e-06											0.0841	1.90842e-05	0.0841	6.88677e-06											0.0841	1.9328e-05	0.0841	2.05528e-06
							0.0842	2.32134e-05	0.0842	2.87985e-06											0.0842	1.97302e-05	0.0842	7.28085e-06											0.0842	2.04947e-05	0.0842	1.73167e-06
							0.0843	2.26288e-05	0.0843	3.60632e-06											0.0843	1.92577e-05	0.0843	7.95102e-06											0.0843	2.12944e-05	0.0843	3.56706e-06
							0.0844	2.2711e-05	0.0844	3.16678e-06											0.0844	1.81362e-05	0.0844	9.82626e-06											0.0844	1.99744e-05	0.0844	6.91625e-06
							0.0845	2.48635e-05	0.0845	2.49271e-06											0.0845	1.6297e-05	0.0845	1.11974e-05											0.0845	1.7218e-05	0.0845	9.91475e-06
							0.0846	2.70884e-05	0.0846	2.15679e-06											0.0846	1.43146e-05	0.0846	1.07011e-05											0.0846	1.49925e-05	0.0846	1.14268e-05
							0.0847	2.70686e-05	0.0847	1.90664e-06											0.0847	1.2791e-05	0.0847	9.35492e-06											0.0847	1.4528e-05	0.0847	1.13486e-05
							0.0848	2.6295e-05	0.0848	1.00948e-06											0.0848	1.14597e-05	0.0848	7.94322e-06											0.0848	1.56259e-05	0.0848	1.1068e-05
							0.0849	2.6646e-05	0.0849	-4.15144e-07											0.0849	1.08317e-05	0.0849	7.44524e-06											0.0849	1.73723e-05	0.0849	1.2675e-05
							0.085	2.78433e-05	0.085	-7.05403e-07											0.085	1.13361e-05	0.085	8.66248e-06											0.085	1.90432e-05	0.085	1.50673e-05
							0.0851	2.92513e-05	0.0851	-1.87182e-07											0.0851	1.27852e-05	0.0851	1.0521e-05											0.0851	2.00524e-05	0.0851	1.53056e-05
							0.0852	3.03678e-05	0.0852	-5.27075e-07											0.0852	1.44254e-05	0.0852	1.26412e-05											0.0852	1.91143e-05	0.0852	1.345e-05
							0.0853	3.01756e-05	0.0853	-2.25527e-07											0.0853	1.45224e-05	0.0853	1.52082e-05											0.0853	1.67955e-05	0.0853	1.19244e-05
							0.0854	2.87903e-05	0.0854	2.28035e-06											0.0854	1.37649e-05	0.0854	1.69422e-05											0.0854	1.65808e-05	0.0854	1.20267e-05
							0.0855	2.85615e-05	0.0855	5.2979e-06											0.0855	1.43293e-05	0.0855	1.7084e-05											0.0855	1.99375e-05	0.0855	1.30673e-05
							0.0856	3.00718e-05	0.0856	6.61045e-06											0.0856	1.48601e-05	0.0856	1.67297e-05											0.0856	2.40163e-05	0.0856	1.44363e-05
							0.0857	3.02637e-05	0.0857	5.95046e-06											0.0857	1.33564e-05	0.0857	1.62108e-05											0.0857	2.57912e-05	0.0857	1.45398e-05
							0.0858	2.71771e-05	0.0858	5.09388e-06											0.0858	1.17823e-05	0.0858	1.44227e-05											0.0858	2.59034e-05	0.0858	1.1862e-05
							0.0859	2.32218e-05	0.0859	5.2482e-06											0.0859	1.23054e-05	0.0859	1.13236e-05											0.0859	2.59921e-05	0.0859	8.49336e-06
							0.086	2.2328e-05	0.086	5.4954e-06											0.086	1.36779e-05	0.086	8.86039e-06											0.086	2.52804e-05	0.086	7.5013e-06
							0.0861	2.46732e-05	0.0861	4.47443e-06											0.0861	1.40425e-05	0.0861	7.6943e-06											0.0861	2.27461e-05	0.0861	9.8486e-06
							0.0862	2.67774e-05	0.0862	2.30514e-06											0.0862	1.40778e-05	0.0862	6.25636e-06											0.0862	1.93405e-05	0.0862	1.40318e-05
							0.0863	2.72651e-05	0.0863	-6.48466e-07											0.0863	1.49364e-05	0.0863	4.02812e-06											0.0863	1.70256e-05	0.0863	1.77152e-05
							0.0864	2.743e-05	0.0864	-3.98605e-06											0.0864	1.56591e-05	0.0864	2.06549e-06											0.0864	1.67242e-05	0.0864	1.89679e-05
							0.0865	2.70179e-05	0.0865	-6.33507e-06											0.0865	1.53297e-05	0.0865	1.84229e-06											0.0865	1.74173e-05	0.0865	1.54064e-05
							0.0866	2.52906e-05	0.0866	-6.65706e-06											0.0866	1.42068e-05	0.0866	4.61389e-06											0.0866	1.74641e-05	0.0866	8.65798e-06
							0.0867	2.38454e-05	0.0867	-5.49764e-06											0.0867	1.25222e-05	0.0867	9.53384e-06											0.0867	1.63598e-05	0.0867	4.75441e-06
							0.0868	2.39931e-05	0.0868	-4.25468e-06											0.0868	1.16259e-05	0.0868	1.41784e-05											0.0868	1.5611e-05	0.0868	5.35049e-06
							0.0869	2.56421e-05	0.0869	-4.00811e-06											0.0869	1.25798e-05	0.0869	1.64451e-05											0.0869	1.71852e-05	0.0869	7.77339e-06
							0.087	2.81101e-05	0.087	-4.30631e-06											0.087	1.33496e-05	0.087	1.57102e-05											0.087	2.03395e-05	0.087	1.07507e-05
							0.0871	2.98065e-05	0.0871	-3.88347e-06											0.0871	1.25412e-05	0.0871	1.34147e-05											0.0871	2.19295e-05	0.0871	1.34791e-05
							0.0872	3.0165e-05	0.0872	-2.63767e-06											0.0872	1.2489e-05	0.0872	1.08379e-05											0.0872	2.10184e-05	0.0872	1.39538e-05
							0.0873	3.07692e-05	0.0873	-1.06523e-06											0.0873	1.48225e-05	0.0873	9.38768e-06											0.0873	1.9823e-05	0.0873	1.215e-05
							0.0874	3.18975e-05	0.0874	1.43353e-06											0.0874	1.74832e-05	0.0874	9.74267e-06											0.0874	1.91575e-05	0.0874	1.02002e-05
							0.0875	3.11477e-05	0.0875	4.62518e-06											0.0875	1.86233e-05	0.0875	9.18715e-06											0.0875	1.78478e-05	0.0875	7.66141e-06
							0.0876	2.7896e-05	0.0876	5.59251e-06											0.0876	1.88926e-05	0.0876	6.76844e-06											0.0876	1.65926e-05	0.0876	4.52656e-06
							0.0877	2.5458e-05	0.0877	3.46083e-06											0.0877	1.90139e-05	0.0877	5.35086e-06											0.0877	1.73694e-05	0.0877	3.96746e-06
							0.0878	2.53112e-05	0.0878	2.2111e-06											0.0878	1.93039e-05	0.0878	5.96618e-06											0.0878	1.9512e-05	0.0878	5.56975e-06
							0.0879	2.52008e-05	0.0879	4.53437e-06											0.0879	2.05907e-05	0.0879	6.44799e-06											0.0879	2.0558e-05	0.0879	6.69966e-06
							0.088	2.47237e-05	0.088	7.39897e-06											0.088	2.22545e-05	0.088	6.25963e-06											0.088	1.95151e-05	0.088	7.14786e-06
							0.0881	2.52251e-05	0.0881	7.50401e-06											0.0881	2.1735e-05	0.0881	7.49052e-06											0.0881	1.73165e-05	0.0881	8.02802e-06
							0.0882	2.47851e-05	0.0882	4.85599e-06											0.0882	1.94881e-05	0.0882	1.04223e-05											0.0882	1.60441e-05	0.0882	9.94597e-06
							0.0883	2.201e-05	0.0883	1.68612e-06											0.0883	1.83972e-05	0.0883	1.29075e-05											0.0883	1.63505e-05	0.0883	1.21058e-05
							0.0884	1.95857e-05	0.0884	1.26545e-06											0.0884	1.81868e-05	0.0884	1.41869e-05											0.0884	1.65072e-05	0.0884	1.25236e-05
							0.0885	1.84432e-05	0.0885	4.50121e-06											0.0885	1.75081e-05	0.0885	1.50201e-05											0.0885	1.57913e-05	0.0885	9.71606e-06
							0.0886	1.80306e-05	0.0886	8.61923e-06											0.0886	1.67286e-05	0.0886	1.51026e-05											0.0886	1.52552e-05	0.0886	6.2874e-06
							0.0887	1.94976e-05	0.0887	1.05304e-05											0.0887	1.65248e-05	0.0887	1.4598e-05											0.0887	1.59512e-05	0.0887	6.98166e-06
							0.0888	2.2241e-05	0.0888	9.56359e-06											0.0888	1.6321e-05	0.0888	1.41386e-05											0.0888	1.69705e-05	0.0888	9.47616e-06
							0.0889	2.31708e-05	0.0889	6.82348e-06											0.0889	1.50779e-05	0.0889	1.37109e-05											0.0889	1.72587e-05	0.0889	8.62794e-06
							0.089	2.11432e-05	0.089	4.46622e-06											0.089	1.39534e-05	0.089	1.36112e-05											0.089	1.82344e-05	0.089	5.52562e-06
							0.0891	1.87177e-05	0.0891	4.80303e-06											0.0891	1.48878e-05	0.0891	1.37676e-05											0.0891	2.03065e-05	0.0891	3.73212e-06
							0.0892	1.90003e-05	0.0892	7.18514e-06											0.0892	1.70165e-05	0.0892	1.37331e-05											0.0892	2.08306e-05	0.0892	4.14976e-06
							0.0893	2.18926e-05	0.0893	8.29184e-06											0.0893	1.7991e-05	0.0893	1.41102e-05											0.0893	2.04672e-05	0.0893	4.91628e-06
							0.0894	2.46374e-05	0.0894	6.68081e-06											0.0894	1.72994e-05	0.0894	1.47365e-05											0.0894	2.30091e-05	0.0894	4.92392e-06
							0.0895	2.50514e-05	0.0895	4.07518e-06											0.0895	1.65e-05	0.0895	1.40545e-05											0.0895	2.73637e-05	0.0895	5.68325e-06
							0.0896	2.33443e-05	0.0896	2.40104e-06											0.0896	1.60995e-05	0.0896	1.26712e-05											0.0896	2.94436e-05	0.0896	7.54287e-06
							0.0897	2.17922e-05	0.0897	2.31757e-06											0.0897	1.52133e-05	0.0897	1.26005e-05											0.0897	2.93783e-05	0.0897	7.90683e-06
							0.0898	2.15978e-05	0.0898	3.56322e-06											0.0898	1.49064e-05	0.0898	1.32962e-05											0.0898	2.9467e-05	0.0898	5.59773e-06
							0.0899	2.18864e-05	0.0899	6.09859e-06											0.0899	1.60919e-05	0.0899	1.26667e-05											0.0899	3.00027e-05	0.0899	3.15014e-06
							0.09	2.18471e-05	0.09	8.61072e-06											0.09	1.6393e-05	0.09	1.05076e-05											0.09	3.08543e-05	0.09	3.21907e-06
							0.0901	2.10246e-05	0.0901	8.22939e-06											0.0901	1.424e-05	0.0901	9.06007e-06											0.0901	3.22787e-05	0.0901	4.78484e-06
							0.0902	1.95756e-05	0.0902	6.05032e-06											0.0902	1.19438e-05	0.0902	9.29318e-06											0.0902	3.3502e-05	0.0902	7.41317e-06
							0.0903	1.86036e-05	0.0903	5.69407e-06											0.0903	1.22301e-05	0.0903	9.44533e-06											0.0903	3.28153e-05	0.0903	1.25407e-05
							0.0904	1.90336e-05	0.0904	7.01537e-06											0.0904	1.49537e-05	0.0904	8.46038e-06											0.0904	2.99297e-05	0.0904	1.73721e-05
							0.0905	2.06852e-05	0.0905	7.55676e-06											0.0905	1.82737e-05	0.0905	7.47547e-06											0.0905	2.69637e-05	0.0905	1.75166e-05
							0.0906	2.23452e-05	0.0906	6.31075e-06											0.0906	2.02309e-05	0.0906	8.25146e-06											0.0906	2.51702e-05	0.0906	1.35233e-05
							0.0907	2.29744e-05	0.0907	4.32499e-06											0.0907	1.9953e-05	0.0907	1.12062e-05											0.0907	2.38556e-05	0.0907	9.16945e-06
							0.0908	2.26151e-05	0.0908	3.23873e-06											0.0908	1.89016e-05	0.0908	1.45491e-05											0.0908	2.23534e-05	0.0908	6.55719e-06
							0.0909	2.21772e-05	0.0909	3.52754e-06											0.0909	1.88939e-05	0.0909	1.68105e-05											0.0909	2.09703e-05	0.0909	5.21226e-06
							0.091	2.21661e-05	0.091	4.43514e-06											0.091	1.94923e-05	0.091	1.80719e-05											0.091	2.02827e-05	0.091	5.24708e-06
							0.0911	2.2555e-05	0.0911	4.06334e-06											0.0911	1.91682e-05	0.0911	1.9153e-05											0.0911	2.07625e-05	0.0911	6.61241e-06
							0.0912	2.34465e-05	0.0912	1.79015e-06											0.0912	1.74364e-05	0.0912	2.07503e-05											0.0912	2.24055e-05	0.0912	8.05717e-06
							0.0913	2.36528e-05	0.0913	1.61796e-07											0.0913	1.63796e-05	0.0913	2.21795e-05											0.0913	2.37718e-05	0.0913	8.7869e-06
							0.0914	2.25899e-05	0.0914	1.33025e-06											0.0914	1.68876e-05	0.0914	2.1921e-05											0.0914	2.31356e-05	0.0914	8.62632e-06
							0.0915	2.18639e-05	0.0915	5.21507e-06											0.0915	1.65912e-05	0.0915	1.95798e-05											0.0915	2.09268e-05	0.0915	8.3924e-06
							0.0916	2.27055e-05	0.0916	9.73267e-06											0.0916	1.44915e-05	0.0916	1.64439e-05											0.0916	1.93926e-05	0.0916	9.03307e-06
							0.0917	2.47413e-05	0.0917	1.20815e-05											0.0917	1.32599e-05	0.0917	1.38298e-05											0.0917	1.97132e-05	0.0917	1.03836e-05
							0.0918	2.6697e-05	0.0918	1.15167e-05											0.0918	1.47231e-05	0.0918	1.22008e-05											0.0918	2.11736e-05	0.0918	1.105e-05
							0.0919	2.80662e-05	0.0919	9.06268e-06											0.0919	1.73805e-05	0.0919	1.21679e-05											0.0919	2.22442e-05	0.0919	9.92676e-06
							0.092	2.8353e-05	0.092	6.87758e-06											0.092	1.92423e-05	0.092	1.42074e-05											0.092	2.23239e-05	0.092	8.84174e-06
							0.0921	2.65886e-05	0.0921	7.95161e-06											0.0921	1.92478e-05	0.0921	1.70422e-05											0.0921	2.24742e-05	0.0921	1.01081e-05
							0.0922	2.48615e-05	0.0922	1.18223e-05											0.0922	1.81719e-05	0.0922	1.89835e-05											0.0922	2.31497e-05	0.0922	1.33096e-05
							0.0923	2.56747e-05	0.0923	1.45808e-05											0.0923	1.84044e-05	0.0923	2.04451e-05											0.0923	2.32752e-05	0.0923	1.58837e-05
							0.0924	2.71767e-05	0.0924	1.47247e-05											0.0924	2.00631e-05	0.0924	2.18952e-05											0.0924	2.3363e-05	0.0924	1.52171e-05
							0.0925	2.63621e-05	0.0925	1.38279e-05											0.0925	2.02108e-05	0.0925	2.24366e-05											0.0925	2.45828e-05	0.0925	1.23831e-05
							0.0926	2.2664e-05	0.0926	1.3105e-05											0.0926	1.77334e-05	0.0926	2.24344e-05											0.0926	2.55908e-05	0.0926	1.1029e-05
							0.0927	1.88035e-05	0.0927	1.26392e-05											0.0927	1.577e-05	0.0927	2.24315e-05											0.0927	2.46352e-05	0.0927	1.14872e-05
							0.0928	1.78298e-05	0.0928	1.20533e-05											0.0928	1.55214e-05	0.0928	2.14873e-05											0.0928	2.34642e-05	0.0928	1.05969e-05
							0.0929	1.90228e-05	0.0929	1.22199e-05											0.0929	1.38046e-05	0.0929	1.95734e-05											0.0929	2.47005e-05	0.0929	7.73892e-06
							0.093	2.07473e-05	0.093	1.33495e-05											0.093	1.02083e-05	0.093	1.82253e-05											0.093	2.69144e-05	0.093	6.54328e-06
							0.0931	2.24287e-05	0.0931	1.34776e-05											0.0931	8.8404e-06	0.0931	1.81716e-05											0.0931	2.70472e-05	0.0931	8.97975e-06
							0.0932	2.32913e-05	0.0932	1.21214e-05											0.0932	1.16583e-05	0.0932	1.86482e-05											0.0932	2.55429e-05	0.0932	1.20738e-05
							0.0933	2.38221e-05	0.0933	1.1828e-05											0.0933	1.56381e-05	0.0933	1.84751e-05											0.0933	2.48858e-05	0.0933	1.31289e-05
							0.0934	2.52471e-05	0.0934	1.4856e-05											0.0934	1.61909e-05	0.0934	1.70395e-05											0.0934	2.53961e-05	0.0934	1.1941e-05
							0.0935	2.6903e-05	0.0935	1.93097e-05											0.0935	1.32569e-05	0.0935	1.57012e-05											0.0935	2.5531e-05	0.0935	9.39312e-06
							0.0936	2.71966e-05	0.0936	2.10083e-05											0.0936	1.10504e-05	0.0936	1.6483e-05											0.0936	2.462e-05	0.0936	7.33986e-06
							0.0937	2.57697e-05	0.0937	1.92948e-05											0.0937	1.12356e-05	0.0937	1.84224e-05											0.0937	2.43797e-05	0.0937	6.79362e-06
							0.0938	2.35751e-05	0.0938	1.63153e-05											0.0938	1.23588e-05	0.0938	1.89478e-05											0.0938	2.57835e-05	0.0938	6.92741e-06
							0.0939	2.20449e-05	0.0939	1.32581e-05											0.0939	1.42073e-05	0.0939	1.81395e-05											0.0939	2.62115e-05	0.0939	6.81994e-06
							0.094	2.12446e-05	0.094	1.06472e-05											0.094	1.67265e-05	0.094	1.71041e-05											0.094	2.38063e-05	0.094	6.47979e-06
							0.0941	2.00496e-05	0.0941	9.7845e-06											0.0941	1.89026e-05	0.0941	1.57631e-05											0.0941	2.09412e-05	0.0941	6.66292e-06
							0.0942	1.89205e-05	0.0942	1.14131e-05											0.0942	2.0335e-05	0.0942	1.47507e-05											0.0942	2.00058e-05	0.0942	8.54678e-06
							0.0943	1.89927e-05	0.0943	1.35889e-05											0.0943	2.01206e-05	0.0943	1.45583e-05											0.0943	2.09528e-05	0.0943	1.23993e-05
							0.0944	2.01598e-05	0.0944	1.39693e-05											0.0944	1.78597e-05	0.0944	1.45921e-05											0.0944	2.15776e-05	0.0944	1.61832e-05
							0.0945	2.15038e-05	0.0945	1.27474e-05											0.0945	1.5282e-05	0.0945	1.53719e-05											0.0945	2.08035e-05	0.0945	1.74612e-05
							0.0946	2.20389e-05	0.0946	1.07172e-05											0.0946	1.41774e-05	0.0946	1.77402e-05											0.0946	2.07805e-05	0.0946	1.66205e-05
							0.0947	2.16313e-05	0.0947	8.37349e-06											0.0947	1.43133e-05	0.0947	2.05268e-05											0.0947	2.21982e-05	0.0947	1.58217e-05
							0.0948	2.11497e-05	0.0948	7.01971e-06											0.0948	1.46127e-05	0.0948	2.27731e-05											0.0948	2.38373e-05	0.0948	1.56943e-05
							0.0949	2.17762e-05	0.0949	7.2176e-06											0.0949	1.46424e-05	0.0949	2.45606e-05											0.0949	2.56382e-05	0.0949	1.50762e-05
							0.095	2.29963e-05	0.095	7.58145e-06											0.095	1.47337e-05	0.095	2.5172e-05											0.095	2.69847e-05	0.095	1.41121e-05
							0.0951	2.34948e-05	0.0951	8.20326e-06											0.0951	1.50836e-05	0.0951	2.3627e-05											0.0951	2.68199e-05	0.0951	1.41461e-05
							0.0952	2.36654e-05	0.0952	1.10945e-05											0.0952	1.54629e-05	0.0952	2.03195e-05											0.0952	2.51989e-05	0.0952	1.45768e-05
							0.0953	2.4836e-05	0.0953	1.47369e-05											0.0953	1.60653e-05	0.0953	1.70326e-05											0.0953	2.33351e-05	0.0953	1.41036e-05
							0.0954	2.68789e-05	0.0954	1.56845e-05											0.0954	1.70725e-05	0.0954	1.51149e-05											0.0954	2.18542e-05	0.0954	1.3207e-05
							0.0955	2.72804e-05	0.0955	1.38079e-05											0.0955	1.78549e-05	0.0955	1.42922e-05											0.0955	2.08986e-05	0.0955	1.41212e-05
							0.0956	2.5222e-05	0.0956	1.15447e-05											0.0956	1.81038e-05	0.0956	1.41989e-05											0.0956	2.17409e-05	0.0956	1.67815e-05
							0.0957	2.30655e-05	0.0957	1.08278e-05											0.0957	1.77486e-05	0.0957	1.46985e-05											0.0957	2.37192e-05	0.0957	1.68596e-05
							0.0958	2.26823e-05	0.0958	1.1122e-05											0.0958	1.61536e-05	0.0958	1.44344e-05											0.0958	2.42266e-05	0.0958	1.31033e-05
							0.0959	2.37758e-05	0.0959	1.18437e-05											0.0959	1.40231e-05	0.0959	1.39264e-05											0.0959	2.28952e-05	0.0959	1.01115e-05
							0.096	2.38626e-05	0.096	1.33636e-05											0.096	1.24375e-05	0.096	1.47103e-05											0.096	2.23406e-05	0.096	1.0704e-05
							0.0961	2.21674e-05	0.0961	1.42803e-05											0.0961	1.14469e-05	0.0961	1.48076e-05											0.0961	2.42239e-05	0.0961	1.259e-05
							0.0962	2.08331e-05	0.0962	1.33427e-05											0.0962	1.12575e-05	0.0962	1.36536e-05											0.0962	2.56693e-05	0.0962	1.28896e-05
							0.0963	2.07086e-05	0.0963	1.17953e-05											0.0963	1.32507e-05	0.0963	1.44064e-05											0.0963	2.44869e-05	0.0963	1.16499e-05
							0.0964	2.1594e-05	0.0964	1.08958e-05											0.0964	1.73172e-05	0.0964	1.6875e-05											0.0964	2.2511e-05	0.0964	1.03899e-05
							0.0965	2.34517e-05	0.0965	1.05204e-05											0.0965	2.05392e-05	0.0965	1.80546e-05											0.0965	2.01975e-05	0.0965	9.67081e-06
							0.0966	2.58887e-05	0.0966	1.04956e-05											0.0966	2.08776e-05	0.0966	1.74889e-05											0.0966	1.74236e-05	0.0966	8.26466e-06
							0.0967	2.79968e-05	0.0967	1.14953e-05											0.0967	1.90906e-05	0.0967	1.67249e-05											0.0967	1.59919e-05	0.0967	5.28076e-06
							0.0968	2.84108e-05	0.0968	1.30182e-05											0.0968	1.67089e-05	0.0968	1.5653e-05											0.0968	1.69645e-05	0.0968	3.11556e-06
							0.0969	2.66792e-05	0.0969	1.35739e-05											0.0969	1.52269e-05	0.0969	1.41214e-05											0.0969	1.95551e-05	0.0969	4.13378e-06
							0.097	2.42443e-05	0.097	1.30329e-05											0.097	1.52691e-05	0.097	1.37396e-05											0.097	2.22636e-05	0.097	6.57826e-06
							0.0971	2.32168e-05	0.0971	1.25542e-05											0.0971	1.64784e-05	0.0971	1.5306e-05											0.0971	2.31186e-05	0.0971	8.13649e-06
							0.0972	2.32307e-05	0.0972	1.26083e-05											0.0972	1.78987e-05	0.0972	1.68185e-05											0.0972	2.1271e-05	0.0972	9.01373e-06
							0.0973	2.24529e-05	0.0973	1.2993e-05											0.0973	1.78043e-05	0.0973	1.61005e-05											0.0973	1.86687e-05	0.0973	1.01678e-05
							0.0974	2.2582e-05	0.0974	1.34506e-05											0.0974	1.7349e-05	0.0974	1.41415e-05											0.0974	1.80139e-05	0.0974	1.17378e-05
							0.0975	2.53975e-05	0.0975	1.29608e-05											0.0975	1.89849e-05	0.0975	1.31386e-05											0.0975	1.9125e-05	0.0975	1.28567e-05
							0.0976	2.84106e-05	0.0976	1.08501e-05											0.0976	2.09107e-05	0.0976	1.31128e-05											0.0976	2.01265e-05	0.0976	1.24393e-05
							0.0977	2.98468e-05	0.0977	8.82671e-06											0.0977	2.10139e-05	0.0977	1.33914e-05											0.0977	2.0284e-05	0.0977	1.06364e-05
							0.0978	3.06258e-05	0.0978	8.72154e-06											0.0978	2.01325e-05	0.0978	1.42079e-05											0.0978	1.9461e-05	0.0978	1.00469e-05
							0.0979	3.06179e-05	0.0979	1.01679e-05											0.0979	1.87313e-05	0.0979	1.49062e-05											0.0979	1.82299e-05	0.0979	1.22492e-05
							0.098	2.83195e-05	0.098	1.17057e-05											0.098	1.70178e-05	0.098	1.44546e-05											0.098	1.82947e-05	0.098	1.40376e-05
							0.0981	2.30827e-05	0.0981	1.27137e-05											0.0981	1.61086e-05	0.0981	1.40405e-05											0.0981	2.03752e-05	0.0981	1.28546e-05
							0.0982	1.74781e-05	0.0982	1.2878e-05											0.0982	1.6698e-05	0.0982	1.51475e-05											0.0982	2.30174e-05	0.0982	9.82807e-06
							0.0983	1.54701e-05	0.0983	1.19601e-05											0.0983	1.78748e-05	0.0983	1.62348e-05											0.0983	2.49126e-05	0.0983	6.66492e-06
							0.0984	1.77573e-05	0.0984	9.7021e-06											0.0984	1.86437e-05	0.0984	1.55147e-05											0.0984	2.6171e-05	0.0984	5.26559e-06
							0.0985	2.16156e-05	0.0985	7.1353e-06											0.0985	1.94291e-05	0.0985	1.40244e-05											0.0985	2.67173e-05	0.0985	7.07162e-06
							0.0986	2.38805e-05	0.0986	6.76908e-06											0.0986	1.99762e-05	0.0986	1.36094e-05											0.0986	2.59414e-05	0.0986	1.1493e-05
							0.0987	2.29437e-05	0.0987	8.78494e-06											0.0987	1.85282e-05	0.0987	1.47956e-05											0.0987	2.34823e-05	0.0987	1.51797e-05
							0.0988	2.04641e-05	0.0988	1.11591e-05											0.0988	1.4793e-05	0.0988	1.60966e-05											0.0988	1.96112e-05	0.0988	1.55775e-05
							0.0989	1.97168e-05	0.0989	1.2485e-05											0.0989	1.16174e-05	0.0989	1.53501e-05											0.0989	1.61546e-05	0.0989	1.40505e-05
							0.099	2.17985e-05	0.099	1.25182e-05											0.099	1.20946e-05	0.099	1.32817e-05											0.099	1.60311e-05	0.099	1.33643e-05
							0.0991	2.47354e-05	0.0991	1.17889e-05											0.0991	1.46581e-05	0.0991	1.12759e-05											0.0991	1.97633e-05	0.0991	1.64779e-05
							0.0992	2.639e-05	0.0992	1.02313e-05											0.0992	1.53918e-05	0.0992	9.01131e-06											0.0992	2.33155e-05	0.0992	2.21491e-05
							0.0993	2.63397e-05	0.0993	8.3727e-06											0.0993	1.39657e-05	0.0993	7.3064e-06											0.0993	2.35325e-05	0.0993	2.39777e-05
							0.0994	2.51847e-05	0.0994	7.9602e-06											0.0994	1.2753e-05	0.0994	6.82555e-06											0.0994	2.23084e-05	0.0994	2.05835e-05
							0.0995	2.39277e-05	0.0995	9.08448e-06											0.0995	1.34761e-05	0.0995	5.87771e-06											0.0995	2.22407e-05	0.0995	1.604e-05
							0.0996	2.35317e-05	0.0996	1.0522e-05											0.0996	1.63423e-05	0.0996	4.37349e-06											0.0996	2.31302e-05	0.0996	1.28245e-05
							0.0997	2.50622e-05	0.0997	1.19197e-05											0.0997	1.9738e-05	0.0997	5.79334e-06											0.0997	2.34677e-05	0.0997	1.01728e-05
							0.0998	2.70486e-05	0.0998	1.21492e-05											0.0998	2.15076e-05	0.0998	1.13005e-05											0.0998	2.32125e-05	0.0998	6.89028e-06
							0.0999	2.61426e-05	0.0999	1.07149e-05											0.0999	2.06837e-05	0.0999	1.69676e-05											0.0999	2.37106e-05	0.0999	5.81056e-06
							0.1	2.40873e-05	0.1	1.01037e-05											0.1	1.7702e-05	0.1	1.86889e-05											0.1	2.49511e-05	0.1	8.23389e-06
							0.1001	2.49354e-05	0.1001	1.14564e-05											0.1001	1.44687e-05	0.1001	1.72385e-05											0.1001	2.525e-05	0.1001	1.04962e-05
							0.1002	2.7379e-05	0.1002	1.25165e-05											0.1002	1.39572e-05	0.1002	1.70755e-05											0.1002	2.37793e-05	0.1002	1.21346e-05
							0.1003	2.8367e-05	0.1003	1.19951e-05											0.1003	1.74485e-05	0.1003	1.97056e-05											0.1003	2.16975e-05	0.1003	1.52064e-05
							0.1004	2.84845e-05	0.1004	1.05294e-05											0.1004	2.21092e-05	0.1004	2.14105e-05											0.1004	2.04017e-05	0.1004	1.91071e-05
							0.1005	2.90542e-05	0.1005	9.35028e-06											0.1005	2.33593e-05	0.1005	1.99309e-05											0.1005	2.02883e-05	0.1005	2.01605e-05
							0.1006	3.00156e-05	0.1006	8.75056e-06											0.1006	1.98734e-05	0.1006	1.72939e-05											0.1006	2.13478e-05	0.1006	1.75075e-05
							0.1007	3.15211e-05	0.1007	7.58492e-06											0.1007	1.60257e-05	0.1007	1.52608e-05											0.1007	2.34577e-05	0.1007	1.56003e-05
							0.1008	3.28077e-05	0.1008	6.83481e-06											0.1008	1.6947e-05	0.1008	1.32157e-05											0.1008	2.54293e-05	0.1008	1.55959e-05
							0.1009	3.28167e-05	0.1009	7.8513e-06											0.1009	2.10939e-05	0.1009	1.0496e-05											0.1009	2.49395e-05	0.1009	1.50368e-05
							0.101	3.21913e-05	0.101	9.18288e-06											0.101	2.37258e-05	0.101	7.77178e-06											0.101	2.17491e-05	0.101	1.32147e-05
							0.1011	3.16095e-05	0.1011	9.66457e-06											0.1011	2.43224e-05	0.1011	6.83525e-06											0.1011	1.91402e-05	0.1011	1.18384e-05
							0.1012	2.99491e-05	0.1012	9.65111e-06											0.1012	2.40979e-05	0.1012	8.88674e-06											0.1012	1.88265e-05	0.1012	1.31446e-05
							0.1013	2.66748e-05	0.1013	9.39758e-06											0.1013	2.32401e-05	0.1013	1.21586e-05											0.1013	1.87086e-05	0.1013	1.52669e-05
							0.1014	2.43008e-05	0.1014	9.10974e-06											0.1014	2.24176e-05	0.1014	1.34828e-05											0.1014	1.74707e-05	0.1014	1.55343e-05
							0.1015	2.47931e-05	0.1015	9.84971e-06											0.1015	2.27182e-05	0.1015	1.287e-05											0.1015	1.52636e-05	0.1015	1.49541e-05
							0.1016	2.74105e-05	0.1016	1.13202e-05											0.1016	2.3823e-05	0.1016	1.30691e-05											0.1016	1.26397e-05	0.1016	1.40199e-05
							0.1017	3.05866e-05	0.1017	1.20712e-05											0.1017	2.29183e-05	0.1017	1.48016e-05											0.1017	1.14576e-05	0.1017	1.31137e-05
							0.1018	3.23698e-05	0.1018	1.27014e-05											0.1018	1.98357e-05	0.1018	1.66576e-05											0.1018	1.16945e-05	0.1018	1.3475e-05
							0.1019	3.22871e-05	0.1019	1.34633e-05											0.1019	1.89467e-05	0.1019	1.69031e-05											0.1019	1.25071e-05	0.1019	1.36037e-05
							0.102	3.12428e-05	0.102	1.35481e-05											0.102	2.0673e-05	0.102	1.50251e-05											0.102	1.55535e-05	0.102	1.15438e-05
							0.1021	2.92213e-05	0.1021	1.37317e-05											0.1021	2.13173e-05	0.1021	1.28474e-05											0.1021	1.98344e-05	0.1021	8.48177e-06
							0.1022	2.64618e-05	0.1022	1.45524e-05											0.1022	2.05774e-05	0.1022	1.24588e-05											0.1022	2.1725e-05	0.1022	6.75714e-06
							0.1023	2.4429e-05	0.1023	1.51026e-05											0.1023	2.07722e-05	0.1023	1.36571e-05											0.1023	2.21925e-05	0.1023	7.41578e-06
							0.1024	2.35465e-05	0.1024	1.39342e-05											0.1024	2.12684e-05	0.1024	1.42753e-05											0.1024	2.33624e-05	0.1024	9.52305e-06
							0.1025	2.32156e-05	0.1025	1.11156e-05											0.1025	1.9376e-05	0.1025	1.38212e-05											0.1025	2.38068e-05	0.1025	1.09384e-05
							0.1026	2.35762e-05	0.1026	9.66493e-06											0.1026	1.67092e-05	0.1026	1.38984e-05											0.1026	2.24344e-05	0.1026	1.08844e-05
							0.1027	2.49277e-05	0.1027	1.11027e-05											0.1027	1.68382e-05	0.1027	1.44559e-05											0.1027	2.0463e-05	0.1027	1.1419e-05
							0.1028	2.64613e-05	0.1028	1.36032e-05											0.1028	1.90745e-05	0.1028	1.49123e-05											0.1028	1.91954e-05	0.1028	1.24028e-05
							0.1029	2.74166e-05	0.1029	1.52342e-05											0.1029	2.09289e-05	0.1029	1.54786e-05											0.1029	1.91786e-05	0.1029	1.19453e-05
							0.103	2.73171e-05	0.103	1.58313e-05											0.103	2.15767e-05	0.103	1.66546e-05											0.103	2.05562e-05	0.103	1.17866e-05
							0.1031	2.5891e-05	0.1031	1.6879e-05											0.1031	2.17771e-05	0.1031	1.83974e-05											0.1031	2.23529e-05	0.1031	1.32218e-05
							0.1032	2.47588e-05	0.1032	1.78934e-05											0.1032	2.2145e-05	0.1032	1.86981e-05											0.1032	2.28321e-05	0.1032	1.39581e-05
							0.1033	2.49043e-05	0.1033	1.73651e-05											0.1033	2.1662e-05	0.1033	1.62914e-05											0.1033	2.11726e-05	0.1033	1.32727e-05
							0.1034	2.50549e-05	0.1034	1.54886e-05											0.1034	1.97133e-05	0.1034	1.41462e-05											0.1034	1.84804e-05	0.1034	1.25867e-05
							0.1035	2.50088e-05	0.1035	1.33747e-05											0.1035	1.74218e-05	0.1035	1.52766e-05											0.1035	1.71664e-05	0.1035	1.17999e-05
							0.1036	2.45823e-05	0.1036	1.33005e-05											0.1036	1.67674e-05	0.1036	1.82636e-05											0.1036	1.83645e-05	0.1036	1.00386e-05
							0.1037	2.30616e-05	0.1037	1.51807e-05											0.1037	1.79667e-05	0.1037	1.98068e-05											0.1037	2.05899e-05	0.1037	8.82992e-06
							0.1038	2.2501e-05	0.1038	1.57704e-05											0.1038	1.87133e-05	0.1038	1.93874e-05											0.1038	2.16318e-05	0.1038	1.01449e-05
							0.1039	2.42634e-05	0.1039	1.48669e-05											0.1039	1.78219e-05	0.1039	1.87589e-05											0.1039	2.15021e-05	0.1039	1.19818e-05
							0.104	2.57186e-05	0.104	1.44059e-05											0.104	1.62849e-05	0.104	1.92448e-05											0.104	2.12954e-05	0.104	1.22547e-05
							0.1041	2.52129e-05	0.1041	1.45549e-05											0.1041	1.54197e-05	0.1041	2.06977e-05											0.1041	1.9744e-05	0.1041	1.25207e-05
							0.1042	2.49956e-05	0.1042	1.43201e-05											0.1042	1.61096e-05	0.1042	2.17907e-05											0.1042	1.66174e-05	0.1042	1.42908e-05
							0.1043	2.64082e-05	0.1043	1.32479e-05											0.1043	1.77847e-05	0.1043	2.22996e-05											0.1043	1.52047e-05	0.1043	1.53891e-05
							0.1044	2.71626e-05	0.1044	1.15985e-05											0.1044	1.85335e-05	0.1044	2.35824e-05											0.1044	1.76287e-05	0.1044	1.34385e-05
							0.1045	2.60889e-05	0.1045	1.01766e-05											0.1045	1.67636e-05	0.1045	2.49887e-05											0.1045	2.14912e-05	0.1045	1.07486e-05
							0.1046	2.50129e-05	0.1046	1.03877e-05											0.1046	1.41093e-05	0.1046	2.46437e-05											0.1046	2.23312e-05	0.1046	1.0135e-05
							0.1047	2.53307e-05	0.1047	1.23894e-05											0.1047	1.34591e-05	0.1047	2.27554e-05											0.1047	1.96491e-05	0.1047	1.06282e-05
							0.1048	2.63184e-05	0.1048	1.49837e-05											0.1048	1.48018e-05	0.1048	2.12041e-05											0.1048	1.80376e-05	0.1048	1.18431e-05
							0.1049	2.70454e-05	0.1049	1.83115e-05											0.1049	1.66092e-05	0.1049	2.10112e-05											0.1049	1.98105e-05	0.1049	1.46885e-05
							0.105	2.71625e-05	0.105	2.16871e-05											0.105	1.78321e-05	0.105	2.10357e-05											0.105	2.19672e-05	0.105	1.76054e-05
							0.1051	2.63757e-05	0.1051	2.29245e-05											0.1051	1.91087e-05	0.1051	1.9734e-05											0.1051	2.15405e-05	0.1051	1.83237e-05
							0.1052	2.47922e-05	0.1052	2.21055e-05											0.1052	2.05476e-05	0.1052	1.78387e-05											0.1052	1.93966e-05	0.1052	1.60304e-05
							0.1053	2.33116e-05	0.1053	2.00514e-05											0.1053	2.03822e-05	0.1053	1.64972e-05											0.1053	1.72272e-05	0.1053	1.26519e-05
							0.1054	2.30064e-05	0.1054	1.6291e-05											0.1054	1.88618e-05	0.1054	1.52637e-05											0.1054	1.40537e-05	0.1054	1.21435e-05
							0.1055	2.36734e-05	0.1055	1.25482e-05											0.1055	1.74769e-05	0.1055	1.39822e-05											0.1055	1.07668e-05	0.1055	1.53248e-05
							0.1056	2.32269e-05	0.1056	1.17793e-05											0.1056	1.72062e-05	0.1056	1.34349e-05											0.1056	1.05105e-05	0.1056	1.91637e-05
							0.1057	2.18061e-05	0.1057	1.34427e-05											0.1057	1.87054e-05	0.1057	1.39577e-05											0.1057	1.34349e-05	0.1057	2.10776e-05
							0.1058	2.24467e-05	0.1058	1.41429e-05											0.1058	2.1014e-05	0.1058	1.54858e-05											0.1058	1.74147e-05	0.1058	2.12521e-05
							0.1059	2.43043e-05	0.1059	1.35204e-05											0.1059	2.24193e-05	0.1059	1.75425e-05											0.1059	1.99023e-05	0.1059	2.12304e-05
							0.106	2.34424e-05	0.106	1.37003e-05											0.106	2.18858e-05	0.106	2.02444e-05											0.106	1.91417e-05	0.106	2.09955e-05
							0.1061	2.05279e-05	0.1061	1.50468e-05											0.1061	1.96196e-05	0.1061	2.36102e-05											0.1061	1.59597e-05	0.1061	1.99794e-05
							0.1062	1.95594e-05	0.1062	1.6454e-05											0.1062	1.67164e-05	0.1062	2.50643e-05											0.1062	1.37101e-05	0.1062	1.8003e-05
							0.1063	2.14268e-05	0.1063	1.56125e-05											0.1063	1.48711e-05	0.1063	2.3111e-05											0.1063	1.48516e-05	0.1063	1.51526e-05
							0.1064	2.25577e-05	0.1064	1.23308e-05											0.1064	1.59963e-05	0.1064	2.00433e-05											0.1064	1.7742e-05	0.1064	1.3354e-05
							0.1065	2.02781e-05	0.1065	1.06943e-05											0.1065	1.89701e-05	0.1065	1.77765e-05											0.1065	1.95345e-05	0.1065	1.35871e-05
							0.1066	1.68569e-05	0.1066	1.13195e-05											0.1066	2.04102e-05	0.1066	1.60562e-05											0.1066	1.94428e-05	0.1066	1.3105e-05
							0.1067	1.61988e-05	0.1067	1.12451e-05											0.1067	2.09829e-05	0.1067	1.41145e-05											0.1067	1.86444e-05	0.1067	1.05978e-05
							0.1068	1.86566e-05	0.1068	1.08743e-05											0.1068	2.29143e-05	0.1068	1.29398e-05											0.1068	1.93085e-05	0.1068	9.96481e-06
							0.1069	2.11876e-05	0.1069	1.16242e-05											0.1069	2.50584e-05	0.1069	1.42198e-05											0.1069	2.22031e-05	0.1069	1.34117e-05
							0.107	2.29308e-05	0.107	1.32237e-05											0.107	2.55933e-05	0.107	1.6626e-05											0.107	2.47774e-05	0.107	1.76364e-05
							0.1071	2.5509e-05	0.1071	1.51193e-05											0.1071	2.4436e-05	0.1071	1.7923e-05											0.1071	2.38442e-05	0.1071	2.00194e-05
							0.1072	2.82677e-05	0.1072	1.6709e-05											0.1072	2.24634e-05	0.1072	1.85274e-05											0.1072	2.13074e-05	0.1072	2.02822e-05
							0.1073	2.94179e-05	0.1073	1.84646e-05											0.1073	2.07095e-05	0.1073	2.00002e-05											0.1073	2.10069e-05	0.1073	1.89917e-05
							0.1074	2.88956e-05	0.1074	2.13729e-05											0.1074	1.9913e-05	0.1074	2.18638e-05											0.1074	2.09162e-05	0.1074	1.83874e-05
							0.1075	2.68686e-05	0.1075	2.34223e-05											0.1075	1.97747e-05	0.1075	2.19729e-05											0.1075	1.82404e-05	0.1075	1.95218e-05
							0.1076	2.44499e-05	0.1076	2.10257e-05											0.1076	1.94415e-05	0.1076	1.96688e-05											0.1076	1.63434e-05	0.1076	2.13325e-05
							0.1077	2.45534e-05	0.1077	1.60647e-05											0.1077	1.84016e-05	0.1077	1.67087e-05											0.1077	1.85483e-05	0.1077	2.29421e-05
							0.1078	2.74362e-05	0.1078	1.41971e-05											0.1078	1.70048e-05	0.1078	1.50867e-05											0.1078	2.24261e-05	0.1078	2.31279e-05
							0.1079	2.9666e-05	0.1079	1.63532e-05											0.1079	1.6984e-05	0.1079	1.50905e-05											0.1079	2.42857e-05	0.1079	2.0567e-05
							0.108	2.93225e-05	0.108	1.8413e-05											0.108	1.84614e-05	0.108	1.56064e-05											0.108	2.44805e-05	0.108	1.67306e-05
							0.1081	2.70052e-05	0.1081	1.68869e-05											0.1081	1.8056e-05	0.1081	1.61464e-05											0.1081	2.55804e-05	0.1081	1.45577e-05
							0.1082	2.48714e-05	0.1082	1.22174e-05											0.1082	1.50275e-05	0.1082	1.73511e-05											0.1082	2.67391e-05	0.1082	1.4777e-05
							0.1083	2.51474e-05	0.1083	8.30835e-06											0.1083	1.23806e-05	0.1083	1.90825e-05											0.1083	2.44673e-05	0.1083	1.70382e-05
							0.1084	2.72789e-05	0.1084	8.19957e-06											0.1084	1.18633e-05	0.1084	2.04605e-05											0.1084	1.88925e-05	0.1084	2.02965e-05
							0.1085	2.83234e-05	0.1085	1.03987e-05											0.1085	1.33473e-05	0.1085	2.06729e-05											0.1085	1.46313e-05	0.1085	2.15721e-05
							0.1086	2.70709e-05	0.1086	1.15643e-05											0.1086	1.5374e-05	0.1086	1.90664e-05											0.1086	1.48363e-05	0.1086	1.8979e-05
							0.1087	2.5749e-05	0.1087	1.13355e-05											0.1087	1.71044e-05	0.1087	1.59993e-05											0.1087	1.81106e-05	0.1087	1.3836e-05
							0.1088	2.69709e-05	0.1088	1.20064e-05											0.1088	1.87774e-05	0.1088	1.35208e-05											0.1088	2.25496e-05	0.1088	9.86582e-06
							0.1089	2.97079e-05	0.1089	1.40199e-05											0.1089	1.9345e-05	0.1089	1.37436e-05											0.1089	2.68839e-05	0.1089	1.06761e-05
							0.109	3.04422e-05	0.109	1.58466e-05											0.109	1.82742e-05	0.109	1.59871e-05											0.109	2.87114e-05	0.109	1.52537e-05
							0.1091	2.82956e-05	0.1091	1.73837e-05											0.1091	1.73193e-05	0.1091	1.81269e-05											0.1091	2.80433e-05	0.1091	1.92401e-05
							0.1092	2.52856e-05	0.1092	1.84117e-05											0.1092	1.81847e-05	0.1092	1.87368e-05											0.1092	2.61177e-05	0.1092	2.00678e-05
							0.1093	2.26453e-05	0.1093	1.73361e-05											0.1093	2.0486e-05	0.1093	1.74864e-05											0.1093	2.39551e-05	0.1093	1.84732e-05
							0.1094	2.01415e-05	0.1094	1.51338e-05											0.1094	2.21021e-05	0.1094	1.55359e-05											0.1094	2.44897e-05	0.1094	1.69783e-05
							0.1095	1.85901e-05	0.1095	1.4606e-05											0.1095	2.17662e-05	0.1095	1.42882e-05											0.1095	2.80473e-05	0.1095	1.67321e-05
							0.1096	1.93166e-05	0.1096	1.53546e-05											0.1096	2.10357e-05	0.1096	1.48594e-05											0.1096	3.01834e-05	0.1096	1.69043e-05
							0.1097	2.13525e-05	0.1097	1.5042e-05											0.1097	2.13293e-05	0.1097	1.72276e-05											0.1097	2.74078e-05	0.1097	1.58376e-05
							0.1098	2.28894e-05	0.1098	1.41625e-05											0.1098	2.10619e-05	0.1098	1.94469e-05											0.1098	2.178e-05	0.1098	1.32589e-05
							0.1099	2.40586e-05	0.1099	1.47883e-05											0.1099	1.93418e-05	0.1099	2.01498e-05											0.1099	1.81762e-05	0.1099	1.12945e-05
							0.11	2.55562e-05	0.11	1.62746e-05											0.11	1.86262e-05	0.11	1.98327e-05											0.11	1.77285e-05	0.11	1.13495e-05
							0.1101	2.6934e-05	0.1101	1.66414e-05											0.1101	1.94963e-05	0.1101	1.99012e-05											0.1101	1.94077e-05	0.1101	1.31936e-05
							0.1102	2.61973e-05	0.1102	1.54179e-05											0.1102	1.94088e-05	0.1102	2.1357e-05											0.1102	2.292e-05	0.1102	1.60271e-05
							0.1103	2.21938e-05	0.1103	1.38789e-05											0.1103	1.85998e-05	0.1103	2.27438e-05											0.1103	2.59216e-05	0.1103	1.8405e-05
							0.1104	1.88908e-05	0.1104	1.40767e-05											0.1104	1.90043e-05	0.1104	2.25211e-05											0.1104	2.64582e-05	0.1104	1.88922e-05
							0.1105	1.96333e-05	0.1105	1.5957e-05											0.1105	1.96913e-05	0.1105	2.1427e-05											0.1105	2.56848e-05	0.1105	1.76664e-05
							0.1106	2.17855e-05	0.1106	1.69424e-05											0.1106	1.91893e-05	0.1106	2.03387e-05											0.1106	2.52827e-05	0.1106	1.75264e-05
							0.1107	2.26871e-05	0.1107	1.61287e-05											0.1107	1.79723e-05	0.1107	1.90365e-05											0.1107	2.53147e-05	0.1107	1.97178e-05
							0.1108	2.29913e-05	0.1108	1.51742e-05											0.1108	1.70817e-05	0.1108	1.72069e-05											0.1108	2.49504e-05	0.1108	2.10779e-05
							0.1109	2.40611e-05	0.1109	1.51851e-05											0.1109	1.77398e-05	0.1109	1.53227e-05											0.1109	2.47509e-05	0.1109	1.98053e-05
							0.111	2.51251e-05	0.111	1.51398e-05											0.111	1.97388e-05	0.111	1.44623e-05											0.111	2.45948e-05	0.111	1.78618e-05
							0.1111	2.4717e-05	0.1111	1.33904e-05											0.1111	2.09885e-05	0.1111	1.41359e-05											0.1111	2.356e-05	0.1111	1.72818e-05
							0.1112	2.382e-05	0.1112	1.05312e-05											0.1112	2.06253e-05	0.1112	1.3318e-05											0.1112	2.31867e-05	0.1112	1.71586e-05
							0.1113	2.36063e-05	0.1113	8.86559e-06											0.1113	1.8907e-05	0.1113	1.24765e-05											0.1113	2.45689e-05	0.1113	1.48567e-05
							0.1114	2.43811e-05	0.1114	9.82112e-06											0.1114	1.62319e-05	0.1114	1.23071e-05											0.1114	2.64365e-05	0.1114	1.08929e-05
							0.1115	2.66323e-05	0.1115	1.27961e-05											0.1115	1.41746e-05	0.1115	1.31659e-05											0.1115	2.71948e-05	0.1115	8.13816e-06
							0.1116	2.85873e-05	0.1116	1.53521e-05											0.1116	1.27408e-05	0.1116	1.54356e-05											0.1116	2.62174e-05	0.1116	6.34272e-06
							0.1117	2.75669e-05	0.1117	1.55811e-05											0.1117	1.10647e-05	0.1117	1.86815e-05											0.1117	2.38757e-05	0.1117	4.05988e-06
							0.1118	2.44553e-05	0.1118	1.33039e-05											0.1118	1.15817e-05	0.1118	2.12318e-05											0.1118	2.10167e-05	0.1118	3.79988e-06
							0.1119	2.29603e-05	0.1119	9.1549e-06											0.1119	1.53402e-05	0.1119	2.14797e-05											0.1119	1.86241e-05	0.1119	8.32717e-06
							0.112	2.44784e-05	0.112	4.47559e-06											0.112	1.90726e-05	0.112	2.03176e-05											0.112	1.71647e-05	0.112	1.3209e-05
							0.1121	2.64948e-05	0.1121	1.76977e-06											0.1121	2.0965e-05	0.1121	1.9589e-05											0.1121	1.59111e-05	0.1121	1.23085e-05
							0.1122	2.61428e-05	0.1122	3.60576e-06											0.1122	2.06649e-05	0.1122	1.94318e-05											0.1122	1.46464e-05	0.1122	7.47376e-06
							0.1123	2.39502e-05	0.1123	9.09846e-06											0.1123	1.88176e-05	0.1123	1.98453e-05											0.1123	1.45223e-05	0.1123	3.9775e-06
							0.1124	2.22071e-05	0.1124	1.41508e-05											0.1124	1.83348e-05	0.1124	2.06679e-05											0.1124	1.60595e-05	0.1124	3.63306e-06
							0.1125	2.17113e-05	0.1125	1.6413e-05											0.1125	2.04295e-05	0.1125	2.03616e-05											0.1125	1.75845e-05	0.1125	5.9548e-06
							0.1126	2.15191e-05	0.1126	1.62347e-05											0.1126	2.33983e-05	0.1126	1.82091e-05											0.1126	1.87193e-05	0.1126	9.90336e-06
							0.1127	2.06023e-05	0.1127	1.507e-05											0.1127	2.4754e-05	0.1127	1.5941e-05											0.1127	2.14849e-05	0.1127	1.37796e-05
							0.1128	1.98756e-05	0.1128	1.41009e-05											0.1128	2.32728e-05	0.1128	1.47341e-05											0.1128	2.51325e-05	0.1128	1.58306e-05
							0.1129	2.07999e-05	0.1129	1.36308e-05											0.1129	2.10796e-05	0.1129	1.39564e-05											0.1129	2.61417e-05	0.1129	1.56754e-05
							0.113	2.31603e-05	0.113	1.47713e-05											0.113	2.05796e-05	0.113	1.39501e-05											0.113	2.35311e-05	0.113	1.41943e-05
							0.1131	2.61883e-05	0.1131	1.7003e-05											0.1131	2.16764e-05	0.1131	1.49912e-05											0.1131	2.04344e-05	0.1131	1.25848e-05
							0.1132	2.77072e-05	0.1132	1.74138e-05											0.1132	2.27036e-05	0.1132	1.55352e-05											0.1132	2.00886e-05	0.1132	1.2562e-05
							0.1133	2.60396e-05	0.1133	1.58292e-05											0.1133	2.18188e-05	0.1133	1.47573e-05											0.1133	2.1914e-05	0.1133	1.39226e-05
							0.1134	2.30768e-05	0.1134	1.56026e-05											0.1134	1.98293e-05	0.1134	1.42885e-05											0.1134	2.38277e-05	0.1134	1.45485e-05
							0.1135	2.08266e-05	0.1135	1.83674e-05											0.1135	1.9548e-05	0.1135	1.53779e-05											0.1135	2.50234e-05	0.1135	1.39826e-05
							0.1136	1.97691e-05	0.1136	2.15595e-05											0.1136	2.06357e-05	0.1136	1.70469e-05											0.1136	2.45146e-05	0.1136	1.32707e-05
							0.1137	1.99414e-05	0.1137	2.14496e-05											0.1137	2.0462e-05	0.1137	1.81605e-05											0.1137	2.16136e-05	0.1137	1.2965e-05
							0.1138	2.09456e-05	0.1138	1.72833e-05											0.1138	1.85955e-05	0.1138	1.86377e-05											0.1138	1.74481e-05	0.1138	1.22039e-05
							0.1139	2.33635e-05	0.1139	1.22347e-05											0.1139	1.72307e-05	0.1139	1.95368e-05											0.1139	1.42356e-05	0.1139	1.09498e-05
							0.114	2.62402e-05	0.114	1.0322e-05											0.114	1.66063e-05	0.114	2.13632e-05											0.114	1.2894e-05	0.114	1.0623e-05
							0.1141	2.67995e-05	0.1141	1.26894e-05											0.1141	1.47465e-05	0.1141	2.25807e-05											0.1141	1.28262e-05	0.1141	1.1282e-05
							0.1142	2.5973e-05	0.1142	1.65694e-05											0.1142	1.24572e-05	0.1142	2.1283e-05											0.1142	1.4436e-05	0.1142	1.20221e-05
							0.1143	2.55624e-05	0.1143	1.75049e-05											0.1143	1.17394e-05	0.1143	1.82339e-05											0.1143	1.77789e-05	0.1143	1.24764e-05
							0.1144	2.38507e-05	0.1144	1.44853e-05											0.1144	1.25774e-05	0.1144	1.59862e-05											0.1144	2.20939e-05	0.1144	1.35811e-05
							0.1145	2.09915e-05	0.1145	1.11999e-05											0.1145	1.43941e-05	0.1145	1.54254e-05											0.1145	2.67981e-05	0.1145	1.54073e-05
							0.1146	2.07347e-05	0.1146	1.10898e-05											0.1146	1.67271e-05	0.1146	1.49136e-05											0.1146	2.95495e-05	0.1146	1.64806e-05
							0.1147	2.37476e-05	0.1147	1.38809e-05											0.1147	1.91421e-05	0.1147	1.44646e-05											0.1147	2.86344e-05	0.1147	1.73552e-05
							0.1148	2.65083e-05	0.1148	1.66721e-05											0.1148	2.1156e-05	0.1148	1.60771e-05											0.1148	2.5114e-05	0.1148	1.88491e-05
							0.1149	2.69453e-05	0.1149	1.73492e-05											0.1149	2.21476e-05	0.1149	1.96651e-05											0.1149	2.1884e-05	0.1149	1.91096e-05
							0.115	2.53964e-05	0.115	1.61299e-05											0.115	2.2251e-05	0.115	2.25357e-05											0.115	2.15726e-05	0.115	1.83171e-05
							0.1151	2.18752e-05	0.1151	1.37087e-05											0.1151	2.12781e-05	0.1151	2.26829e-05											0.1151	2.31172e-05	0.1151	1.87267e-05
							0.1152	1.82505e-05	0.1152	1.08288e-05											0.1152	1.79051e-05	0.1152	2.13802e-05											0.1152	2.38686e-05	0.1152	1.99181e-05
							0.1153	1.77387e-05	0.1153	9.30226e-06											0.1153	1.38842e-05	0.1153	2.15644e-05											0.1153	2.33208e-05	0.1153	1.92813e-05
							0.1154	2.03774e-05	0.1154	9.73644e-06											0.1154	1.40993e-05	0.1154	2.32825e-05											0.1154	2.26891e-05	0.1154	1.59649e-05
							0.1155	2.34628e-05	0.1155	1.0837e-05											0.1155	1.95925e-05	0.1155	2.39406e-05											0.1155	2.29854e-05	0.1155	1.21842e-05
							0.1156	2.50277e-05	0.1156	1.25294e-05											0.1156	2.45977e-05	0.1156	2.29699e-05											0.1156	2.33323e-05	0.1156	1.08738e-05
							0.1157	2.50037e-05	0.1157	1.56265e-05											0.1157	2.35544e-05	0.1157	2.19035e-05											0.1157	2.23379e-05	0.1157	1.27666e-05
							0.1158	2.45667e-05	0.1158	1.86945e-05											0.1158	1.84914e-05	0.1158	2.08001e-05											0.1158	2.06556e-05	0.1158	1.51691e-05
							0.1159	2.49129e-05	0.1159	1.89785e-05											0.1159	1.57923e-05	0.1159	1.91501e-05											0.1159	2.00436e-05	0.1159	1.57155e-05
							0.116	2.47257e-05	0.116	1.65726e-05											0.116	1.8179e-05	0.116	1.78009e-05											0.116	2.15255e-05	0.116	1.52946e-05
							0.1161	2.27307e-05	0.1161	1.46834e-05											0.1161	2.13923e-05	0.1161	1.80527e-05											0.1161	2.38637e-05	0.1161	1.42527e-05
							0.1162	2.14081e-05	0.1162	1.48334e-05											0.1162	2.06253e-05	0.1162	1.93086e-05											0.1162	2.40009e-05	0.1162	1.23474e-05
							0.1163	2.32781e-05	0.1163	1.58803e-05											0.1163	1.74199e-05	0.1163	1.95283e-05											0.1163	2.10552e-05	0.1163	1.10769e-05
							0.1164	2.72917e-05	0.1164	1.74207e-05											0.1164	1.54151e-05	0.1164	1.83259e-05											0.1164	1.8045e-05	0.1164	1.17484e-05
							0.1165	2.98132e-05	0.1165	1.97366e-05											0.1165	1.5596e-05	0.1165	1.72777e-05											0.1165	1.84508e-05	0.1165	1.46421e-05
							0.1166	2.78345e-05	0.1166	2.22857e-05											0.1166	1.76561e-05	0.1166	1.71648e-05											0.1166	2.09752e-05	0.1166	1.89545e-05
							0.1167	2.29271e-05	0.1167	2.34144e-05											0.1167	2.06172e-05	0.1167	1.75417e-05											0.1167	2.21809e-05	0.1167	2.23057e-05
							0.1168	1.9649e-05	0.1168	2.16853e-05											0.1168	2.23547e-05	0.1168	1.82466e-05											0.1168	2.20347e-05	0.1168	2.22831e-05
							0.1169	1.93777e-05	0.1169	1.85446e-05											0.1169	2.12726e-05	0.1169	1.88117e-05											0.1169	2.19315e-05	0.1169	1.97274e-05
							0.117	1.93966e-05	0.117	1.67154e-05											0.117	1.86572e-05	0.117	1.8775e-05											0.117	2.16312e-05	0.117	1.84729e-05
							0.1171	1.74183e-05	0.1171	1.5888e-05											0.1171	1.75382e-05	0.1171	1.88191e-05											0.1171	2.03923e-05	0.1171	1.96752e-05
							0.1172	1.45176e-05	0.1172	1.49496e-05											0.1172	1.84543e-05	0.1172	1.87111e-05											0.1172	1.93142e-05	0.1172	2.10157e-05
							0.1173	1.31121e-05	0.1173	1.42048e-05											0.1173	1.87213e-05	0.1173	1.70265e-05											0.1173	1.96347e-05	0.1173	2.14446e-05
							0.1174	1.3592e-05	0.1174	1.32188e-05											0.1174	1.66819e-05	0.1174	1.48739e-05											0.1174	1.95433e-05	0.1174	2.16844e-05
							0.1175	1.50317e-05	0.1175	1.19165e-05											0.1175	1.47485e-05	0.1175	1.48482e-05											0.1175	1.80797e-05	0.1175	2.23264e-05
							0.1176	1.7528e-05	0.1176	1.14382e-05											0.1176	1.51263e-05	0.1176	1.61058e-05											0.1176	1.74946e-05	0.1176	2.26794e-05
							0.1177	2.04722e-05	0.1177	1.23416e-05											0.1177	1.66107e-05	0.1177	1.48266e-05											0.1177	1.93783e-05	0.1177	2.10863e-05
							0.1178	2.21616e-05	0.1178	1.41735e-05											0.1178	1.73289e-05	0.1178	1.12307e-05											0.1178	2.32682e-05	0.1178	1.7859e-05
							0.1179	2.24835e-05	0.1179	1.59656e-05											0.1179	1.65643e-05	0.1179	9.38424e-06											0.1179	2.72998e-05	0.1179	1.56552e-05
							0.118	2.28006e-05	0.118	1.77402e-05											0.118	1.59522e-05	0.118	1.05962e-05											0.118	2.91994e-05	0.118	1.64049e-05
							0.1181	2.37543e-05	0.1181	1.93852e-05											0.1181	1.65416e-05	0.1181	1.29563e-05											0.1181	2.83732e-05	0.1181	1.8674e-05
							0.1182	2.4761e-05	0.1182	1.8618e-05											0.1182	1.66236e-05	0.1182	1.49838e-05											0.1182	2.6118e-05	0.1182	1.91992e-05
							0.1183	2.55774e-05	0.1183	1.51338e-05											0.1183	1.61047e-05	0.1183	1.65716e-05											0.1183	2.33582e-05	0.1183	1.69099e-05
							0.1184	2.6121e-05	0.1184	1.21871e-05											0.1184	1.63375e-05	0.1184	1.78384e-05											0.1184	1.98118e-05	0.1184	1.45011e-05
							0.1185	2.64368e-05	0.1185	1.10753e-05											0.1185	1.72762e-05	0.1185	1.84266e-05											0.1185	1.62306e-05	0.1185	1.47939e-05
							0.1186	2.64448e-05	0.1186	1.08036e-05											0.1186	1.87449e-05	0.1186	1.71526e-05											0.1186	1.4296e-05	0.1186	1.63038e-05
							0.1187	2.46655e-05	0.1187	1.06715e-05											0.1187	2.02899e-05	0.1187	1.46959e-05											0.1187	1.33616e-05	0.1187	1.66605e-05
							0.1188	2.07173e-05	0.1188	1.02158e-05											0.1188	2.12372e-05	0.1188	1.49681e-05											0.1188	1.16159e-05	0.1188	1.7021e-05
							0.1189	1.66483e-05	0.1189	1.01929e-05											0.1189	2.18514e-05	0.1189	1.81612e-05											0.1189	1.00057e-05	0.1189	1.84444e-05
							0.119	1.47663e-05	0.119	1.22158e-05											0.119	2.28295e-05	0.119	1.93971e-05											0.119	1.07846e-05	0.119	2.02828e-05
							0.1191	1.61273e-05	0.1191	1.53308e-05											0.1191	2.47406e-05	0.1191	1.75923e-05											0.1191	1.43198e-05	0.1191	2.20171e-05
							0.1192	1.87797e-05	0.1192	1.68864e-05											0.1192	2.67661e-05	0.1192	1.60536e-05											0.1192	1.85745e-05	0.1192	2.27605e-05
							0.1193	1.93525e-05	0.1193	1.69868e-05											0.1193	2.6836e-05	0.1193	1.57722e-05											0.1193	2.03643e-05	0.1193	2.16752e-05
							0.1194	1.72329e-05	0.1194	1.75316e-05											0.1194	2.45515e-05	0.1194	1.65293e-05											0.1194	1.78448e-05	0.1194	2.0677e-05
							0.1195	1.52114e-05	0.1195	1.82387e-05											0.1195	2.18963e-05	0.1195	1.86303e-05											0.1195	1.32426e-05	0.1195	2.11249e-05
							0.1196	1.53473e-05	0.1196	1.72482e-05											0.1196	1.96535e-05	0.1196	2.03566e-05											0.1196	1.20449e-05	0.1196	2.0996e-05
							0.1197	1.72976e-05	0.1197	1.40514e-05											0.1197	1.74612e-05	0.1197	2.04409e-05											0.1197	1.61249e-05	0.1197	2.00698e-05
							0.1198	1.94218e-05	0.1198	1.0035e-05											0.1198	1.66281e-05	0.1198	2.04898e-05											0.1198	2.16113e-05	0.1198	2.05626e-05
							0.1199	1.88196e-05	0.1199	7.9289e-06											0.1199	1.80755e-05	0.1199	2.06198e-05											0.1199	2.56059e-05	0.1199	2.2722e-05
							0.12	1.5552e-05	0.12	9.05555e-06											0.12	2.01604e-05	0.12	1.92913e-05											0.12	2.84835e-05	0.12	2.46065e-05
							0.1201	1.37637e-05	0.1201	1.09661e-05											0.1201	2.08363e-05	0.1201	1.689e-05											0.1201	3.08835e-05	0.1201	2.45686e-05
							0.1202	1.52792e-05	0.1202	1.08756e-05											0.1202	2.01075e-05	0.1202	1.49001e-05											0.1202	3.24452e-05	0.1202	2.35776e-05
							0.1203	1.89834e-05	0.1203	8.86278e-06											0.1203	1.94188e-05	0.1203	1.35662e-05											0.1203	3.26125e-05	0.1203	2.37017e-05
