# Supplementary material for: Endosomal phosphatidylinositol 3‐phosphate controls synaptic vesicle cycling and neurotransmission
Source: EMBO J. 2022 Mar 22;41(9):e109352. doi: 10.15252/embj.2021109352 (PMC9058544; doi:10.15252/embj.2021109352)
Supplement: Supplementary file 9 — Source Data for Figure 6 [file EMBJ-41-e109352-s006.zip › Figure_6_Source_Data+Statistics/Figure_6E/Figue_6E.xlsx]

## Sheet: Figure 6E
	10ms	20ms	50ms	100ms	200ms	500ms			10ms	20ms	50ms	100ms	200ms	500ms		10ms	10	Slope % Control	170.807	4.85239	Slope % cdk5 Inh	141.751	5.35929		Control trace	0	9.572e-06	1.29839		cdk5 Inh trace	0	-2.6845e-06	0.701874					10ms	20ms	50ms	100ms	200ms	500ms			10ms	20ms	50ms	100ms
Slope % Control	171.833	207.565	214.739	205.227	183.308	133.321		Slope % Cdk5 Inh	154.539	172	181.241	175.778	151.88	121.981		20ms	20		199.06	6.00817		163.54	4.3236		20ms	0.0001	1.83845e-05	2.49376		20ms	0.0001	7.24762e-07	-0.0484504				Slope % control	176.052	183.698	191.36	181.096	155.279	125.157		VPS34 and Cdk5	139.708	169.124	178.154	164.866
	182.954	206.248	213.415	203.155	186.859	132.867			158.175	176.548	187.434	174.96	155.151	128.426		50ms	50		211.303	7.65483		175.891	4.36994			0.0002	1.78632e-05	2.42305			0.0002	7.09944e-06	-0.641093					155.21	190.105	198.506	184.188	168.451	124.443			148.592	170.212	180.991	171.474
	148.828	171.33	185.831	172.442	161.955	128.911			123.221	147.629	161.582	153.86	142.032	118.589		100ms	100		194.274	8.30828		167.602	4.10438			0.0003	6.35417e-06	0.861912			0.0003	8.82082e-06	-1.14962					171.954	219.762	239.585	201.166	184.119	148.222			161.129	185.509	206.017	174.584
	173.013	207.79	241.851	223.173	184.787	126.651			143.736	159.422	185.011	176.533	142.503	120.197		200ms	200		170.562	7.62144		147.379	2.3224			0.0004	-5.12189e-06	-0.694759			0.0004	4.73854e-06	-1.35611					169.009	189.323	208.557	198.624	168.256	125.483			146.526	169.241	193.311	175.658
	179.01	208.072	213.174	170.865	138.443	129.573			136.052	157.875	164.814	156.841	142.701	117.816		500ms	500		132.565	2.5182		121.463	1.54929			0.0005	-5.40134e-06	-0.732665			0.0005	2.59111e-06	-0.985036					157.679	176.859	199.487	183.301	167.174	132.648			143.248	159.203	179.987	163.791
	169.206	193.356	198.808	190.78	168.023	144.067			134.78	167.763	175.266	167.637	150.004	121.771												0.0006	4.34966e-06	0.59001			0.0006	6.70487e-06	-0.184696					184.601	195.843	215.894	198.221	178.585	144.063			162.892	173.744	187.494	163.929
																										0.0007	1.48427e-05	2.01333			0.0007	9.32972e-06	-2.32753
																										0.0008	1.98576e-05	2.69358			0.0008	4.63302e-06	-0.239231
																										0.0009	1.82229e-05	2.47184			0.0009	-8.81823e-07	0.0645877
																										0.001	1.2079e-05	1.63846			0.001	-1.73999e-06	0.632672
																										0.0011	5.17434e-06	0.701874			0.0011	-1.14734e-06	0.786074
																										0.0012	-3.57185e-07	-0.0484504			0.0012	-2.54876e-06	0.422278
																										0.0013	-4.72625e-06	-0.641093			0.0013	-3.33905e-06	0.230909
																										0.0014	-8.47518e-06	-1.14962			0.0014	-1.78017e-06	0.597509
																										0.0015	-9.99746e-06	-1.35611			0.0015	-3.01798e-06	0.831424
																										0.0016	-7.26186e-06	-0.985036			0.0016	-8.13438e-06	0.412875
																										0.0017	-1.36161e-06	-0.184696			0.0017	-1.21326e-05	-0.0785843
																										0.0018	5.14084e-06	0.69733			0.0018	-1.32988e-05	-0.15506
																										0.0019	1.05735e-05	1.43425			0.0019	-1.06422e-05	-0.102246
																										0.002	1.4784e-05	2.00538			0.002	-3.57672e-06	-0.227135
																										0.0021	1.70713e-05	2.31564			0.0021	4.49122e-06	-0.297561
																										0.0022	1.61597e-05	2.19199			0.0022	7.64273e-06	-0.158641
																										0.0023	1.51676e-05	2.05742			0.0023	4.5253e-06	-0.26895
																										0.0024	1.68714e-05	2.28853			0.0024	1.06954e-06	-0.724901
																										0.0025	1.71658e-05	2.32846			0.0025	-2.02668e-07	-1.08121
																										0.0026	1.28278e-05	1.74003			0.0026	-3.20362e-06	-1.18513
																										0.0027	4.97612e-06	0.674986			0.0027	-6.31041e-06	-0.948386
																										0.0028	-4.66036e-06	-0.632155			0.0028	-6.10907e-06	-0.318742
																										0.0029	-1.35225e-05	-1.83426			0.0029	-5.03219e-06	0.400238
																										0.003	-1.7159e-05	-2.32753			0.003	-3.348e-06	0.681087
																										0.0031	-1.41055e-05	-1.91335			0.0031	1.95658e-06	0.403276
																										0.0032	-9.76165e-06	-1.32412			0.0032	6.21535e-06	0.0953131
																										0.0033	-8.75021e-06	-1.18692			0.0033	3.59149e-06	-0.0180609
																										0.0034	-1.00335e-05	-1.361			0.0034	1.17785e-06	-0.285493
																										0.0035	-1.31699e-05	-1.78643			0.0035	5.90985e-06	-0.562356
																										0.0036	-1.70495e-05	-2.31268			0.0036	1.12045e-05	-0.544414
																										0.0037	-1.66891e-05	-2.2638			0.0037	8.93509e-06	-0.448447
																										0.0038	-1.15544e-05	-1.56729			0.0038	2.38581e-06	-0.29836
																										0.0039	-6.48915e-06	-0.880221			0.0039	-2.21275e-06	0.174362
																										0.004	-3.33286e-06	-0.452086			0.004	-5.71984e-06	0.553885
																										0.0041	-2.80068e-07	-0.0379899			0.0041	-5.81052e-06	0.320058
																										0.0042	3.51027e-06	0.476151			0.0042	1.11693e-06	0.104965
																										0.0043	6.63963e-06	0.900633			0.0043	7.6727e-06	0.526661
																										0.0044	7.48779e-06	1.01568			0.0044	5.18551e-06	0.998494
																										0.0045	5.80024e-06	0.786775			0.0045	-5.7134e-06	0.796257
																										0.0046	7.57967e-07	0.102815			0.0046	-1.46637e-05	0.212613
																										0.0047	-9.05114e-06	-1.22774			0.0047	-1.32512e-05	-0.197191
																										0.0048	-1.93833e-05	-2.62925			0.0048	-8.04748e-06	-0.509728
																										0.0049	-2.3574e-05	-3.19769			0.0049	-5.18641e-06	-0.517809
																										0.005	-2.13136e-05	-2.89109			0.005	-6.66219e-06	0.0995357
																										0.0051	-1.48037e-05	-2.00805			0.0051	-1.58203e-05	0.683758
																										0.0052	-6.27849e-06	-0.851646			0.0052	-2.09868e-05	0.46211
																										0.0053	-1.22174e-06	-0.165723			0.0053	-9.44064e-06	-0.509154
																										0.0054	-1.40602e-06	-0.19072			0.0054	6.34985e-06	-1.30677
																										0.0055	-4.34375e-06	-0.589208			0.0055	1.17142e-05	-1.18089
																										0.0056	-6.18864e-06	-0.839459			0.0056	8.19553e-06	-0.717157
																										0.0057	-2.07713e-06	-0.281752			0.0057	5.84384e-07	-0.462191
																										0.0058	4.30412e-06	0.583832			0.0058	-8.83563e-06	-0.593705
																										0.0059	4.09011e-06	0.554803			0.0059	-1.38561e-05	-1.40984
																										0.006	-2.05844e-06	-0.279217			0.006	-1.12932e-05	-1.87025
																										0.0061	-7.64571e-06	-1.0371			0.0061	-4.62706e-06	-0.841309
																										0.0062	-9.783e-06	-1.32702			0.0062	4.49234e-06	0.565871
																										0.0063	-9.56053e-06	-1.29684			0.0063	1.32292e-05	1.04392
																										0.0064	-6.90816e-06	-0.937058			0.0064	1.56436e-05	0.730351
																										0.0065	-2.97951e-06	-0.404155			0.0065	9.65651e-06	0.0520778
																										0.0066	8.69715e-07	0.117973			0.0066	2.6834e-06	-0.787393
																										0.0067	6.0176e-06	0.816258			0.0067	3.31731e-06	-1.23479
																										0.0068	8.25349e-06	1.11955			0.0068	5.7976e-06	-1.0064
																										0.0069	2.60033e-06	0.352722			0.0069	8.04528e-07	-0.412343
																										0.007	-5.6746e-06	-0.769731			0.007	-6.3558e-06	0.400338
																										0.0071	-9.91654e-06	-1.34513			0.0071	-5.5095e-06	1.17893
																										0.0072	-1.073e-05	-1.45547			0.0072	1.52183e-06	1.39409
																										0.0073	-9.39114e-06	-1.27386			0.0073	2.9458e-06	0.860547
																										0.0074	-4.372e-06	-0.59304			0.0074	-1.43082e-06	0.239133
																										0.0075	1.51409e-06	0.205379			0.0075	-9.28351e-07	0.295625
																										0.0076	4.56122e-06	0.618707			0.0076	4.52718e-06	0.516657
																										0.0077	7.1124e-06	0.964763			0.0077	8.22517e-06	0.0716961
																										0.0078	7.74176e-06	1.05013			0.0078	6.61439e-06	-0.566402
																										0.0079	3.16348e-06	0.429111			0.0079	3.3042e-07	-0.490983
																										0.008	-3.24728e-06	-0.440478			0.008	-5.09051e-06	0.135619
																										0.0081	-1.00226e-05	-1.35952			0.0081	-7.47867e-06	0.262517
																										0.0082	-1.7903e-05	-2.42845			0.0082	-1.08758e-05	-0.127508
																										0.0083	-2.4148e-05	-3.27556			0.0083	-1.66114e-05	-0.0827307
																										0.0084	-2.53146e-05	-3.4338			0.0084	-2.13002e-05	0.403443
																										0.0085	-1.95042e-05	-2.64565			0.0085	-2.31076e-05	0.732991
																										0.0086	-7.54099e-06	-1.0229			0.0086	-2.20165e-05	0.589446
																										0.0087	4.92881e-06	0.668569			0.0087	-1.36472e-05	0.0294456
																										0.0088	1.01479e-05	1.37652			0.0088	2.51846e-06	-0.453644
																										0.0089	6.95203e-06	0.943008			0.0089	1.91786e-05	-0.666467
																										0.009	2.84997e-06	0.386585			0.009	2.98642e-05	-0.969204
																										0.0091	3.01836e-06	0.409426			0.0091	3.04674e-05	-1.48034
																										0.0092	5.14519e-06	0.69792			0.0092	2.32377e-05	-1.89818
																										0.0093	8.13064e-06	1.10288			0.0093	1.24166e-05	-2.05925
																										0.0094	1.29751e-05	1.76001			0.0094	-2.73998e-07	-1.96201
																										0.0095	1.60625e-05	2.17881			0.0095	-9.9491e-06	-1.21618
																										0.0096	1.34294e-05	1.82164			0.0096	-1.4704e-05	0.224435
																										0.0097	6.07092e-06	0.82349			0.0097	-1.63685e-05	1.70912
																										0.0098	-2.0493e-06	-0.277977			0.0098	-1.57905e-05	2.66137
																										0.0099	-6.98884e-06	-0.948002			0.0099	-1.65515e-05	2.71512
																										0.01	-6.26155e-06	-0.849348			0.01	-1.53287e-05	2.07085
																										0.0101	-4.47883e-08	-0.00607531			0.0101	-8.27376e-06	1.10651
																										0.0102	8.70948e-06	1.1814			0.0102	-2.99651e-06	-0.0244175
																										0.0103	1.2789e-05	1.73477			0.0103	-4.66749e-06	-0.886621
																										0.0104	8.79384e-06	1.19284			0.0104	-1.15621e-05	-1.31036
																										0.0105	3.67175e-06	0.498055			0.0105	-1.90156e-05	-1.45869
																										0.0106	1.57166e-06	0.213187			0.0106	-2.05103e-05	-1.40718
																										0.0107	-1.28466e-07	-0.0174258			0.0107	-1.69687e-05	-1.475
																										0.0108	-5.48059e-07	-0.0743415			0.0108	-9.80906e-06	-1.36603
																										0.0109	4.34921e-06	0.589949			0.0109	2.45562e-06	-0.737322
																										0.011	1.12658e-05	1.52815			0.011	1.25699e-05	-0.267036
																										0.0111	1.10762e-05	1.50244			0.0111	9.84258e-06	-0.415947
																										0.0112	4.65114e-06	0.630905			0.0112	1.38261e-06	-1.03037
																										0.0113	-7.01425e-07	-0.0951449			0.0113	1.40375e-06	-1.69459
																										0.0114	-1.94155e-06	-0.263362			0.0114	6.24892e-06	-1.82779
																										0.0115	-7.44382e-07	-0.100972			0.0115	6.55556e-06	-1.51218
																										0.0116	1.19247e-06	0.161753			0.0116	1.95989e-06	-0.874142
																										0.0117	4.41587e-06	0.59899			0.0117	-5.89954e-06	0.218834
																										0.0118	6.94478e-06	0.942025			0.0118	-1.04035e-05	1.12018
																										0.0119	4.59483e-06	0.623266			0.0119	-7.82574e-06	0.877128
																										0.012	-4.21687e-06	-0.571997			0.012	-5.12075e-06	0.123213
																										0.0121	-1.51637e-05	-2.05688			0.0121	-4.46438e-06	0.125096
																										0.0122	-1.77619e-05	-2.40931			0.0122	-1.74425e-06	0.556877
																										0.0123	-8.64937e-06	-1.17324			0.0123	3.83795e-06	0.584203
																										0.0124	5.17789e-07	0.0702356			0.0124	7.11618e-06	0.174657
																										0.0125	-6.1597e-07	-0.0835533			0.0125	2.82026e-06	-0.525742
																										0.0126	-9.80237e-06	-1.32964			0.0126	-4.93112e-06	-0.927112
																										0.0127	-1.73432e-05	-2.35252			0.0127	-1.18927e-05	-0.697396
																										0.0128	-1.50973e-05	-2.04787			0.0128	-1.6615e-05	-0.456339
																										0.0129	-1.78497e-06	-0.242122			0.0129	-1.70748e-05	-0.397846
																										0.013	1.34852e-05	1.8292			0.013	-1.55878e-05	-0.15544
																										0.0131	1.81671e-05	2.46428			0.0131	-1.5152e-05	0.342021
																										0.0132	1.30396e-05	1.76876			0.0132	-1.37208e-05	0.634164
																										0.0133	6.72164e-06	0.911758			0.0133	-7.61337e-06	0.251329
																										0.0134	1.86002e-06	0.252302			0.0134	2.39558e-06	-0.43944
																										0.0135	-2.57494e-06	-0.349278			0.0135	1.11217e-05	-1.05982
																										0.0136	-7.31273e-06	-0.991936			0.0136	1.45653e-05	-1.48065
																										0.0137	-1.02214e-05	-1.38648			0.0137	1.08316e-05	-1.52163
																										0.0138	-8.26629e-06	-1.12128			0.0138	3.78403e-06	-1.38911
																										0.0139	-3.80563e-06	-0.516216			0.0139	-1.14773e-06	-1.35028
																										0.014	1.92155e-07	0.0260649			0.014	-6.77031e-06	-1.22274
																										0.0141	3.05284e-06	0.414102			0.0141	-1.02142e-05	-0.678471
																										0.0142	2.51652e-06	0.341354			0.0142	-2.11426e-06	0.213484
																										0.0143	-2.05419e-06	-0.278641			0.0143	1.25514e-05	0.991117
																										0.0144	-7.57371e-06	-1.02734			0.0144	1.94563e-05	1.298
																										0.0145	-9.16843e-06	-1.24365			0.0145	1.56008e-05	0.965262
																										0.0146	-4.11047e-06	-0.557565			0.0146	7.11854e-06	0.337217
																										0.0147	1.95282e-06	0.26489			0.0147	-5.30241e-07	-0.102281
																										0.0148	9.9135e-07	0.134472			0.0148	-1.6928e-06	-0.603341
																										0.0149	-4.11648e-06	-0.55838			0.0149	3.45219e-06	-0.910245
																										0.015	-5.19992e-06	-0.705344			0.015	5.65571e-06	-0.188413
																										0.0151	-3.67264e-06	-0.498176			0.0151	4.53157e-06	1.11852
																										0.0152	-5.91098e-06	-0.801795			0.0152	6.51337e-06	1.73387
																										0.0153	-1.01537e-05	-1.3773			0.0153	6.10637e-06	1.39027
																										0.0154	-1.10193e-05	-1.49471			0.0154	1.28223e-07	0.634374
																										0.0155	-7.31038e-06	-0.991617			0.0155	-3.29646e-06	-0.0472528
																										0.0156	-1.995e-06	-0.270612			0.0156	1.20974e-06	-0.150855
																										0.0157	8.85952e-07	0.120175			0.0157	8.1412e-06	0.307645
																										0.0158	4.24529e-08	0.00575852			0.0158	5.43221e-06	0.504013
																										0.0159	-3.80152e-06	-0.515658			0.0159	-9.7015e-06	0.403834
																										0.016	-9.87292e-06	-1.33921			0.016	-2.6304e-05	0.580443
																										0.0161	-1.5153e-05	-2.05544			0.0161	-3.1624e-05	0.544173
																										0.0162	-1.47329e-05	-1.99845			0.0162	-2.15231e-05	0.0114267
																										0.0163	-7.88199e-06	-1.06915			0.0163	-6.94534e-06	-0.293766
																										0.0164	-1.80018e-07	-0.0244186			0.0164	2.07459e-06	0.107807
																										0.0165	4.74785e-06	0.644022			0.0165	7.46597e-06	0.725508
																										0.0166	6.46956e-06	0.877563			0.0166	1.23398e-05	0.484095
																										0.0167	2.20412e-06	0.298979			0.0167	1.33954e-05	-0.864556
																										0.0168	-7.37192e-06	-0.999965			0.0168	8.3322e-06	-2.3441
																										0.0169	-1.36991e-05	-1.85821			0.0169	4.10863e-06	-2.8182
																										0.017	-8.8607e-06	-1.20191			0.017	2.8717e-06	-1.91805
																										0.0171	3.7007e-06	0.501981			0.0171	-1.05449e-06	-0.618939
																										0.0172	1.27829e-05	1.73394			0.0172	-3.16429e-06	0.184878
																										0.0173	1.38322e-05	1.87627			0.0173	1.51403e-06	0.665335
																										0.0174	1.19281e-05	1.61799			0.0174	6.02778e-06	1.09967
																										0.0175	1.15381e-05	1.56509			0.0175	5.44535e-06	1.19374
																										0.0176	1.26531e-05	1.71633			0.0176	1.7347e-06	0.74253
																										0.0177	1.47751e-05	2.00417			0.0177	-7.92001e-07	0.366143
																										0.0178	1.61134e-05	2.18571			0.0178	-4.00227e-07	0.255914
																										0.0179	1.31656e-05	1.78584			0.0179	4.88606e-07	-0.0939715
																										0.018	5.57656e-06	0.756433			0.018	1.96548e-06	-0.281988
																										0.0181	-9.36571e-07	-0.127041			0.0181	9.32937e-06	0.134924
																										0.0182	-2.15224e-06	-0.291941			0.0182	2.21415e-05	0.53717
																										0.0183	1.1483e-06	0.155761			0.0183	2.8014e-05	0.485266
																										0.0184	6.20447e-06	0.841605			0.0184	2.45109e-05	0.154589
																										0.0185	9.46315e-06	1.28363			0.0185	2.23183e-05	-0.0705797
																										0.0186	9.12727e-06	1.23807			0.0186	2.32544e-05	-0.0356665
																										0.0187	4.80628e-06	0.651948			0.0187	2.30277e-05	0.0435424
																										0.0188	-1.57607e-06	-0.213786			0.0188	2.40734e-05	0.175155
																										0.0189	-5.78756e-06	-0.785054			0.0189	2.68394e-05	0.831393
																										0.019	-8.09089e-06	-1.09749			0.019	2.35894e-05	1.97316
																										0.0191	-9.78911e-06	-1.32784			0.0191	1.10505e-05	2.49649
																										0.0192	-8.98692e-06	-1.21903			0.0192	-1.15401e-06	2.18431
																										0.0193	-3.21075e-06	-0.435523			0.0193	-5.92821e-06	1.98891
																										0.0194	7.0414e-06	0.955131			0.0194	-5.46266e-06	2.07234
																										0.0195	1.58536e-05	2.15047			0.0195	-3.89011e-06	2.05213
																										0.0196	1.86006e-05	2.52308			0.0196	-3.68678e-06	2.14532
																										0.0197	1.06977e-05	1.45109			0.0197	-6.84435e-06	2.39181
																										0.0198	-5.23264e-05	-7.09783			0.0198	-5.17978e-05	2.10218
																										0.0199	-0.000341324	-46.299			0.0199	-0.000287963	0.984771
																										0.02	-0.00116404	-157.896			0.02	-0.000990481	-0.10284
																										0.0201	-0.00244858	-332.137			0.0201	-0.00213688	-0.528296
																										0.0202	-0.0032796	-444.862			0.0202	-0.00296197	-0.486808
																										0.0203	-0.00296297	-401.912			0.0203	-0.00280321	-0.346669
																										0.0204	-0.0020941	-284.055			0.0204	-0.00209542	-0.32855
																										0.0205	-0.00147934	-200.666			0.0205	-0.00154468	-0.609939
																										0.0206	-0.00120192	-163.034			0.0206	-0.00127485	-4.616
																										0.0207	-0.00105603	-143.245			0.0207	-0.00113046	-25.6621
																										0.0208	-0.000941239	-127.674			0.0208	-0.00102156	-88.2674
																										0.0209	-0.000834519	-113.198			0.0209	-0.00092581	-190.43
																										0.021	-0.000738138	-100.125			0.021	-0.000840304	-263.958
																										0.0211	-0.000657503	-89.187			0.0211	-0.000760432	-249.81
																										0.0212	-0.000595045	-80.7149			0.0212	-0.000688642	-186.735
																										0.0213	-0.000544369	-73.841			0.0213	-0.000633281	-137.655
																										0.0214	-0.000498846	-67.666			0.0214	-0.000597074	-113.609
																										0.0215	-0.00045832	-62.1689			0.0215	-0.000568825	-100.742
																										0.0216	-0.00042154	-57.1798			0.0216	-0.000531148	-91.0374
																										0.0217	-0.000384024	-52.091			0.0217	-0.000481664	-82.5042
																										0.0218	-0.000343903	-46.6487			0.0218	-0.000436639	-74.8842
																										0.0219	-0.000304301	-41.2769			0.0219	-0.000407277	-67.7664
																										0.022	-0.000270864	-36.7414			0.022	-0.000385658	-61.3688
																										0.0221	-0.000245114	-33.2486			0.0221	-0.000359249	-56.4353
																										0.0222	-0.000225734	-30.6197			0.0222	-0.000330137	-53.2086
																										0.0223	-0.000213399	-28.9465			0.0223	-0.000307675	-50.6912
																										0.0224	-0.000205862	-27.9241			0.0224	-0.000290786	-47.3336
																										0.0225	-0.000195583	-26.5299			0.0225	-0.000272705	-42.9238
																										0.0226	-0.00017869	-24.2385			0.0226	-0.000254042	-38.9114
																										0.0227	-0.000157849	-21.4115			0.0227	-0.000237332	-36.2948
																										0.0228	-0.00013879	-18.8262			0.0228	-0.00022175	-34.3682
																										0.0229	-0.000126382	-17.1431			0.0229	-0.000210609	-32.0147
																										0.023	-0.000118529	-16.0778			0.023	-0.000209537	-29.4204
																										0.0231	-0.000110678	-15.0129			0.0231	-0.00021631	-27.4186
																										0.0232	-0.000105919	-14.3673			0.0232	-0.000223252	-25.9136
																										0.0233	-0.000107311	-14.5561			0.0233	-0.000225634	-24.3023
																										0.0234	-0.000111508	-15.1255			0.0234	-0.000224086	-22.6391
																										0.0235	-0.000115916	-15.7235			0.0235	-0.00022437	-21.15
																										0.0236	-0.000117847	-15.9854			0.0236	-0.000228541	-19.7614
																										0.0237	-0.000113727	-15.4265			0.0237	-0.000232575	-18.7685
																										0.0238	-0.00010537	-14.293			0.0238	-0.000235319	-18.673
																										0.0239	-0.000101326	-13.7444			0.0239	-0.000237759	-19.2766
																										0.024	-0.000109226	-14.816			0.024	-0.000235592	-19.8952
																										0.0241	-0.000126566	-17.168			0.0241	-0.000221994	-20.1075
																										0.0242	-0.000143311	-19.4394			0.0242	-0.000203722	-19.9696
																										0.0243	-0.000152187	-20.6434			0.0243	-0.000193586	-19.9949
																										0.0244	-0.000150406	-20.4019			0.0244	-0.000192214	-20.3666
																										0.0245	-0.000137907	-18.7064			0.0245	-0.000196354	-20.7261
																										0.0246	-0.000121834	-16.5262			0.0246	-0.000204492	-20.9707
																										0.0247	-0.000111683	-15.1492			0.0247	-0.000215724	-21.1881
																										0.0248	-0.000107319	-14.5573			0.0248	-0.000231204	-20.9949
																										0.0249	-0.000102651	-13.9241			0.0249	-0.000249445	-19.7832
																										0.025	-9.85961e-05	-13.3741			0.025	-0.000268724	-18.1548
																										0.0251	-0.000101774	-13.8051			0.0251	-0.00029303	-17.2515
																										0.0252	-0.000111892	-15.1776			0.0252	-0.000324043	-17.1293
																										0.0253	-0.000121968	-16.5444			0.0253	-0.000353129	-17.4982
																										0.0254	-0.000127646	-17.3146			0.0254	-0.00037522	-18.2234
																										0.0255	-0.000132132	-17.9231			0.0255	-0.000399267	-19.2244
																										0.0256	-0.00014279	-19.3687			0.0256	-0.000430051	-20.6039
																										0.0257	-0.000158978	-21.5646			0.0257	-0.000465662	-22.2295
																										0.0258	-0.000174603	-23.684			0.0258	-0.000509931	-23.9475
																										0.0259	-0.000188501	-25.5693			0.0259	-0.000559613	-26.1136
																										0.026	-0.000205253	-27.8416			0.026	-0.000602283	-28.8773
																										0.0261	-0.000231424	-31.3916			0.0261	-0.000631477	-31.4694
																										0.0262	-0.000264117	-35.8262			0.0262	-0.000651615	-33.438
																										0.0263	-0.000290192	-39.3631			0.0263	-0.000670288	-35.581
																										0.0264	-0.000307813	-41.7533			0.0264	-0.00069345	-38.3243
																										0.0265	-0.000325918	-44.2092			0.0265	-0.000724426	-41.4978
																										0.0266	-0.000345311	-46.8398			0.0266	-0.000758646	-45.4429
																										0.0267	-0.000363739	-49.3394			0.0267	-0.000789132	-49.8703
																										0.0268	-0.000386231	-52.3903			0.0268	-0.000816158	-53.6728
																										0.0269	-0.000416734	-56.528			0.0269	-0.000842523	-56.2745
																										0.027	-0.000449759	-61.0076			0.027	-0.000868593	-58.0691
																										0.0271	-0.000477321	-64.7462			0.0271	-0.000895667	-59.7332
																										0.0272	-0.000493655	-66.9618			0.0272	-0.000925041	-61.7973
																										0.0273	-0.000497135	-67.4339			0.0273	-0.000951996	-64.5578
																										0.0274	-0.000497164	-67.4378			0.0274	-0.000973323	-67.6073
																										0.0275	-0.000507075	-68.7823			0.0275	-0.000992651	-70.3241
																										0.0276	-0.000528667	-71.7111			0.0276	-0.00100942	-72.7325
																										0.0277	-0.000551707	-74.8364			0.0277	-0.00101929	-75.0821
																										0.0278	-0.000565783	-76.7457			0.0278	-0.00102499	-77.4053
																										0.0279	-0.000571092	-77.4658			0.0279	-0.00103227	-79.818
																										0.028	-0.000576059	-78.1396			0.028	-0.0010411	-82.4357
																										0.0281	-0.000587773	-79.7285			0.0281	-0.00105007	-84.8378
																										0.0282	-0.000608848	-82.5872			0.0282	-0.00106111	-86.7383
																										0.0283	-0.000634008	-86.0001			0.0283	-0.00107394	-88.4608
																										0.0284	-0.000653367	-88.626			0.0284	-0.00108662	-89.9551
																										0.0285	-0.00066452	-90.1389			0.0285	-0.00109681	-90.8343
																										0.0286	-0.000671338	-91.0637			0.0286	-0.00110183	-91.343
																										0.0287	-0.0006778	-91.9402			0.0287	-0.00110471	-91.9918
																										0.0288	-0.000687442	-93.2482			0.0288	-0.00110831	-92.7782
																										0.0289	-0.000697508	-94.6135			0.0289	-0.00110903	-93.5779
																										0.029	-0.000701829	-95.1997			0.029	-0.00110743	-94.5612
																										0.0291	-0.000704057	-95.5019			0.0291	-0.00110805	-95.7051
																										0.0292	-0.000708441	-96.0966			0.0292	-0.0011131	-96.8345
																										0.0293	-0.00070917	-96.1954			0.0293	-0.00112057	-97.743
																										0.0294	-0.000712824	-96.6911			0.0294	-0.00112214	-98.1905
																										0.0295	-0.000719578	-97.6073			0.0295	-0.00111597	-98.4474
																										0.0296	-0.000723323	-98.1152			0.0296	-0.00110987	-98.768
																										0.0297	-0.00072871	-98.846			0.0297	-0.00110728	-98.8323
																										0.0298	-0.000737218	-100			0.0298	-0.00110477	-98.689
																										0.0299	-0.000734896	-99.685			0.0299	-0.00109744	-98.7446
																										0.03	-0.00073286	-99.4089			0.03	-0.00108524	-99.1949
																										0.0301	-0.000733335	-99.4732			0.0301	-0.00107524	-99.86
																										0.0302	-0.00073309	-99.4401			0.0302	-0.0010726	-100
																										0.0303	-0.000731121	-99.173			0.0303	-0.0010722	-99.4508
																										0.0304	-0.000727373	-98.6645			0.0304	-0.00106386	-98.9068
																										0.0305	-0.000723285	-98.1101			0.0305	-0.00105033	-98.6764
																										0.0306	-0.00071959	-97.6089			0.0306	-0.00104355	-98.4523
																										0.0307	-0.000713672	-96.8061			0.0307	-0.00104339	-97.7989
																										0.0308	-0.000706934	-95.8921			0.0308	-0.00104005	-96.7122
																										0.0309	-0.000704714	-95.5909			0.0309	-0.0010301	-95.8206
																										0.031	-0.000705374	-95.6805			0.031	-0.00101724	-95.5854
																										0.0311	-0.00070395	-95.4874			0.0311	-0.00100387	-95.55
																										0.0312	-0.000699276	-94.8533			0.0312	-0.000990441	-94.8065
																										0.0313	-0.000690364	-93.6445			0.0313	-0.000980846	-93.6006
																										0.0314	-0.000675706	-91.6562			0.0314	-0.000975195	-92.997
																										0.0315	-0.000657195	-89.1452			0.0315	-0.000967663	-92.9826
																										0.0316	-0.000643417	-87.2764			0.0316	-0.00095688	-92.685
																										0.0317	-0.000640451	-86.874			0.0317	-0.000942938	-91.7981
																										0.0318	-0.000641628	-87.0336			0.0318	-0.000925609	-90.6517
																										0.0319	-0.000639672	-86.7684			0.0319	-0.000907341	-89.4609
																										0.032	-0.000633217	-85.8928			0.032	-0.000890303	-88.2638
																										0.0321	-0.000621214	-84.2647			0.0321	-0.000875491	-87.4088
																										0.0322	-0.000606579	-82.2795			0.0322	-0.000858989	-86.9051
																										0.0323	-0.0005952	-80.736			0.0323	-0.000841699	-86.234
																										0.0324	-0.00058886	-79.876			0.0324	-0.000834711	-85.273
																										0.0325	-0.000583135	-79.0994			0.0325	-0.000839523	-84.0305
																										0.0326	-0.00057352	-77.7952			0.0326	-0.000840428	-82.4863
																										0.0327	-0.000564186	-76.529			0.0327	-0.00082633	-80.8584
																										0.0328	-0.000561426	-76.1547			0.0328	-0.000805148	-79.3399
																										0.0329	-0.000562462	-76.2952			0.0329	-0.000787218	-78.02
																										0.033	-0.000558329	-75.7346			0.033	-0.00077377	-76.5494
																										0.0331	-0.000548494	-74.4005			0.0331	-0.000766324	-75.0086
																										0.0332	-0.000540768	-73.3526			0.0332	-0.000761762	-74.3859
																										0.0333	-0.000536909	-72.8291			0.0333	-0.000751222	-74.8147
																										0.0334	-0.000531139	-72.0464			0.0334	-0.000733282	-74.8954
																										0.0335	-0.000521109	-70.6858			0.0335	-0.00071463	-73.639
																										0.0336	-0.000509518	-69.1136			0.0336	-0.000701172	-71.7513
																										0.0337	-0.000499691	-67.7807			0.0337	-0.000691709	-70.1535
																										0.0338	-0.00049197	-66.7333			0.0338	-0.000682797	-68.9551
																										0.0339	-0.000486378	-65.9748			0.0339	-0.000674302	-68.2915
																										0.034	-0.000481539	-65.3184			0.034	-0.000664664	-67.885
																										0.0341	-0.000473638	-64.2467			0.0341	-0.000654265	-66.9457
																										0.0342	-0.00046392	-62.9284			0.0342	-0.000644785	-65.347
																										0.0343	-0.00045832	-62.1689			0.0343	-0.000637296	-63.6847
																										0.0344	-0.000456202	-61.8816			0.0344	-0.000634971	-62.4854
																										0.0345	-0.000452425	-61.3692			0.0345	-0.000632288	-61.6422
																										0.0346	-0.000445516	-60.432			0.0346	-0.000617102	-60.848
																										0.0347	-0.00043662	-59.2254			0.0347	-0.000592043	-60.0909
																										0.0348	-0.00042651	-57.854			0.0348	-0.00057136	-59.232
																										0.0349	-0.000415095	-56.3056			0.0349	-0.00056141	-58.3053
																										0.035	-0.000404738	-54.9007			0.035	-0.000556097	-57.4604
																										0.0351	-0.000399009	-54.1236			0.0351	-0.00054825	-56.7931
																										0.0352	-0.000396805	-53.8247			0.0352	-0.000536332	-56.5859
																										0.0353	-0.000393017	-53.3108			0.0353	-0.000524623	-56.3468
																										0.0354	-0.000387401	-52.549			0.0354	-0.000518059	-54.9935
																										0.0355	-0.000383372	-52.0026			0.0355	-0.000512222	-52.7603
																										0.0356	-0.000378518	-51.3442			0.0356	-0.000503793	-50.9172
																										0.0357	-0.000369765	-50.1568			0.0357	-0.000497484	-50.0305
																										0.0358	-0.000358617	-48.6446			0.0358	-0.00049124	-49.557
																										0.0359	-0.000345255	-46.8321			0.0359	-0.000479256	-48.8577
																										0.036	-0.000331735	-44.9982			0.036	-0.00046681	-47.7956
																										0.0361	-0.000324276	-43.9864			0.0361	-0.000459315	-46.7522
																										0.0362	-0.000324392	-44.0022			0.0362	-0.000452093	-46.1672
																										0.0363	-0.000323385	-43.8655			0.0363	-0.000441807	-45.647
																										0.0364	-0.000315186	-42.7535			0.0364	-0.000432912	-44.8959
																										0.0365	-0.000302944	-41.0929			0.0365	-0.00042848	-44.3336
																										0.0366	-0.000293892	-39.865			0.0366	-0.000425754	-43.7772
																										0.0367	-0.00029468	-39.9719			0.0367	-0.000424068	-42.7093
																										0.0368	-0.000301683	-40.9219			0.0368	-0.000423166	-41.6001
																										0.0369	-0.000305275	-41.4091			0.0369	-0.000415125	-40.9322
																										0.037	-0.000302307	-41.0065			0.037	-0.000394673	-40.2886
																										0.0371	-0.000292718	-39.7058			0.0371	-0.000374475	-39.3719
																										0.0372	-0.000278141	-37.7285			0.0372	-0.000369292	-38.5793
																										0.0373	-0.000264705	-35.9059			0.0373	-0.00037484	-38.1843
																										0.0374	-0.000256878	-34.8442			0.0374	-0.000376859	-37.9413
																										0.0375	-0.000251332	-34.092			0.0375	-0.0003712	-37.7911
																										0.0376	-0.000244967	-33.2286			0.0376	-0.000362224	-37.7108
																										0.0377	-0.000239191	-32.4451			0.0377	-0.000350767	-36.9941
																										0.0378	-0.000236474	-32.0765			0.0378	-0.000337112	-35.1715
																										0.0379	-0.000237699	-32.2427			0.0379	-0.000324179	-33.3716
																										0.038	-0.000238287	-32.3225			0.038	-0.00031537	-32.9097
																										0.0381	-0.000233063	-31.6139			0.0381	-0.000313219	-33.4042
																										0.0382	-0.000222492	-30.1799			0.0382	-0.000314245	-33.5841
																										0.0383	-0.000213853	-29.0081			0.0383	-0.000309541	-33.0798
																										0.0384	-0.00021302	-28.8951			0.0384	-0.000300275	-32.2799
																										0.0385	-0.000214096	-29.0411			0.0385	-0.000296533	-31.2588
																										0.0386	-0.000211759	-28.724			0.0386	-0.000298773	-30.042
																										0.0387	-0.000209643	-28.437			0.0387	-0.000298117	-28.8894
																										0.0388	-0.000205968	-27.9386			0.0388	-0.000291789	-28.1045
																										0.0389	-0.000194861	-26.4319			0.0389	-0.000285274	-27.9128
																										0.039	-0.000181446	-24.6122			0.039	-0.00028502	-28.0042
																										0.0391	-0.000174156	-23.6235			0.0391	-0.00029153	-27.5849
																										0.0392	-0.000174925	-23.7278			0.0392	-0.00029604	-26.7593
																										0.0393	-0.00018197	-24.6833			0.0393	-0.000292969	-26.4258
																										0.0394	-0.000187741	-25.4662			0.0394	-0.000286583	-26.6253
																										0.0395	-0.000184422	-25.0159			0.0395	-0.000278328	-26.5669
																										0.0396	-0.000175444	-23.7981			0.0396	-0.000265795	-26.003
																										0.0397	-0.000168658	-22.8776			0.0397	-0.000250389	-25.4224
																										0.0398	-0.000166136	-22.5356			0.0398	-0.000236696	-25.3997
																										0.0399	-0.000173434	-23.5254			0.0399	-0.000234049	-25.9799
																										0.04	-0.000242168	-32.8489			0.04	-0.000286093	-26.3818
																										0.0401	-0.000554247	-75.1809			0.0401	-0.000547999	-26.1082
																										0.0402	-0.00143317	-194.403			0.0402	-0.00130911	-25.5391
																										0.0403	-0.00279853	-379.607			0.0403	-0.00253277	-24.8034
																										0.0404	-0.00367462	-498.444			0.0404	-0.00339143	-23.6865
																										0.0405	-0.00333043	-451.757			0.0405	-0.00319144	-22.3135
																										0.0406	-0.00240306	-325.963			0.0406	-0.00241205	-21.0934
																										0.0407	-0.0017382	-235.779			0.0407	-0.00180489	-20.8575
																										0.0408	-0.00142442	-193.216			0.0408	-0.00150064	-25.4953
																										0.0409	-0.00126375	-171.422			0.0409	-0.00134162	-48.8353
																										0.041	-0.00115559	-156.751			0.041	-0.00123675	-116.663
																										0.0411	-0.00106023	-143.814			0.0411	-0.00115086	-225.709
																										0.0412	-0.00096562	-130.982			0.0412	-0.00106826	-302.23
																										0.0413	-0.000875429	-118.748			0.0413	-0.000986198	-284.407
																										0.0414	-0.000796529	-108.045			0.0414	-0.000914203	-214.952
																										0.0415	-0.000730002	-99.0212			0.0415	-0.00085858	-160.844
																										0.0416	-0.000670469	-90.9458			0.0416	-0.000811832	-133.73
																										0.0417	-0.000611209	-82.9075			0.0417	-0.000764293	-119.56
																										0.0418	-0.000555539	-75.3561			0.0418	-0.000719353	-110.214
																										0.0419	-0.000510265	-69.2149			0.0419	-0.000681122	-102.559
																										0.042	-0.000474365	-64.3453			0.042	-0.000644061	-95.1988
																										0.0421	-0.000446312	-60.5401			0.0421	-0.000608963	-87.8857
																										0.0422	-0.00042456	-57.5894			0.0422	-0.000584409	-81.4698
																										0.0423	-0.000403066	-54.6739			0.0423	-0.000567335	-76.513
																										0.0424	-0.000378025	-51.2772			0.0424	-0.000543618	-72.347
																										0.0425	-0.000352413	-47.8031			0.0425	-0.000507673	-68.1105
																										0.0426	-0.000330874	-44.8815			0.0426	-0.000469128	-64.1057
																										0.0427	-0.000313855	-42.5728			0.0427	-0.000440147	-60.6986
																										0.0428	-0.000298971	-40.554			0.0428	-0.000422319	-57.396
																										0.0429	-0.000286183	-38.8193			0.0429	-0.000410442	-54.2682
																										0.043	-0.000276228	-37.469			0.043	-0.000399967	-52.0801
																										0.0431	-0.000266054	-36.0889			0.0431	-0.000391825	-50.5584
																										0.0432	-0.000251177	-34.0709			0.0432	-0.000390459	-48.4449
																										0.0433	-0.000233691	-31.699			0.0433	-0.000396998	-45.2416
																										0.0434	-0.000221067	-29.9867			0.0434	-0.000408084	-41.8066
																										0.0435	-0.000220997	-29.9772			0.0435	-0.000416484	-39.224
																										0.0436	-0.000234054	-31.7482			0.0436	-0.000415745	-37.6353
																										0.0437	-0.000249529	-33.8474			0.0437	-0.000409912	-36.5768
																										0.0438	-0.000257375	-34.9117			0.0438	-0.00040922	-35.6433
																										0.0439	-0.000257842	-34.975			0.0439	-0.000416743	-34.9178
																										0.044	-0.000255412	-34.6453			0.044	-0.000426412	-34.796
																										0.0441	-0.000252562	-34.2588			0.0441	-0.000430114	-35.3788
																										0.0442	-0.000249612	-33.8587			0.0442	-0.000420875	-36.3667
																										0.0443	-0.000247758	-33.6072			0.0443	-0.000400842	-37.1153
																										0.0444	-0.000245936	-33.36			0.0444	-0.000384583	-37.0494
																										0.0445	-0.000239781	-32.5251			0.0445	-0.00038043	-36.5296
																										0.0446	-0.000232438	-31.5291			0.0446	-0.000382618	-36.4679
																										0.0447	-0.000228269	-30.9636			0.0447	-0.000389996	-37.1384
																										0.0448	-0.000225551	-30.5948			0.0448	-0.000411597	-38
																										0.0449	-0.000225242	-30.553			0.0449	-0.00044783	-38.3299
																										0.045	-0.000229381	-31.1144			0.045	-0.000485287	-37.5065
																										0.0451	-0.000232397	-31.5235			0.0451	-0.000518362	-35.7213
																										0.0452	-0.000230777	-31.3037			0.0452	-0.000557777	-34.2724
																										0.0453	-0.000231571	-31.4115			0.0453	-0.000607935	-33.9023
																										0.0454	-0.000242762	-32.9294			0.0454	-0.000660165	-34.0973
																										0.0455	-0.000268532	-36.425			0.0455	-0.000711592	-34.7548
																										0.0456	-0.000310749	-42.1516			0.0456	-0.000765293	-36.6797
																										0.0457	-0.00035948	-48.7616			0.0457	-0.000817792	-39.9087
																										0.0458	-0.000396429	-53.7737			0.0458	-0.000867094	-43.2467
																										0.0459	-0.00041869	-56.7933			0.0459	-0.000921289	-46.1942
																										0.046	-0.000441798	-59.9277			0.046	-0.000978993	-49.7067
																										0.0461	-0.000478412	-64.8942			0.0461	-0.00102807	-54.1765
																										0.0462	-0.000525464	-71.2766			0.0462	-0.00106913	-58.8311
																										0.0463	-0.00056929	-77.2214			0.0463	-0.00110728	-63.4141
																										0.0464	-0.000603779	-81.8997			0.0464	-0.00113972	-68.1996
																										0.0465	-0.00063816	-86.5633			0.0465	-0.00116751	-72.8781
																										0.0466	-0.000680434	-92.2975			0.0466	-0.00119825	-77.2717
																										0.0467	-0.000723839	-98.1852			0.0467	-0.0012334	-82.1013
																										0.0468	-0.000759631	-103.04			0.0468	-0.00126504	-87.2436
																										0.0469	-0.000792008	-107.432			0.0469	-0.00129176	-91.6168
																										0.047	-0.000828081	-112.325			0.047	-0.00132212	-95.2763
																										0.0471	-0.000867204	-117.632			0.0471	-0.00136061	-98.676
																										0.0472	-0.000903936	-122.614			0.0472	-0.00140285	-101.567
																										0.0473	-0.00093114	-126.305			0.0473	-0.0014418	-104.044
																										0.0474	-0.000950167	-128.886			0.0474	-0.00147597	-106.783
																										0.0475	-0.000971282	-131.75			0.0475	-0.00150525	-109.915
																										0.0476	-0.000997703	-135.333			0.0476	-0.00152698	-112.735
																										0.0477	-0.00102332	-138.809			0.0477	-0.00154087	-115.116
																										0.0478	-0.0010434	-141.532			0.0478	-0.00154948	-117.821
																										0.0479	-0.00106066	-143.873			0.0479	-0.00156021	-121.252
																										0.048	-0.0010786	-146.306			0.048	-0.00157856	-125.016
																										0.0481	-0.00109669	-148.761			0.0481	-0.00159896	-128.487
																										0.0482	-0.00111828	-151.69			0.0482	-0.00161063	-131.532
																										0.0483	-0.00114503	-155.317			0.0483	-0.00160643	-134.141
																										0.0484	-0.0011687	-158.528			0.0484	-0.00159388	-136.078
																										0.0485	-0.00118559	-160.819			0.0485	-0.00159046	-137.316
																										0.0486	-0.00120018	-162.798			0.0486	-0.00159676	-138.083
																										0.0487	-0.00121011	-164.145			0.0487	-0.00160211	-139.039
																										0.0488	-0.0012133	-164.579			0.0488	-0.00160399	-140.675
																										0.0489	-0.00121874	-165.317			0.0489	-0.00160364	-142.493
																										0.049	-0.00122794	-166.565			0.049	-0.00160041	-143.532
																										0.0491	-0.00123229	-167.155			0.0491	-0.00159749	-143.158
																										0.0492	-0.00123227	-167.152			0.0492	-0.00160119	-142.04
																										0.0493	-0.0012335	-167.318			0.0493	-0.00160836	-141.735
																										0.0494	-0.00123642	-167.715			0.0494	-0.00160986	-142.296
																										0.0495	-0.00123985	-168.18			0.0495	-0.00160269	-142.773
																										0.0496	-0.00124356	-168.682			0.0496	-0.00158811	-142.94
																										0.0497	-0.00124786	-169.266			0.0497	-0.00157159	-142.909
																										0.0498	-0.00124975	-169.523			0.0498	-0.00155927	-142.622
																										0.0499	-0.00124732	-169.193			0.0499	-0.00154994	-142.361
																										0.05	-0.00124554	-168.952			0.05	-0.0015377	-142.691
																										0.0501	-0.00124744	-169.21			0.0501	-0.00151768	-143.331
																										0.0502	-0.00124534	-168.924			0.0502	-0.00149206	-143.464
																										0.0503	-0.001231	-166.98			0.0503	-0.00147045	-142.825
																										0.0504	-0.0012111	-164.28			0.0504	-0.00145646	-141.525
																										0.0505	-0.00120014	-162.793			0.0505	-0.00144303	-140.054
																										0.0506	-0.00120091	-162.898			0.0506	-0.00142716	-138.956
																										0.0507	-0.00120623	-163.62			0.0507	-0.00141528	-138.124
																										0.0508	-0.00121058	-164.209			0.0508	-0.00140658	-137.033
																										0.0509	-0.00120724	-163.756			0.0509	-0.00138979	-135.25
																										0.051	-0.00119216	-161.711			0.051	-0.00136366	-132.966
																										0.0511	-0.00117008	-158.716			0.0511	-0.00133572	-131.04
																										0.0512	-0.00114585	-155.429			0.0512	-0.00131238	-129.793
																										0.0513	-0.00112297	-152.325			0.0513	-0.00129801	-128.596
																										0.0514	-0.0011054	-149.943			0.0514	-0.00128819	-127.182
																										0.0515	-0.00109229	-148.164			0.0515	-0.00127473	-126.124
																										0.0516	-0.00108192	-146.757			0.0516	-0.00125479	-125.348
																										0.0517	-0.00107317	-145.571			0.0517	-0.00123044	-123.852
																										0.0518	-0.00106074	-143.884			0.0518	-0.00120825	-121.523
																										0.0519	-0.00104386	-141.594			0.0519	-0.00119363	-119.034
																										0.052	-0.00103084	-139.828			0.052	-0.00118508	-116.954
																										0.0521	-0.00102387	-138.883			0.0521	-0.00117849	-115.673
																										0.0522	-0.00101506	-137.688			0.0522	-0.00117139	-114.798
																										0.0523	-0.000999808	-135.619			0.0523	-0.00116227	-113.598
																										0.0524	-0.000982133	-133.222			0.0524	-0.00115007	-111.822
																										0.0525	-0.000967146	-131.189			0.0525	-0.0011368	-109.652
																										0.0526	-0.00095511	-129.556			0.0526	-0.00112177	-107.674
																										0.0527	-0.0009427	-127.873			0.0527	-0.0010995	-106.371
																										0.0528	-0.000926706	-125.703			0.0528	-0.00107375	-105.609
																										0.0529	-0.000910552	-123.512			0.0529	-0.00105267	-105.022
																										0.053	-0.000902767	-122.456			0.053	-0.00103645	-104.389
																										0.0531	-0.000901105	-122.231			0.0531	-0.00102302	-103.577
																										0.0532	-0.000892377	-121.047			0.0532	-0.00100982	-102.489
																										0.0533	-0.000870287	-118.05			0.0533	-0.000995978	-101.307
																										0.0534	-0.000846112	-114.771			0.0534	-0.000981867	-99.9671
																										0.0535	-0.000833949	-113.121			0.0535	-0.000964547	-97.9831
																										0.0536	-0.000831141	-112.74			0.0536	-0.000944636	-95.6882
																										0.0537	-0.000827343	-112.225			0.0537	-0.000926393	-93.8092
																										0.0538	-0.000817846	-110.937			0.0538	-0.000909795	-92.3637
																										0.0539	-0.000804922	-109.184			0.0539	-0.000893213	-91.1673
																										0.054	-0.00079202	-107.434			0.054	-0.000874768	-89.9907
																										0.0541	-0.000776026	-105.264			0.0541	-0.000855791	-88.7573
																										0.0542	-0.000753185	-102.166			0.0542	-0.000841317	-87.4997
																										0.0543	-0.000728593	-98.8301			0.0543	-0.000833318	-85.9563
																										0.0544	-0.000709001	-96.1726			0.0544	-0.000827932	-84.1819
																										0.0545	-0.000695154	-94.2942			0.0545	-0.000820334	-82.5561
																										0.0546	-0.000684317	-92.8243			0.0546	-0.000810018	-81.077
																										0.0547	-0.000674698	-91.5194			0.0547	-0.000795674	-79.5993
																										0.0548	-0.000664054	-90.0757			0.0548	-0.000776496	-77.9556
																										0.0549	-0.000651393	-88.3583			0.0549	-0.000756137	-76.2644
																										0.055	-0.000642665	-87.1744			0.055	-0.000738048	-74.9746
																										0.0551	-0.000638104	-86.5556			0.0551	-0.000723028	-74.2617
																										0.0552	-0.00062724	-85.082			0.0552	-0.000708852	-73.7818
																										0.0553	-0.000610509	-82.8125			0.0553	-0.000696179	-73.1046
																										0.0554	-0.000596783	-80.9507			0.0554	-0.000689008	-72.1853
																										0.0555	-0.000589137	-79.9136			0.0555	-0.000687053	-70.907
																										0.0556	-0.000585756	-79.4549			0.0556	-0.000685005	-69.198
																										0.0557	-0.000577022	-78.2702			0.0557	-0.00067869	-67.3837
																										0.0558	-0.000555429	-75.3412			0.0558	-0.00066906	-65.7716
																										0.0559	-0.000531036	-72.0324			0.0559	-0.000659066	-64.4331
																										0.056	-0.000516315	-70.0356			0.056	-0.000648525	-63.1698
																										0.0561	-0.000512241	-69.4829			0.0561	-0.000637662	-62.0404
																										0.0562	-0.000514849	-69.8367			0.0562	-0.000627244	-61.4015
																										0.0563	-0.000520487	-70.6016			0.0563	-0.000619693	-61.2272
																										0.0564	-0.000521493	-70.738			0.0564	-0.000616486	-61.0447
																										0.0565	-0.000509861	-69.1602			0.0565	-0.000612864	-60.482
																										0.0566	-0.000491504	-66.6701			0.0566	-0.000606876	-59.6238
																										0.0567	-0.000474423	-64.3532			0.0567	-0.000601562	-58.7332
																										0.0568	-0.000459426	-62.3189			0.0568	-0.00059764	-57.7938
																										0.0569	-0.000452634	-61.3976			0.0569	-0.000592819	-56.8257
																										0.057	-0.00045458	-61.6616			0.057	-0.000583913	-55.8972
																										0.0571	-0.000452652	-61.4			0.0571	-0.000572147	-55.2244
																										0.0572	-0.000440819	-59.7949			0.0572	-0.000559295	-54.9385
																										0.0573	-0.00042633	-57.8296			0.0573	-0.000546432	-54.6158
																										0.0574	-0.000420375	-57.0219			0.0574	-0.000538726	-54.0822
																										0.0575	-0.000424066	-57.5225			0.0575	-0.00053504	-53.6086
																										0.0576	-0.000425518	-57.7195			0.0576	-0.000529804	-53.2591
																										0.0577	-0.000416816	-56.5391			0.0577	-0.000523015	-52.8295
																										0.0578	-0.000401241	-54.4263			0.0578	-0.000513219	-52.0358
																										0.0579	-0.000383614	-52.0353			0.0579	-0.000496513	-50.9873
																										0.058	-0.000367273	-49.8188			0.058	-0.000476908	-49.8419
																										0.0581	-0.000359856	-48.8127			0.0581	-0.000465752	-48.6957
																										0.0582	-0.00036405	-49.3816			0.0582	-0.000466926	-48.009
																										0.0583	-0.000369339	-50.0991			0.0583	-0.000472247	-47.6804
																										0.0584	-0.000365173	-49.534			0.0584	-0.000472317	-47.2138
																										0.0585	-0.000349469	-47.4038			0.0585	-0.000463875	-46.6088
																										0.0586	-0.000331695	-44.9928			0.0586	-0.00045184	-45.7359
																										0.0587	-0.000323458	-43.8755			0.0587	-0.000441449	-44.2471
																										0.0588	-0.000324193	-43.9751			0.0588	-0.000433736	-42.5
																										0.0589	-0.000324652	-44.0375			0.0589	-0.000430243	-41.5058
																										0.059	-0.000316163	-42.886			0.059	-0.000429494	-41.6104
																										0.0591	-0.000299182	-40.5826			0.0591	-0.000425855	-42.0847
																										0.0592	-0.000285557	-38.7344			0.0592	-0.000414998	-42.0908
																										0.0593	-0.000284661	-38.6129			0.0593	-0.000400521	-41.3385
																										0.0594	-0.000292421	-39.6655			0.0594	-0.000392469	-40.266
																										0.0595	-0.000298253	-40.4565			0.0595	-0.000394472	-39.34
																										0.0596	-0.000296645	-40.2385			0.0596	-0.000399725	-38.6527
																										0.0597	-0.000288498	-39.1333			0.0597	-0.000399428	-38.3414
																										0.0598	-0.000274064	-37.1755			0.0598	-0.00039163	-38.2746
																										0.0599	-0.000256899	-34.847			0.0599	-0.00038631	-37.9504
																										0.06	-0.00024535	-33.2805			0.06	-0.000388921	-36.9828
																										0.0601	-0.000240083	-32.5661			0.0601	-0.000390871	-35.6927
																										0.0602	-0.00023527	-31.9133			0.0602	-0.000383017	-34.9751
																										0.0603	-0.000229882	-31.1824			0.0603	-0.000370519	-35.1537
																										0.0604	-0.000225738	-30.6202			0.0604	-0.000368757	-35.6217
																										0.0605	-0.000223626	-30.3338			0.0605	-0.000377435	-35.5953
																										0.0606	-0.00022279	-30.2204			0.0606	-0.000378168	-34.9004
																										0.0607	-0.000219097	-29.7195			0.0607	-0.000361443	-34.4263
																										0.0608	-0.000210913	-28.6093			0.0608	-0.000339265	-34.659
																										0.0609	-0.00020392	-27.6608			0.0609	-0.000332184	-34.8327
																										0.061	-0.000203039	-27.5413			0.061	-0.000342422	-34.1328
																										0.0611	-0.000204778	-27.7771			0.0611	-0.000353848	-33.019
																										0.0612	-0.000203434	-27.5948			0.0612	-0.000358111	-32.862
																										0.0613	-0.000200252	-27.1631			0.0613	-0.000358425	-33.6354
																										0.0614	-0.000194724	-26.4133			0.0614	-0.000358762	-33.7007
																										0.0615	-0.000187496	-25.433			0.0615	-0.000359017	-32.2103
																										0.0616	-0.000187633	-25.4514			0.0616	-0.000353814	-30.2339
																										0.0617	-0.000193618	-26.2633			0.0617	-0.000344396	-29.6028
																										0.0618	-0.000193799	-26.2878			0.0618	-0.000336322	-30.5152
																										0.0619	-0.000187321	-25.4092			0.0619	-0.000329764	-31.5334
																										0.062	-0.000182482	-24.7528			0.062	-0.000324749	-31.9133
																										0.0621	-0.000185229	-25.1255			0.0621	-0.000319958	-31.9413
																										0.0622	-0.000190603	-25.8543			0.0622	-0.000312675	-31.9714
																										0.0623	-0.000188739	-25.6016			0.0623	-0.000304439	-31.9941
																										0.0624	-0.000178355	-24.1929			0.0624	-0.000295203	-31.5304
																										0.0625	-0.000166905	-22.6398			0.0625	-0.000280915	-30.6911
																										0.0626	-0.000160486	-21.7692			0.0626	-0.000265228	-29.9715
																										0.0627	-0.000157082	-21.3074			0.0627	-0.000259234	-29.3872
																										0.0628	-0.000151521	-20.5531			0.0628	-0.00026546	-28.9402
																										0.0629	-0.000142594	-19.3421			0.0629	-0.000275454	-28.5133
																										0.063	-0.000133227	-18.0716			0.063	-0.000280802	-27.8643
																										0.0631	-0.000125921	-17.0805			0.0631	-0.000277245	-27.1303
																										0.0632	-0.000122197	-16.5755			0.0632	-0.000267807	-26.3072
																										0.0633	-0.000122589	-16.6286			0.0633	-0.000258759	-25.0339
																										0.0634	-0.00012656	-17.1672			0.0634	-0.000251729	-23.636
																										0.0635	-0.000133185	-18.0659			0.0635	-0.000249821	-23.1018
																										0.0636	-0.00013797	-18.715			0.0636	-0.000254898	-23.6566
																										0.0637	-0.000133729	-18.1397			0.0637	-0.000260114	-24.5472
																										0.0638	-0.00012116	-16.4347			0.0638	-0.00026035	-25.0239
																										0.0639	-0.000108177	-14.6737			0.0639	-0.000257173	-24.7068
																										0.064	-0.000101526	-13.7715			0.064	-0.000255921	-23.8658
																										0.0641	-0.000105969	-14.3742			0.0641	-0.000260214	-23.0595
																										0.0642	-0.000117867	-15.988			0.0642	-0.000264324	-22.433
																										0.0643	-0.00012469	-16.9136			0.0643	-0.000260905	-22.263
																										0.0644	-0.000122802	-16.6574			0.0644	-0.000250694	-22.7154
																										0.0645	-0.000119117	-16.1576			0.0645	-0.00023927	-23.1803
																										0.0646	-0.000117886	-15.9906			0.0646	-0.000231819	-23.2012
																										0.0647	-0.000116458	-15.797			0.0647	-0.000228547	-22.9181
																										0.0648	-0.000111565	-15.1333			0.0648	-0.000228226	-22.8066
																										0.0649	-0.000108506	-14.7183			0.0649	-0.000230812	-23.1892
																										0.065	-0.000112358	-15.2409			0.065	-0.000233447	-23.5554
																										0.0651	-0.000118186	-16.0314			0.0651	-0.000233652	-23.2508
																										0.0652	-0.000120717	-16.3747			0.0652	-0.000232308	-22.3407
																										0.0653	-0.000118852	-16.1217			0.0653	-0.000228856	-21.3227
																										0.0654	-0.000113697	-15.4224			0.0654	-0.000220192	-20.6587
																										0.0655	-0.000105976	-14.3751			0.0655	-0.000208792	-20.3671
																										0.0656	-9.65735e-05	-13.0997			0.0656	-0.000202697	-20.3385
																										0.0657	-9.00296e-05	-12.2121			0.0657	-0.000201979	-20.569
																										0.0658	-8.78415e-05	-11.9153			0.0658	-0.000202314	-20.8038
																										0.0659	-8.73856e-05	-11.8534			0.0659	-0.000204569	-20.822
																										0.066	-8.87691e-05	-12.0411			0.066	-0.000208818	-20.7023
																										0.0661	-9.14111e-05	-12.3995			0.0661	-0.000211633	-20.3946
																										0.0662	-9.30783e-05	-12.6256			0.0662	-0.000215041	-19.6226
																										0.0663	-9.27141e-05	-12.5762			0.0663	-0.000220781	-18.6066
																										0.0664	-9.04192e-05	-12.2649			0.0664	-0.000220612	-18.0634
																										0.0665	-8.4725e-05	-11.4925			0.0665	-0.000213316	-17.9995
																										0.0666	-7.65272e-05	-10.3805			0.0666	-0.00020763	-18.0293
																										0.0667	-7.13057e-05	-9.67227			0.0667	-0.000203864	-18.2303
																										0.0668	-7.0217e-05	-9.52459			0.0668	-0.000195869	-18.609
																										0.0669	-6.89222e-05	-9.34895			0.0669	-0.000183114	-18.8599
																										0.067	-6.50128e-05	-8.81867			0.067	-0.000175827	-19.1636
																										0.0671	-6.09136e-05	-8.26263			0.0671	-0.000181737	-19.6751
																										0.0672	-6.09591e-05	-8.2688			0.0672	-0.000189073	-19.66
																										0.0673	-6.36917e-05	-8.63946			0.0673	-0.00018735	-19.0098
																										0.0674	-6.25353e-05	-8.48261			0.0674	-0.000184719	-18.5031
																										0.0675	-5.79775e-05	-7.86437			0.0675	-0.000189353	-18.1675
																										0.0676	-5.85097e-05	-7.93656			0.0676	-0.00019786	-17.455
																										0.0677	-6.65339e-05	-9.025			0.0677	-0.000200043	-16.3183
																										0.0678	-7.62776e-05	-10.3467			0.0678	-0.000191273	-15.6689
																										0.0679	-8.21712e-05	-11.1461			0.0679	-0.000180016	-16.1957
																										0.068	-8.31875e-05	-11.284			0.068	-0.000176106	-16.8493
																										0.0681	-8.09561e-05	-10.9813			0.0681	-0.000178827	-16.6958
																										0.0682	-7.45502e-05	-10.1124			0.0682	-0.00017966	-16.4614
																										0.0683	-6.60626e-05	-8.96106			0.0683	-0.000174509	-16.8743
																										0.0684	-6.14578e-05	-8.33645			0.0684	-0.000166805	-17.6325
																										0.0685	-5.96638e-05	-8.09311			0.0685	-0.000160098	-17.827
																										0.0686	-5.64906e-05	-7.66268			0.0686	-0.000157314	-17.0454
																										0.0687	-5.26673e-05	-7.14407			0.0687	-0.00016052	-16.0422
																										0.0688	-4.93836e-05	-6.69864			0.0688	-0.000166804	-15.6938
																										0.0689	-4.57951e-05	-6.21187			0.0689	-0.000171786	-15.9363
																										0.069	-4.26572e-05	-5.78625			0.069	-0.000174085	-16.0105
																										0.0691	-4.15583e-05	-5.63718			0.0691	-0.000173405	-15.5515
																										0.0692	-4.31409e-05	-5.85185			0.0692	-0.000166619	-14.8649
																										0.0693	-4.7738e-05	-6.47543			0.0693	-0.000154215	-14.2672
																										0.0694	-5.35215e-05	-7.25993			0.0694	-0.000145797	-14.0192
																										0.0695	-5.63074e-05	-7.63783			0.0695	-0.000144226	-14.3048
																										0.0696	-5.40711e-05	-7.33448			0.0696	-0.000142191	-14.8649
																										0.0697	-5.03294e-05	-6.82694			0.0697	-0.000138256	-15.3089
																										0.0698	-5.06287e-05	-6.86753			0.0698	-0.000136052	-15.5137
																										0.0699	-5.58425e-05	-7.57475			0.0699	-0.000139983	-15.4531
																										0.07	-6.19143e-05	-8.39837			0.07	-0.000149524	-14.8484
																										0.0701	-6.47199e-05	-8.77894			0.0701	-0.000154433	-13.743
																										0.0702	-6.16216e-05	-8.35867			0.0702	-0.000147611	-12.9928
																										0.0703	-5.33678e-05	-7.23908			0.0703	-0.000131443	-12.8528
																										0.0704	-4.4805e-05	-6.07758			0.0704	-0.000117403	-12.6714
																										0.0705	-4.11919e-05	-5.58749			0.0705	-0.000116606	-12.3208
																										0.0706	-4.30086e-05	-5.8339			0.0706	-0.00012535	-12.1244
																										0.0707	-4.49678e-05	-6.09966			0.0707	-0.000133029	-12.4746
																										0.0708	-4.27821e-05	-5.80318			0.0708	-0.000137067	-13.3249
																										0.0709	-3.77098e-05	-5.11514			0.0709	-0.000141491	-13.7624
																										0.071	-3.04707e-05	-4.1332			0.071	-0.00014634	-13.1545
																										0.0711	-2.22969e-05	-3.02447			0.0711	-0.000147369	-11.7137
																										0.0712	-2.00826e-05	-2.72411			0.0712	-0.000144607	-10.4624
																										0.0713	-2.67067e-05	-3.62263			0.0713	-0.000137988	-10.3914
																										0.0714	-3.49863e-05	-4.74572			0.0714	-0.000128093	-11.1707
																										0.0715	-3.90326e-05	-5.29458			0.0715	-0.000121222	-11.855
																										0.0716	-3.96307e-05	-5.37571			0.0716	-0.000119086	-12.2148
																										0.0717	-3.94027e-05	-5.34478			0.0717	-0.000118316	-12.6091
																										0.0718	-4.07189e-05	-5.52332			0.0718	-0.000117458	-13.0412
																										0.0719	-4.35444e-05	-5.90658			0.0719	-0.000118836	-13.1329
																										0.072	-4.49487e-05	-6.09707			0.072	-0.000122192	-12.8867
																										0.0721	-4.48903e-05	-6.08915			0.0721	-0.000120848	-12.2969
																										0.0722	-4.5696e-05	-6.19844			0.0722	-0.000115526	-11.4151
																										0.0723	-4.25668e-05	-5.77398			0.0723	-0.000111706	-10.8028
																										0.0724	-2.95212e-05	-4.00441			0.0724	-0.000107029	-10.6124
																										0.0725	-1.46175e-05	-1.9828			0.0725	-0.000102869	-10.5438
																										0.0726	-1.08286e-05	-1.46885			0.0726	-0.00010352	-10.4673
																										0.0727	-1.90747e-05	-2.58739			0.0727	-0.000106971	-10.5902
																										0.0728	-3.11559e-05	-4.22614			0.0728	-0.000113256	-10.8892
																										0.0729	-3.91398e-05	-5.30912			0.0729	-0.000120302	-10.7694
																										0.073	-4.12174e-05	-5.59094			0.073	-0.000120049	-10.2952
																										0.0731	-4.09715e-05	-5.55758			0.0731	-0.000108985	-9.95475
																										0.0732	-3.97446e-05	-5.39115			0.0732	-9.47843e-05	-9.53799
																										0.0733	-3.72687e-05	-5.05532			0.0733	-8.84413e-05	-9.16722
																										0.0734	-3.64493e-05	-4.94416			0.0734	-9.00598e-05	-9.22524
																										0.0735	-3.91938e-05	-5.31644			0.0735	-9.48309e-05	-9.5328
																										0.0736	-4.32696e-05	-5.8693			0.0736	-9.86884e-05	-10.0929
																										0.0737	-4.51617e-05	-6.12596			0.0737	-9.78395e-05	-10.7208
																										0.0738	-4.4369e-05	-6.01844			0.0738	-9.761e-05	-10.6982
																										0.0739	-4.27864e-05	-5.80377			0.0739	-0.00010075	-9.71225
																										0.074	-4.0015e-05	-5.42784			0.074	-9.97021e-05	-8.44677
																										0.0741	-3.48618e-05	-4.72883			0.0741	-9.13245e-05	-7.88151
																										0.0742	-2.87771e-05	-3.90347			0.0742	-7.85382e-05	-8.02574
																										0.0743	-2.40896e-05	-3.26764			0.0743	-6.91935e-05	-8.45092
																										0.0744	-2.20987e-05	-2.99758			0.0744	-7.04183e-05	-8.79469
																										0.0745	-2.28104e-05	-3.09412			0.0745	-7.78646e-05	-8.71903
																										0.0746	-2.49617e-05	-3.38594			0.0746	-8.11797e-05	-8.69858
																										0.0747	-2.74979e-05	-3.72995			0.0747	-7.85408e-05	-8.9784
																										0.0748	-2.99437e-05	-4.06171			0.0748	-7.80243e-05	-8.88502
																										0.0749	-3.14928e-05	-4.27184			0.0749	-8.18094e-05	-8.13844
																										0.075	-3.0167e-05	-4.09201			0.075	-8.64122e-05	-6.99898
																										0.0751	-2.52036e-05	-3.41874			0.0751	-9.10172e-05	-6.16623
																										0.0752	-2.10798e-05	-2.85937			0.0752	-9.24102e-05	-6.27537
																										0.0753	-2.22172e-05	-3.01366			0.0753	-8.77563e-05	-6.93896
																										0.0754	-2.59392e-05	-3.51853			0.0754	-8.07647e-05	-7.23438
																										0.0755	-2.72466e-05	-3.69586			0.0755	-7.76485e-05	-6.99921
																										0.0756	-2.69142e-05	-3.65077			0.0756	-7.71807e-05	-6.95319
																										0.0757	-2.90274e-05	-3.93742			0.0757	-7.5275e-05	-7.2905
																										0.0758	-3.29918e-05	-4.47518			0.0758	-7.60046e-05	-7.70069
																										0.0759	-3.65629e-05	-4.95958			0.0759	-7.92002e-05	-8.11106
																										0.076	-3.94504e-05	-5.35125			0.076	-7.91334e-05	-8.2352
																										0.0761	-3.95793e-05	-5.36873			0.0761	-7.75136e-05	-7.82046
																										0.0762	-3.52466e-05	-4.78103			0.0762	-7.55396e-05	-7.1974
																										0.0763	-3.0562e-05	-4.14559			0.0763	-7.04523e-05	-6.9197
																										0.0764	-2.9034e-05	-3.93831			0.0764	-6.3955e-05	-6.87801
																										0.0765	-2.83414e-05	-3.84437			0.0765	-6.05222e-05	-6.70818
																										0.0766	-2.70321e-05	-3.66677			0.0766	-5.90618e-05	-6.7732
																										0.0767	-2.59482e-05	-3.51975			0.0767	-5.60628e-05	-7.05798
																										0.0768	-2.4551e-05	-3.33023			0.0768	-5.42287e-05	-7.05203
																										0.0769	-2.3771e-05	-3.22442			0.0769	-5.64167e-05	-6.90768
																										0.077	-2.38691e-05	-3.23773			0.077	-6.18959e-05	-6.73177
																										0.0771	-2.0385e-05	-2.76512			0.0771	-6.95005e-05	-6.2784
																										0.0772	-1.22931e-05	-1.6675			0.0772	-7.48626e-05	-5.6994
																										0.0773	-6.85265e-06	-0.929528			0.0773	-7.68438e-05	-5.39348
																										0.0774	-9.82342e-06	-1.3325			0.0774	-7.85396e-05	-5.26333
																										0.0775	-1.8342e-05	-2.488			0.0775	-7.82776e-05	-4.99607
																										0.0776	-2.48641e-05	-3.37269			0.0776	-7.36852e-05	-4.83263
																										0.0777	-2.72696e-05	-3.69899			0.0777	-6.72576e-05	-5.02761
																										0.0778	-2.83281e-05	-3.84257			0.0778	-6.31202e-05	-5.5159
																										0.0779	-2.78163e-05	-3.77314			0.0779	-6.26952e-05	-6.19359
																										0.078	-2.51747e-05	-3.41483			0.078	-6.46272e-05	-6.67143
																										0.0781	-2.14324e-05	-2.90719			0.0781	-6.5564e-05	-6.84798
																										0.0782	-1.71801e-05	-2.33039			0.0782	-5.97621e-05	-6.99912
																										0.0783	-1.34311e-05	-1.82187			0.0783	-4.80446e-05	-6.97576
																										0.0784	-1.19568e-05	-1.62188			0.0784	-3.97184e-05	-6.56651
																										0.0785	-1.38489e-05	-1.87854			0.0785	-4.10105e-05	-5.99371
																										0.0786	-1.85734e-05	-2.5194			0.0786	-4.69673e-05	-5.625
																										0.0787	-2.32095e-05	-3.14825			0.0787	-4.6493e-05	-5.58713
																										0.0788	-2.27564e-05	-3.0868			0.0788	-3.96409e-05	-5.7593
																										0.0789	-1.62748e-05	-2.20759			0.0789	-3.55359e-05	-5.84278
																										0.079	-8.7393e-06	-1.18544			0.079	-3.76321e-05	-5.32574
																										0.0791	-2.78352e-06	-0.377571			0.0791	-4.13548e-05	-4.28153
																										0.0792	8.0214e-07	0.108806			0.0792	-3.90347e-05	-3.53953
																										0.0793	-9.14007e-07	-0.123981			0.0793	-3.25782e-05	-3.65468
																										0.0794	-7.22915e-06	-0.980599			0.0794	-3.17629e-05	-4.18552
																										0.0795	-1.38637e-05	-1.88054			0.0795	-3.76376e-05	-4.14326
																										0.0796	-1.86871e-05	-2.53481			0.0796	-4.32914e-05	-3.53263
																										0.0797	-1.93721e-05	-2.62773			0.0797	-4.49739e-05	-3.16681
																										0.0798	-1.45936e-05	-1.97955			0.0798	-4.86323e-05	-3.35361
																										0.0799	-1.13627e-05	-1.5413			0.0799	-5.89502e-05	-3.68536
																										0.08	-1.51909e-05	-2.06057			0.08	-6.50435e-05	-3.4786
																										0.0801	-1.7723e-05	-2.40404			0.0801	-5.94807e-05	-2.90323
																										0.0802	-1.19716e-05	-1.62389			0.0802	-4.86249e-05	-2.83058
																										0.0803	-5.00883e-06	-0.679424			0.0803	-3.75298e-05	-3.3541
																										0.0804	-4.72472e-06	-0.640885			0.0804	-3.18855e-05	-3.85794
																										0.0805	-9.28597e-06	-1.2596			0.0805	-3.53275e-05	-4.00788
																										0.0806	-1.47101e-05	-1.99535			0.0806	-4.39156e-05	-4.3339
																										0.0807	-2.00387e-05	-2.71816			0.0807	-4.8818e-05	-5.25338
																										0.0808	-2.15587e-05	-2.92433			0.0808	-4.66462e-05	-5.7964
																										0.0809	-1.71648e-05	-2.32832			0.0809	-4.39747e-05	-5.30067
																										0.081	-1.04332e-05	-1.41521			0.081	-4.46064e-05	-4.33324
																										0.0811	-1.52344e-06	-0.206647			0.0811	-4.52964e-05	-3.3445
																										0.0812	9.21896e-06	1.25051			0.0812	-4.34743e-05	-2.84149
																										0.0813	1.57392e-05	2.13495			0.0813	-3.88796e-05	-3.14824
																										0.0814	1.42512e-05	1.93311			0.0814	-3.31836e-05	-3.91357
																										0.0815	6.52577e-06	0.885189			0.0815	-2.88241e-05	-4.35045
																										0.0816	-2.99218e-06	-0.405875			0.0816	-2.97918e-05	-4.15691
																										0.0817	-1.16968e-05	-1.58662			0.0817	-3.63231e-05	-3.91884
																										0.0818	-1.81969e-05	-2.46832			0.0818	-4.09291e-05	-3.97513
																										0.0819	-2.10102e-05	-2.84993			0.0819	-4.06093e-05	-4.03662
																										0.082	-2.0465e-05	-2.77598			0.082	-3.75518e-05	-3.87424
																										0.0821	-1.69974e-05	-2.30561			0.0821	-3.11633e-05	-3.46478
																										0.0822	-1.18291e-05	-1.60457			0.0822	-2.17122e-05	-2.95718
																										0.0823	-7.29536e-06	-0.989579			0.0823	-1.39358e-05	-2.56868
																										0.0824	-2.07278e-06	-0.281162			0.0824	-1.34436e-05	-2.65491
																										0.0825	7.1173e-06	0.965427			0.0825	-1.58881e-05	-3.23696
																										0.0826	1.8515e-05	2.51147			0.0826	-1.29373e-05	-3.64743
																										0.0827	2.51576e-05	3.4125			0.0827	-1.03516e-05	-3.61893
																										0.0828	2.34204e-05	3.17686			0.0828	-1.74704e-05	-3.34646
																										0.0829	1.83384e-05	2.48752			0.0829	-3.28069e-05	-2.77714
																										0.083	1.44412e-05	1.95888			0.083	-4.4943e-05	-1.93489
																										0.0831	1.12243e-05	1.52252			0.0831	-4.38663e-05	-1.2419
																										0.0832	8.84616e-06	1.19994			0.0832	-3.22698e-05	-1.19803
																										0.0833	6.72544e-06	0.912273			0.0833	-2.04535e-05	-1.41588
																										0.0834	5.8213e-06	0.789631			0.0834	-1.71234e-05	-1.15292
																										0.0835	8.59106e-06	1.16533			0.0835	-2.52175e-05	-0.92249
																										0.0836	1.01768e-05	1.38043			0.0836	-3.81031e-05	-1.55689
																										0.0837	5.48563e-06	0.744099			0.0837	-4.70886e-05	-2.92361
																										0.0838	-8.59455e-07	-0.116581			0.0838	-4.81967e-05	-4.00513
																										0.0839	-2.03549e-06	-0.276104			0.0839	-4.69339e-05	-3.90917
																										0.084	2.7615e-06	0.374583			0.084	-5.15045e-05	-2.87575
																										0.0841	1.01116e-05	1.37158			0.0841	-5.53446e-05	-1.82273
																										0.0842	1.60848e-05	2.18183			0.0842	-5.18108e-05	-1.52596
																										0.0843	1.94255e-05	2.63498			0.0843	-4.86668e-05	-2.24728
																										0.0844	2.22059e-05	3.01212			0.0844	-4.8095e-05	-3.39559
																										0.0845	2.45453e-05	3.32944			0.0845	-4.19948e-05	-4.19633
																										0.0846	2.25298e-05	3.05606			0.0846	-3.17408e-05	-4.29508
																										0.0847	1.61866e-05	2.19563			0.0847	-2.81067e-05	-4.18255
																										0.0848	9.84879e-06	1.33594			0.0848	-3.30423e-05	-4.58986
																										0.0849	6.39001e-06	0.866774			0.0849	-3.73842e-05	-4.93207
																										0.085	5.2833e-06	0.716654			0.085	-3.49845e-05	-4.61715
																										0.0851	1.0963e-06	0.148708			0.0851	-2.71951e-05	-4.33698
																										0.0852	-6.45452e-06	-0.875524			0.0852	-1.98978e-05	-4.28602
																										0.0853	-9.52268e-06	-1.29171			0.0853	-1.94386e-05	-3.74239
																										0.0854	-6.0532e-06	-0.821087			0.0854	-2.50188e-05	-2.82861
																										0.0855	1.04946e-06	0.142355			0.0855	-2.98337e-05	-2.50475
																										0.0856	9.44578e-06	1.28127			0.0856	-3.14253e-05	-2.94459
																										0.0857	1.54538e-05	2.09623			0.0857	-3.23927e-05	-3.33152
																										0.0858	1.56029e-05	2.11646			0.0858	-3.4654e-05	-3.11766
																										0.0859	1.02066e-05	1.38448			0.0859	-3.73011e-05	-2.42351
																										0.086	4.06931e-06	0.551982			0.086	-3.67163e-05	-1.77321
																										0.0861	-7.62838e-08	-0.0103475			0.0861	-3.14781e-05	-1.73229
																										0.0862	-2.20688e-06	-0.299352			0.0862	-2.86081e-05	-2.22957
																										0.0863	-1.37052e-06	-0.185905			0.0863	-3.30463e-05	-2.65865
																										0.0864	1.10866e-06	0.150384			0.0864	-3.52582e-05	-2.80049
																										0.0865	3.29703e-06	0.447226			0.0865	-2.91489e-05	-2.8867
																										0.0866	2.55123e-06	0.346062			0.0866	-2.43402e-05	-3.08822
																										0.0867	-3.79261e-06	-0.514449			0.0867	-2.72868e-05	-3.32411
																										0.0868	-1.35033e-05	-1.83166			0.0868	-2.99691e-05	-3.272
																										0.0869	-2.07696e-05	-2.81729			0.0869	-2.68413e-05	-2.8052
																										0.087	-2.00841e-05	-2.72431			0.087	-2.5386e-05	-2.54943
																										0.0871	-1.1279e-05	-1.52994			0.0871	-2.89169e-05	-2.94495
																										0.0872	5.5197e-07	0.074872			0.0872	-3.006e-05	-3.14206
																										0.0873	9.64512e-06	1.30831			0.0873	-2.72831e-05	-2.59762
																										0.0874	1.20958e-05	1.64074			0.0874	-2.47781e-05	-2.16909
																										0.0875	1.09966e-05	1.49163			0.0875	-2.51916e-05	-2.43168
																										0.0876	1.145e-05	1.55313			0.0876	-2.68642e-05	-2.67072
																										0.0877	1.01331e-05	1.37451			0.0877	-2.41704e-05	-2.39198
																										0.0878	5.20963e-06	0.706661			0.0878	-1.71083e-05	-2.26229
																										0.0879	1.87614e-06	0.254489			0.0879	-1.10034e-05	-2.57695
																										0.088	2.5526e-06	0.346248			0.088	-9.83731e-06	-2.67882
																										0.0881	5.07495e-06	0.688392			0.0881	-1.44357e-05	-2.43135
																										0.0882	6.3733e-06	0.864507			0.0882	-2.25013e-05	-2.20812
																										0.0883	4.92348e-06	0.667846			0.0883	-2.87731e-05	-2.24496
																										0.0884	1.96117e-06	0.266023			0.0884	-2.66713e-05	-2.39402
																										0.0885	4.47808e-07	0.060743			0.0885	-1.99043e-05	-2.15396
																										0.0886	1.34104e-06	0.181906			0.0886	-1.80541e-05	-1.52461
																										0.0887	1.2708e-06	0.172378			0.0887	-2.22151e-05	-0.98058
																										0.0888	-1.77964e-06	-0.2414			0.0888	-2.89338e-05	-0.876659
																										0.0889	-8.67631e-06	-1.1769			0.0889	-3.37311e-05	-1.28645
																										0.089	-1.89769e-05	-2.57412			0.089	-3.10622e-05	-2.00522
																										0.0891	-2.47863e-05	-3.36214			0.0891	-2.0293e-05	-2.56413
																										0.0892	-2.15203e-05	-2.91912			0.0892	-6.72629e-06	-2.37683
																										0.0893	-1.71947e-05	-2.33238			0.0893	-1.21649e-06	-1.77378
																										0.0894	-1.70059e-05	-2.30676			0.0894	-6.74199e-06	-1.6089
																										0.0895	-1.51154e-05	-2.05033			0.0895	-1.3232e-05	-1.97971
																										0.0896	-7.20878e-06	-0.977835			0.0896	-1.48382e-05	-2.57845
																										0.0897	2.08926e-06	0.283399			0.0897	-1.46839e-05	-3.00597
																										0.0898	5.50287e-06	0.746437			0.0898	-1.34466e-05	-2.76813
																										0.0899	3.26898e-06	0.443421			0.0899	-9.00451e-06	-1.80843
																										0.09	1.92266e-06	0.2608			0.09	6.23107e-07	-0.599418
																										0.0901	3.86163e-06	0.523811			0.0901	1.32995e-05	-0.108409
																										0.0902	3.3421e-06	0.453339			0.0902	2.18018e-05	-0.600817
																										0.0903	-2.96358e-06	-0.401996			0.0903	2.34443e-05	-1.17918
																																	-1.32232
																																	-1.30857
																																	-1.1983
																																	-0.802443
																																	0.0555286
																																	1.18519
																																	1.94288
																																	2.08925
[truncated: 18 more columns]
