# Supplementary material for: Endosomal phosphatidylinositol 3‐phosphate controls synaptic vesicle cycling and neurotransmission
Source: EMBO J. 2022 Mar 22;41(9):e109352. doi: 10.15252/embj.2021109352 (PMC9058544; doi:10.15252/embj.2021109352)
Supplement: Supplementary file 10 — Source Data for Figure 7 [file EMBJ-41-e109352-s002.zip]

Archive with 28 entries (17 files):
- Figure_7_Source_Data+Statistics/
- Figure_7_Source_Data+Statistics/Figure_7_Statistics.xlsx
- Figure_7_Source_Data+Statistics/Figure_7A/
- Figure_7_Source_Data+Statistics/Figure_7A/Figure_7A.xlsx
- Figure_7_Source_Data+Statistics/Figure_7B/
- Figure_7_Source_Data+Statistics/Figure_7B/Figure_7B.xlsx
- Figure_7_Source_Data+Statistics/Figure_7B/~$Fig.4_G-Poly.30Th.xlsx
- Figure_7_Source_Data+Statistics/Figure_7C/
- Figure_7_Source_Data+Statistics/Figure_7C/Figure_7C.xlsx
- Figure_7_Source_Data+Statistics/Figure_7D/
- Figure_7_Source_Data+Statistics/Figure_7D/Figure_7D.xlsx
- __MACOSX/
- __MACOSX/._Figure_7_Source_Data+Statistics
- __MACOSX/Figure_7_Source_Data+Statistics/
- __MACOSX/Figure_7_Source_Data+Statistics/._Figure_7A
- __MACOSX/Figure_7_Source_Data+Statistics/._Figure_7B
- __MACOSX/Figure_7_Source_Data+Statistics/._Figure_7C
- __MACOSX/Figure_7_Source_Data+Statistics/._Figure_7D
- __MACOSX/Figure_7_Source_Data+Statistics/._Figure_7_Statistics.xlsx
- __MACOSX/Figure_7_Source_Data+Statistics/Figure_7A/
- __MACOSX/Figure_7_Source_Data+Statistics/Figure_7A/._Figure_7A.xlsx
- __MACOSX/Figure_7_Source_Data+Statistics/Figure_7B/
- __MACOSX/Figure_7_Source_Data+Statistics/Figure_7B/._Figure_7B.xlsx
- __MACOSX/Figure_7_Source_Data+Statistics/Figure_7B/._~$Fig.4_G-Poly.30Th.xlsx
- __MACOSX/Figure_7_Source_Data+Statistics/Figure_7C/
- __MACOSX/Figure_7_Source_Data+Statistics/Figure_7C/._Figure_7C.xlsx
- __MACOSX/Figure_7_Source_Data+Statistics/Figure_7D/
- __MACOSX/Figure_7_Source_Data+Statistics/Figure_7D/._Figure_7D.xlsx
