# Supplementary material for: Endosomal phosphatidylinositol 3‐phosphate controls synaptic vesicle cycling and neurotransmission
Source: EMBO J. 2022 Mar 22;41(9):e109352. doi: 10.15252/embj.2021109352 (PMC9058544; doi:10.15252/embj.2021109352)
Supplement: Supplementary file 10 — Source Data for Figure 7 [file EMBJ-41-e109352-s002.zip › Figure_7_Source_Data+Statistics/Figure_7_Statistics.xlsx]

## Sheet: Figure 7
Figure 7		Mean ± SEM	Statistical Test	p value	Significance	Sample Size
B	DMSO					N=12
	VPS34IN1		One way ANOVA	0.018	*	N=6
	Roscovitine		One way ANOVA	0.012	*	N=6
		Mean ± SEM	Statistical Test	p value	Significance	Sample Size
D	Picrotoxin					N=12
	vs Picrotoxin + DMSO		Student's T test	<0.001	***	N=6
	Picrotoxin + VPS34IN1					N=6
