# Supplementary material for: Endosomal phosphatidylinositol 3‐phosphate controls synaptic vesicle cycling and neurotransmission
Source: EMBO J. 2022 Mar 22;41(9):e109352. doi: 10.15252/embj.2021109352 (PMC9058544; doi:10.15252/embj.2021109352)
Supplement: Supplementary file 10 — Source Data for Figure 7 [file EMBJ-41-e109352-s002.zip › Figure_7_Source_Data+Statistics/Figure_7A/Figure_7A.xlsx]

## Sheet: Figure 7A
DMSO	1	0.000164213	2.83013e-05					VPS34IN1	1	6.99026e-05	1.56632e-05			Roscovidin	1	0.000173073	3.18954e-05				DMSO trace	1	0	-2.51375e-05	30	0	4.12594e-05	VPS34 Inh trace	1	0	1.73172e-06	30	0	2.50557e-05	Roscovidine trace	1	0	3.4198e-06	30	0	-2.20409e-05
Ampl. Poly	2	0.000207324	3.67188e-05					Ampl. Poly	2	0.000104448	1.93103e-05			Ampl. Poly	2	0.000190576	3.60916e-05						0.0001	-1.14844e-05		0.0001	3.71834e-05			0.0001	-7.00128e-06		0.0001	2.26691e-05			0.0001	7.77659e-06		0.0001	-2.68532e-05
	3	0.000236043	4.87146e-05						3	0.000103584	2.1503e-05				3	0.00022639	4.00033e-05						0.0002	1.54063e-06		0.0002	2.14235e-05			0.0002	-4.96496e-06		0.0002	1.76786e-05			0.0002	6.33588e-06		0.0002	-3.24513e-05
	4	0.000216369	4.36868e-05						4	0.000134825	1.80806e-05				4	0.000272177	4.58525e-05						0.0003	8.90108e-06		0.0003	8.47057e-06			0.0003	3.82016e-06		0.0003	1.10791e-05			0.0003	9.40127e-06		0.0003	-1.90172e-05
	5	0.00023825	4.15376e-05						5	0.000137641	1.95029e-05				5	0.000270942	3.8484e-05						0.0004	1.66805e-05		0.0004	7.01082e-06			0.0004	6.85313e-06		0.0004	1.75576e-06			0.0004	1.56278e-05		0.0004	1.71575e-06
	6	0.00022914	5.19895e-05						6	0.000140271	1.91934e-05				6	0.000309181	5.17897e-05						0.0005	2.79273e-05		0.0005	7.58914e-06			0.0005	2.76775e-06		0.0005	-1.1725e-05			0.0005	1.3329e-05		0.0005	7.11111e-07
	7	0.000303333	6.99369e-05						7	0.000147748	2.21171e-05				7	0.000318831	5.17739e-05						0.0006	3.78219e-05		0.0006	9.84254e-07			0.0006	4.72831e-06		0.0006	-2.10847e-05			0.0006	1.22583e-05		0.0006	-1.1725e-05
	8	0.000305849	4.94906e-05						8	0.000144384	1.71366e-05				8	0.000378935	7.42265e-05						0.0007	3.89481e-05		0.0007	-7.24057e-06			0.0007	1.65901e-05		0.0007	-1.8179e-05			0.0007	2.40426e-05		0.0007	-1.60337e-05
	9	0.000358016	9.88201e-05						9	0.000146127	2.05382e-05				9	0.000413261	0.000101107						0.0008	3.00572e-05		0.0008	-4.35316e-06			0.0008	2.49509e-05		0.0008	-8.38324e-06			0.0008	3.78139e-05		0.0008	-1.93234e-05
	10	0.000306478	4.40813e-05						10	0.000125385	1.85629e-05				10	0.000430068	9.16299e-05						0.0009	2.13425e-05		0.0009	4.19885e-06			0.0009	2.72206e-05		0.0009	1.60789e-07			0.0009	4.16101e-05		0.0009	-1.95435e-05
	11	0.000371401	6.88441e-05						11	0.000148127	2.23592e-05				11	0.000455869	0.000126845						0.001	2.23515e-05		0.001	2.04536e-06			0.001	3.32668e-05		0.001	3.84584e-06			0.001	3.09239e-05		0.001	-5.97256e-06
	12	0.000421372	0.000118749						12	0.000183931	2.15669e-05				12	0.000537865	0.000116095						0.0011	3.09389e-05		0.0011	-7.59085e-06			0.0011	4.3503e-05		0.0011	2.33737e-06			0.0011	1.31277e-05		0.0011	6.71493e-06
	13	0.000544949	0.000167491						13	0.000180029	2.56258e-05				13	0.000595551	0.00011102						0.0012	3.35482e-05		0.0012	-1.09794e-05			0.0012	4.85526e-05		0.0012	5.57782e-07			0.0012	7.12819e-06		0.0012	3.79114e-06
	14	0.000468702	0.000130319						14	0.000174537	2.12791e-05				14	0.000659384	0.000137125						0.0013	2.35168e-05		0.0013	-6.69634e-06			0.0013	4.60759e-05		0.0013	2.33737e-06			0.0013	1.64608e-05		0.0013	4.7937e-07
	15	0.000577676	0.00015804						15	0.000176389	2.16384e-05				15	0.000746549	0.000137668						0.0014	1.08066e-05		0.0014	-7.14679e-06			0.0014	4.13281e-05		0.0014	4.24118e-06			0.0014	2.59854e-05		0.0014	1.1644e-05
	16	0.000583568	0.000147164						16	0.000156762	2.48162e-05				16	0.000750949	0.000143737						0.0015	2.10992e-06		0.0015	-1.44063e-05			0.0015	3.32114e-05		0.0015	3.0629e-06			0.0015	2.62705e-05		0.0015	2.53078e-05
	17	0.000601364	0.000166678						17	0.000199934	3.13807e-05				17	0.000898489	0.000142603						0.0016	-2.87358e-06		0.0016	-1.79575e-05			0.0016	1.90051e-05		0.0016	3.6699e-06			0.0016	2.01131e-05		0.0016	2.27489e-05
	18	0.000602105	0.000146627						18	0.000202398	2.3394e-05				18	0.000917654	0.000167059						0.0017	-3.22385e-06		0.0017	-2.33968e-05			0.0017	5.2278e-06		0.0017	1.02424e-05			0.0017	1.14703e-05		0.0017	2.85559e-06
	19	0.000599711	0.000160382						19	0.000179384	2.10915e-05				19	0.00107171	0.000143754						0.0018	-3.70664e-06		0.0018	-3.44569e-05			0.0018	-1.22779e-06		0.0018	1.71958e-05			0.0018	3.52024e-06		0.0018	-1.48488e-05
	20	0.00071671	0.000203641						20	0.000174705	2.27673e-05				20	0.00114036	0.000175784						0.0019	-8.17462e-06		0.0019	-3.57861e-05			0.0019	-4.09717e-06		0.0019	1.86876e-05			0.0019	-8.4525e-07		0.0019	-1.12502e-05
	21	0.000624942	0.000143301						21	0.000200125	2.39358e-05				21	0.00126481	0.000165041						0.002	-1.01052e-05		0.002	-1.95251e-05			0.002	-7.48407e-06		0.002	1.62275e-05			0.002	-6.00239e-06		0.002	7.89051e-06
	22	0.000750404	0.000211966						22	0.000185534	2.6174e-05				22	0.00135499	0.000176014						0.0021	-3.07125e-06		0.0021	1.21394e-06			0.0021	-3.46015e-06		0.0021	8.93524e-06			0.0021	-1.67664e-05		0.0021	1.45909e-05
	23	0.000748342	0.000199223						23	0.000222545	2.77855e-05				23	0.00136864	0.000159411						0.0022	7.3425e-06		0.0022	1.21585e-05			0.0022	1.40145e-05		0.0022	-3.82003e-06			0.0022	-2.4465e-05		0.0022	-8.0306e-06
	24	0.000777981	0.000203549						24	0.000210509	2.35299e-05				24	0.001344	0.00016995						0.0023	7.40157e-06		0.0023	1.18551e-05			0.0023	3.27156e-05		0.0023	-1.20986e-05			0.0023	-2.18698e-05		0.0023	-3.91366e-05
	25	0.000737607	0.000194376						25	0.000185227	1.94624e-05				25	0.00147803	0.000187406						0.0024	-4.23883e-06		0.0024	-2.86209e-06			0.0024	3.60844e-05		0.0024	-6.05402e-06			0.0024	-1.72492e-05		0.0024	-4.75621e-05
	26	0.000718147	0.000152653						26	0.000207264	3.29863e-05				26	0.00157297	0.000184072						0.0025	-1.97266e-05		0.0025	-3.04867e-05			0.0025	2.55465e-05		0.0025	7.72858e-06			0.0025	-1.35148e-05		0.0025	-3.23178e-05
	27	0.000859759	0.000212627						27	0.000201775	2.22716e-05				27	0.00147763	0.000188593						0.0026	-3.61669e-05		0.0026	-4.58192e-05			0.0026	1.40146e-05		0.0026	1.73354e-05			0.0026	-5.7908e-06		0.0026	-1.38922e-05
	28	0.000763869	0.000170604						28	0.000228379	3.94775e-05				28	0.00160238	0.000225583						0.0027	-4.38786e-05		0.0027	-4.03015e-05			0.0027	3.41248e-06		0.0027	2.04925e-05			0.0027	-1.40724e-06		0.0027	-8.59988e-06
	29	0.000823791	0.000221747						29	0.000250083	2.53227e-05				29	0.00163102	0.000178163						0.0028	-4.05288e-05		0.0028	-3.40098e-05			0.0028	-9.85832e-06		0.0028	1.63591e-05			0.0028	-5.63815e-06		0.0028	-2.14663e-05
	30	0.000874639	0.000217257						30	0.000215342	2.66232e-05				30	0.00165691	0.000203992						0.0029	-4.44509e-05		0.0029	-2.74611e-05			0.0029	-2.16584e-05		0.0029	1.01653e-05			0.0029	-8.80766e-06		0.0029	-3.81814e-05
	31	0.000791544	0.000227484						31	0.00022759	3.71364e-05				31	0.00175281	0.000186579						0.003	-5.80682e-05		0.003	-1.15413e-05			0.003	-2.80673e-05		0.003	1.58416e-05			0.003	-4.97871e-06		0.003	-3.81364e-05
	32	0.000926385	0.000253481						32	0.000200007	1.83823e-05				32	0.00174229	0.000188445						0.0031	-6.0933e-05		0.0031	4.6226e-06			0.0031	-2.94645e-05		0.0031	3.21814e-05			0.0031	2.99241e-06		0.0031	-2.39855e-05
	33	0.000857448	0.000231882						33	0.00025786	3.1845e-05				33	0.0017791	0.000173362						0.0032	-4.74568e-05		0.0032	1.48831e-05			0.0032	-2.5496e-05		0.0032	4.17795e-05			0.0032	1.41404e-05		0.0032	-1.24282e-05
	34	0.000819523	0.00021284						34	0.000232843	2.51236e-05				34	0.00181558	0.000192422						0.0033	-3.5808e-05		0.0033	2.52932e-05			0.0033	-2.03025e-05		0.0033	3.60314e-05			0.0033	2.29201e-05		0.0033	-5.48977e-06
	35	0.000803124	0.000190113						35	0.000259857	4.17902e-05				35	0.00174977	0.000204287						0.0034	-3.66374e-05		0.0034	3.34462e-05			0.0034	-1.88444e-05		0.0034	2.25129e-05			0.0034	2.38053e-05		0.0034	3.82486e-06
	36	0.000791311	0.000209224						36	0.000258521	3.44286e-05				36	0.00178922	0.00018861						0.0035	-3.74891e-05		0.0035	3.27815e-05			0.0035	-1.80722e-05		0.0035	1.43047e-05			0.0035	2.21909e-05		0.0035	1.04211e-05
	37	0.00084117	0.000209036						37	0.000317141	5.23088e-05				37	0.00190766	0.000203115						0.0036	-2.21242e-05		0.0036	2.54371e-05			0.0036	-1.26723e-05		0.0036	1.81023e-05			0.0036	2.30406e-05		0.0036	2.60258e-06
	38	0.0008588	0.000213496						38	0.000284628	4.40101e-05				38	0.00184575	0.000206828						0.0037	1.41476e-06		0.0037	1.39068e-05			0.0037	-2.1883e-07		0.0037	2.58837e-05			0.0037	2.82442e-05		0.0037	-1.42635e-05
	39	0.000869066	0.00026084						39	0.000229442	2.4741e-05				39	0.00187202	0.000166349						0.0038	1.19631e-05		0.0038	6.61889e-06			0.0038	1.3478e-05		0.0038	2.22721e-05			0.0038	3.59539e-05		0.0038	-1.70704e-05
	40	0.000798115	0.000226274						40	0.000219955	2.46723e-05				40	0.00186773	0.00017793						0.0039	9.73945e-06		0.0039	1.08071e-05			0.0039	2.10698e-05		0.0039	7.8361e-06			0.0039	3.7063e-05		0.0039	-2.11411e-07
	41	0.00074935	0.00019525						41	0.000284535	4.6821e-05				41	0.00190459	0.00017484						0.004	1.14333e-05		0.004	1.22294e-05			0.004	2.78596e-05		0.004	-3.71956e-06			0.004	2.63411e-05		0.004	1.32817e-05
	42	0.00078339	0.000210671						42	0.000287769	4.76283e-05				42	0.00190559	0.000176511						0.0041	1.79773e-05		0.0041	6.09008e-07			0.0041	3.3969e-05		0.0041	-3.76627e-06			0.0041	6.12424e-06		0.0041	9.93553e-06
	43	0.000787092	0.000240485						43	0.000282646	4.87693e-05				43	0.00179444	0.000218905						0.0042	2.06023e-05		0.0042	-9.62551e-06			0.0042	2.68149e-05		0.0042	3.84587e-06			0.0042	-1.17541e-05		0.0042	-3.73859e-06
	44	0.00075905	0.000193602						44	0.000302135	5.64508e-05				44	0.00191799	0.000176985						0.0043	1.9198e-05		0.0043	-2.59326e-06			0.0043	7.79899e-06		0.0043	6.65982e-06			0.0043	-1.58415e-05		0.0043	-2.1854e-05
	45	0.000750213	0.000239306						45	0.000272863	4.19753e-05				45	0.00179995	0.000160409						0.0044	1.42923e-05		0.0044	9.32025e-06			0.0044	-7.87941e-06		0.0044	-1.3026e-06			0.0044	-7.44475e-06		0.0044	-3.48266e-05
	46	0.000671839	0.000195716						46	0.000264455	3.57371e-05				46	0.0019129	0.000155325						0.0045	5.50551e-06		0.0045	1.32512e-06			0.0045	-1.83573e-05		0.0045	-1.22513e-05			0.0045	-1.44866e-06		0.0045	-3.03303e-05
	47	0.000717907	0.00022863						47	0.000290699	4.48782e-05				47	0.00172054	0.00015003						0.0046	-1.36345e-06		0.0046	-2.09337e-05			0.0046	-2.6708e-05		0.0046	-1.31797e-05			0.0046	-1.25429e-05		0.0046	-1.16038e-05
	48	0.000721303	0.000194744						48	0.000301545	3.47205e-05				48	0.00179754	0.000153155						0.0047	-1.91834e-06		0.0047	-3.72459e-05			0.0047	-2.68335e-05		0.0047	-1.58605e-06			0.0047	-3.20001e-05		0.0047	4.49497e-06
	49	0.000681805	0.000175268						49	0.000284522	5.40985e-05				49	0.00184435	0.000165789						0.0048	-3.56273e-06		0.0048	-4.651e-05			0.0048	-1.62388e-05		0.0048	1.10253e-05			0.0048	-3.98002e-05		0.0048	9.75095e-06
	50	0.000664312	0.00020264						50	0.000299381	4.07125e-05				50	0.00177259	0.00017518						0.0049	-1.19118e-05		0.0049	-5.32605e-05			0.0049	-1.36806e-06		0.0049	1.72365e-05			0.0049	-3.04051e-05		0.0049	8.91425e-06
	51	0.000712572	0.000239787						51	0.000246915	3.06358e-05				51	0.00174195	0.000193764						0.005	-1.4462e-05		0.005	-5.54224e-05			0.005	7.39332e-06		0.005	1.60749e-05			0.005	-8.75026e-06		0.005	4.9908e-06
	52	0.000658381	0.00020174						52	0.000269767	2.78645e-05				52	0.00171888	0.000158741						0.0051	-6.19207e-06		0.0051	-4.648e-05			0.0051	4.24918e-06		0.0051	5.87687e-06			0.0051	1.14609e-05		0.0051	-8.29408e-07
	53	0.000664634	0.000243325						53	0.000255283	4.28121e-05				53	0.00170556	0.000155141						0.0052	-3.27929e-06		0.0052	-2.5137e-05			0.0052	-5.0638e-06		0.0052	-8.61292e-06			0.0052	1.50541e-05		0.0052	-4.32383e-06
	54	0.000615303	0.000173645						54	0.000286879	5.47324e-05				54	0.00173116	0.000154901						0.0053	-1.10751e-05		0.0053	-4.47539e-06			0.0053	-8.55118e-06		0.0053	-1.65753e-05			0.0053	9.93337e-07		0.0053	-4.42267e-06
	55	0.000684826	0.000238727						55	0.000247527	3.13502e-05				55	0.00167094	0.000159068						0.0054	-1.58803e-05		0.0054	2.50506e-06			0.0054	-5.21806e-06		0.0054	-1.02202e-05			0.0054	-1.94295e-05		0.0054	-1.75261e-06
	56	0.000646764	0.000175681						56	0.00026044	2.91183e-05				56	0.00168633	0.000125279						0.0055	-1.09435e-05		0.0055	-3.14121e-06			0.0055	-6.47144e-06		0.0055	6.85916e-06			0.0055	-3.35042e-05		0.0055	3.28785e-07
	57	0.000690683	0.000208536						57	0.000235235	2.23386e-05				57	0.00168467	0.000128602						0.0056	-7.38395e-07		0.0056	-9.62882e-06			0.0056	-1.45778e-05		0.0056	2.08211e-05			0.0056	-3.18415e-05		0.0056	-5.34752e-06
	58	0.000597292	0.000164355						58	0.000260791	4.15919e-05				58	0.00158407	0.00016047						0.0057	1.03107e-05		0.0057	-1.2748e-05			0.0057	-1.88297e-05		0.0057	2.03399e-05			0.0057	-8.85273e-06		0.0057	-1.7575e-05
	59	0.000570716	0.000155016						59	0.000223715	2.45629e-05				59	0.00163317	0.000117536						0.0058	1.62298e-05		0.0058	-1.41382e-05			0.0058	-1.1478e-05		0.0058	8.36397e-06			0.0058	2.41841e-05		0.0058	-2.60062e-05
	60	0.000663652	0.000234095						60	0.000211395	2.89287e-05				60	0.00170705	0.000117986						0.0059	1.36205e-05		0.0059	-1.35202e-05			0.0059	6.93391e-06		0.0059	-2.25126e-07			0.0059	3.92018e-05		0.0059	-2.47023e-05
																							0.006	9.04666e-06		0.006	-1.61903e-05			0.006	2.82078e-05		0.006	1.52608e-06			0.006	2.63818e-05		0.006	-2.10259e-05
																							0.0061	8.97319e-06		0.0061	-1.88897e-05			0.0061	3.88984e-05		0.0061	6.60241e-06			0.0061	1.85919e-06		0.0061	-2.16423e-05
																							0.0062	1.28696e-05		0.0062	-8.9554e-06			0.0062	3.00993e-05		0.0062	9.34456e-06			0.0062	-1.82618e-05		0.0062	-1.46518e-05
																							0.0063	1.33407e-05		0.0063	9.62712e-06			0.0063	1.29031e-05		0.0063	1.00447e-05			0.0063	-2.50052e-05		0.0063	3.91499e-06
																							0.0064	4.22673e-06		0.0064	2.27196e-05			0.0064	1.04714e-05		0.0064	1.00701e-05			0.0064	-1.64699e-05		0.0064	1.39605e-05
																							0.0065	-5.23314e-06		0.0065	2.03514e-05			0.0065	2.55041e-05		0.0065	9.51685e-06			0.0065	-3.38446e-06		0.0065	5.27427e-06
																							0.0066	-4.20447e-06		0.0066	2.3435e-06			0.0066	3.49496e-05		0.0066	7.98e-06			0.0066	3.86109e-06		0.0066	-8.81853e-06
																							0.0067	2.21942e-06		0.0067	-1.48614e-05			0.0067	2.58015e-05		0.0067	6.80172e-06			0.0067	2.44274e-06		0.0067	-9.87126e-06
																							0.0068	7.89706e-07		0.0068	-1.43336e-05			0.0068	8.5696e-06		0.0068	1.08494e-05			0.0068	-8.71758e-06		0.0068	4.29062e-06
																							0.0069	-7.86414e-06		0.0069	4.63126e-06			0.0069	-7.00998e-06		0.0069	1.97547e-05			0.0069	-1.93741e-05		0.0069	1.53861e-05
																							0.007	-1.13839e-05		0.007	2.47152e-05			0.007	-1.83486e-05		0.007	2.51008e-05			0.007	-1.33041e-05		0.007	1.13712e-05
																							0.0071	-8.4007e-06		0.0071	2.7229e-05			0.0071	-2.0834e-05		0.0071	2.56373e-05			0.0071	3.20101e-06		0.0071	2.55544e-06
																							0.0072	-7.12058e-06		0.0072	1.62353e-05			0.0072	-1.56405e-05		0.0072	2.85969e-05			0.0072	1.37704e-05		0.0072	6.36474e-06
																							0.0073	-8.39903e-06		0.0073	7.88897e-06			0.0073	-8.32149e-06		0.0073	3.19838e-05			0.0073	1.99562e-05		0.0073	2.2792e-05
																							0.0074	-4.57971e-06		0.0074	6.85294e-06			0.0074	-1.36807e-06		0.0074	2.7672e-05			0.0074	2.09863e-05		0.0074	3.68651e-05
																							0.0075	8.23368e-06		0.0075	8.86957e-06			0.0075	-3.26341e-07		0.0075	1.47641e-05			0.0075	6.5516e-06		0.0075	3.27891e-05
																							0.0076	2.2244e-05		0.0076	1.28665e-05			0.0076	-5.49282e-06		0.0076	-9.0559e-07			0.0076	-1.2268e-05		0.0076	7.4508e-06
																							0.0077	3.65789e-05		0.0077	1.78877e-05			0.0077	-5.01003e-06		0.0077	-1.09457e-05			0.0077	-1.6296e-05		0.0077	-1.87061e-05
																							0.0078	5.26152e-05		0.0078	1.77167e-05			0.0078	5.07353e-06		0.0078	-1.18239e-05			0.0078	-8.30986e-06		0.0078	-2.41852e-05
																							0.0079	5.22296e-05		0.0079	8.27491e-06			0.0079	1.13749e-05		0.0079	-9.10877e-06			0.0079	-2.90334e-06		0.0079	-1.45917e-05
																							0.008	2.5494e-05		0.008	-8.8582e-06			0.008	7.31623e-06		0.008	-9.2076e-06			0.008	-5.79074e-06		0.008	-9.01286e-06
																							0.0081	-6.69486e-06		0.0081	-2.29243e-05			0.0081	2.74237e-06		0.0081	-1.25494e-05			0.0081	-1.17221e-05		0.0081	-1.24999e-05
																							0.0082	-1.94251e-05		0.0082	-1.8302e-05			0.0082	4.21716e-06		0.0082	-1.3959e-05			0.0082	-1.22032e-05		0.0082	-1.45332e-05
																							0.0083	-1.28774e-05		0.0083	8.89793e-06			0.0083	8.45678e-06		0.0083	-7.98623e-06			0.0083	-4.28586e-06		0.0083	-7.50936e-06
																							0.0084	-7.44546e-06		0.0084	4.1263e-05			0.0084	1.30056e-05		0.0084	5.35067e-06			0.0084	7.09181e-06		0.0084	3.68581e-07
																							0.0085	-9.14289e-06		0.0085	5.29389e-05			0.0085	2.11235e-05		0.0085	2.00972e-05			0.0085	9.49508e-06		0.0085	2.75681e-06
																							0.0086	-7.57467e-06		0.0086	3.92822e-05			0.0086	3.20171e-05		0.0086	2.5244e-05			0.0086	-3.15837e-06		0.0086	6.70727e-06
																							0.0087	9.8374e-07		0.0087	1.92363e-05			0.0087	3.27156e-05		0.0087	1.22771e-05			0.0087	-1.72135e-05		0.0087	1.82235e-05
																							0.0088	1.48993e-05		0.0088	8.81217e-06			0.0088	1.83784e-05		0.0088	-1.16245e-05			0.0088	-1.87293e-05		0.0088	2.70737e-05
																							0.0089	2.92127e-05		0.0089	8.41518e-06			0.0089	3.33702e-06		0.0089	-2.43728e-05			0.0089	-1.22333e-05		0.0089	2.46791e-05
																							0.009	3.60997e-05		0.009	9.72597e-06			0.009	4.11466e-06		0.009	-1.62017e-05			0.009	-7.42342e-06		0.009	2.34528e-05
																							0.0091	2.93099e-05		0.0091	6.86529e-06			0.0091	1.90502e-05		0.0091	-3.61873e-06			0.0091	-8.64955e-07		0.0091	2.74323e-05
																							0.0092	9.41361e-06		0.0092	1.76357e-06			0.0092	3.14639e-05		0.0092	2.57578e-06			0.0092	7.55348e-06		0.0092	2.30992e-05
																							0.0093	-7.25341e-06		0.0093	-2.13688e-07			0.0093	3.2981e-05		0.0093	7.94023e-06			0.0093	9.31907e-06		0.0093	5.9998e-06
																							0.0094	5.55681e-08		0.0094	3.60926e-06			0.0094	2.49111e-05		0.0094	1.12964e-05			0.0094	6.89042e-06		0.0094	-1.47462e-05
																							0.0095	2.56379e-05		0.0095	5.10903e-06			0.0095	8.08682e-06		0.0095	9.44339e-06			0.0095	6.64903e-06		0.0095	-2.50882e-05
																							0.0096	4.35416e-05		0.0096	-7.1651e-06			0.0096	-1.04436e-05		0.0096	5.97735e-06			0.0096	5.76861e-06		0.0096	-1.77595e-05
																							0.0097	4.15209e-05		0.0097	-2.62217e-05			0.0097	-1.97653e-05		0.0097	5.54833e-06			0.0097	7.08675e-06		0.0097	-1.70754e-06
																							0.0098	3.19045e-05		0.0098	-3.56422e-05			0.0098	-1.47086e-05		0.0098	7.38699e-06			0.0098	1.43717e-05		0.0098	1.10026e-05
																							0.0099	2.34223e-05		0.0099	-3.04884e-05			0.0099	1.81749e-06		0.0099	6.61474e-06			0.0099	1.87055e-05		0.0099	1.3481e-05
																							0.01	1.06937e-05		0.01	-1.91514e-05			0.01	1.51711e-05		0.01	-2.08188e-06			0.01	7.57886e-06		0.01	6.87787e-06
																							0.0101	2.40199e-07		0.0101	-1.23526e-05			0.0101	1.3262e-05		0.0101	-1.89045e-05			0.0101	-9.80798e-06		0.0101	1.40622e-06
																							0.0102	3.62709e-06		0.0102	-1.61465e-06			0.0102	4.02112e-06		0.0102	-3.03993e-05			0.0102	-1.16216e-05		0.0102	1.30575e-06
																							0.0103	1.25307e-05		0.0103	2.70998e-05			0.0103	2.99378e-06		0.0103	-2.48306e-05			0.0103	-5.57457e-07		0.0103	-4.55783e-07
																							0.0104	1.15357e-05		0.0104	5.69205e-05			0.0104	1.21541e-05		0.0104	-1.05598e-05			0.0104	4.27613e-06		0.0104	-9.79712e-06
																							0.0105	4.59101e-06		0.0105	6.24599e-05			0.0105	1.57978e-05		0.0105	-2.52396e-06			0.0105	-7.86223e-07		0.0105	-1.81064e-05
																							0.0106	3.57331e-06		0.0106	4.50573e-05			0.0106	5.41074e-06		0.0106	-8.18025e-06			0.0106	-8.67683e-06		0.0106	-1.13039e-05
																							0.0107	4.19834e-06		0.0107	2.05868e-05			0.0107	-8.88842e-06		0.0107	-1.9449e-05			0.0107	-1.80736e-05		0.0107	7.75971e-06
																							0.0108	9.96073e-07		0.0108	1.63271e-06			0.0108	-1.56442e-05		0.0108	-2.00574e-05			0.0108	-3.04466e-05		0.0108	2.21957e-05
																							0.0109	-2.34045e-06		0.0109	-5.69232e-06			0.0109	-8.35352e-06		0.0109	-1.07698e-05			0.0109	-3.90356e-05		0.0109	1.81017e-05
																							0.011	-5.65719e-06		0.011	-4.16417e-06			0.011	7.01101e-06		0.011	-3.47918e-06			0.011	-3.72828e-05		0.011	2.11345e-06
																							0.0111	-1.37017e-05		0.0111	-2.0487e-06			0.0111	1.39461e-05		0.0111	-4.05914e-06			0.0111	-2.55999e-05		0.0111	-7.21122e-06
																							0.0112	-2.52487e-05		0.0112	-1.86963e-07			0.0112	6.33926e-06		0.0112	-1.00893e-05			0.0112	-8.80407e-06		0.0112	-7.79151e-06
																							0.0113	-2.49435e-05		0.0113	4.74846e-06			0.0113	-7.87941e-06		0.0113	-1.36034e-05			0.0113	2.77293e-06		0.0113	-6.63293e-06
																							0.0114	-5.06957e-06		0.0114	1.13042e-05			0.0114	-1.69964e-05		0.0114	-1.00893e-05			0.0114	4.05876e-06		0.0114	-5.55588e-06
																							0.0115	2.00207e-05		0.0115	2.05257e-05			0.0115	-1.496e-05		0.0115	-3.76263e-06			0.0115	-2.95545e-06		0.0115	4.04268e-07
																							0.0116	3.68987e-05		0.0116	3.00323e-05			0.0116	-5.79097e-06		0.0116	-1.50027e-06			0.0116	-1.56332e-05		0.0116	1.38059e-05
																							0.0117	4.22915e-05		0.0117	3.23454e-05			0.0117	1.03822e-06		0.0117	-3.18103e-06			0.0117	-2.71622e-05		0.0117	2.30921e-05
																							0.0118	3.87989e-05		0.0118	2.73833e-05			0.0118	-6.42538e-07		0.0118	-4.8421e-06			0.0118	-3.18379e-05		0.0118	1.93904e-05
																							0.0119	3.25356e-05		0.0119	1.98199e-05			0.0119	-6.96926e-06		0.0119	-5.56763e-06			0.0119	-2.71085e-05		0.0119	9.2698e-06
																							0.012	2.75e-05		0.012	7.43818e-06			0.012	-1.1065e-05		0.012	-6.72218e-06			0.012	-1.19482e-05		0.012	-3.79763e-06
																							0.0121	2.77367e-05		0.0121	-9.72767e-06			0.0121	-1.27982e-05		0.0121	-1.00443e-05			0.0121	4.42165e-06		0.0121	-1.92697e-05
																							0.0122	2.57871e-05		0.0122	-2.31634e-05			0.0122	-1.46061e-05		0.0122	-1.36035e-05			0.0122	1.48782e-05		0.0122	-2.76992e-05
																							0.0123	8.31949e-06		0.0123	-2.78378e-05			0.0123	-1.63376e-05		0.0123	-1.01344e-05			0.0123	1.91362e-05		0.0123	-1.68407e-05
																							0.0124	-1.26155e-05		0.0124	-2.46145e-05			0.0124	-1.39257e-05		0.0124	-9.01963e-07			0.0124	1.48121e-05		0.0124	6.29988e-06
																							0.0125	-1.70993e-05		0.0125	-1.60507e-05			0.0125	-7.02301e-06		0.0125	2.03921e-06			0.0125	6.00568e-06		0.0125	1.51601e-05
																							0.0126	-4.96366e-06		0.0126	-9.295e-06			0.0126	-1.26922e-06		0.0126	-3.18103e-06			0.0126	2.05686e-06		0.0126	4.07623e-06
																							0.0127	1.24459e-05		0.0127	-1.08502e-05			0.0127	-1.19577e-06		0.0127	-7.98623e-06			0.0127	3.76298e-06		0.0127	-4.99397e-06
																							0.0128	2.12326e-05		0.0128	-1.89521e-05			0.0128	-6.27211e-06		0.0128	-5.22967e-06			0.0128	6.86204e-06		0.0128	-2.24774e-06
																							0.0129	1.51036e-05		0.0129	-2.46251e-05			0.0129	-1.07401e-05		0.0129	7.1573e-06			0.0129	8.66699e-06		0.0129	1.35082e-06
																							0.013	1.6949e-06		0.013	-1.30608e-05			0.013	-7.87941e-06		0.013	2.46137e-05			0.013	5.24603e-06		0.013	3.37481e-07
																							0.0131	-6.86746e-06		0.0131	1.35419e-05			0.0131	8.29972e-08		0.0131	3.45463e-05			0.0131	-1.80049e-06		0.0131	-2.10288e-06
																							0.0132	-6.94961e-06		0.0132	2.73315e-05			0.0132	5.357e-06		0.0132	2.63665e-05			0.0132	-3.91595e-06		0.0132	-9.99649e-06
																							0.0133	-5.41277e-06		0.0133	1.64183e-05			0.0133	3.04251e-06		0.0133	1.00534e-05			0.0133	-4.56974e-07		0.0133	-2.50112e-05
																							0.0134	-3.69794e-06		0.0134	-2.88377e-06			0.0134	-3.65947e-06		0.0134	-4.06112e-07			0.0134	3.90251e-06		0.0134	-3.35478e-05
																							0.0135	7.57703e-07		0.0135	-1.31269e-05			0.0135	-4.86612e-06		0.0135	-8.01325e-06			0.0135	8.46932e-06		0.0135	-2.23518e-05
																							0.0136	6.1322e-06		0.0136	-6.71436e-06			0.0136	7.09689e-07		0.0136	-1.46592e-05			0.0136	6.95218e-06		0.0136	3.86159e-06
																							0.0137	1.436e-05		0.0137	5.01019e-06			0.0137	4.63147e-06		0.0137	-1.50922e-05			0.0137	-2.35372e-06		0.0137	2.65358e-05
																							0.0138	2.38903e-05		0.0138	3.026e-06			0.0138	-7.95144e-07		0.0138	-6.32517e-06			0.0138	-7.72654e-06		0.0138	3.55529e-05
																							0.0139	2.0441e-05		0.0139	-1.20675e-05			0.0139	-1.44789e-05		0.0139	8.59365e-06			0.0139	-4.39871e-06		0.0139	3.52217e-05
																							0.014	2.03212e-06		0.014	-2.07213e-05			0.014	-2.39782e-05		0.014	1.98121e-05			0.014	5.52047e-07		0.014	3.29366e-05
																							0.0141	-1.19568e-05		0.0141	-1.03797e-05			0.0141	-1.99629e-05		0.0141	1.88315e-05			0.0141	4.25814e-06		0.0141	2.81394e-05
																							0.0142	-1.72949e-05		0.0142	2.26505e-06			0.0142	-2.62511e-06		0.0142	1.12784e-05			0.0142	7.91615e-06		0.0142	1.68162e-05
																							0.0143	-2.55935e-05		0.0143	-2.87169e-06			0.0143	1.8159e-05		0.0143	8.26512e-06			0.0143	4.49218e-06		0.0143	-4.25827e-07
																							0.0144	-3.40769e-05		0.0144	-1.41633e-05			0.0144	2.51661e-05		0.0144	8.01204e-06			0.0144	-7.60097e-06		0.0144	-1.52618e-05
																							0.0145	-3.38792e-05		0.0145	-1.38204e-05			0.0145	1.58348e-05		0.0145	-1.2429e-07			0.0145	-1.37851e-05		0.0145	-2.58893e-05
																							0.0146	-2.43402e-05		0.0146	-6.62588e-06			0.0146	1.98843e-06		0.0146	-1.55212e-05			0.0146	-6.38829e-06		0.0146	-3.54099e-05
																							0.0147	-1.30159e-05		0.0147	-7.11842e-06			0.0147	-1.13471e-05		0.0147	-2.2092e-05			0.0147	1.09962e-05		0.0147	-3.81488e-05
																							0.0148	-5.99873e-06		0.0148	-1.06422e-05			0.0148	-2.1633e-05		0.0148	-7.84666e-06			0.0148	3.21446e-05		0.0148	-2.11916e-05
																							0.0149	-2.24324e-06		0.0149	-6.92075e-06			0.0149	-2.62339e-05		0.0149	1.22807e-05			0.0149	4.6403e-05		0.0149	1.5467e-05
																							0.015	-4.54334e-06		0.015	-5.66901e-06			0.015	-2.55818e-05		0.015	9.65136e-06			0.015	4.35352e-05		0.015	4.68965e-05
																							0.0151	-7.62501e-06		0.0151	-1.13226e-05			0.0151	-1.89416e-05		0.0151	-1.40906e-05			0.0151	2.61397e-05		0.0151	5.01162e-05
																							0.0152	4.4531e-06		0.0152	-1.45406e-05			0.0152	-6.81301e-06		0.0152	-3.35185e-05			0.0152	1.01144e-05		0.0152	3.42919e-05
																							0.0153	3.05436e-05		0.0153	-1.77869e-05			0.0153	-1.70098e-07		0.0153	-3.81153e-05			0.0153	3.80968e-06		0.0153	2.24315e-05
																							0.0154	4.84457e-05		0.0154	-2.89602e-05			0.0154	-7.45205e-06		0.0154	-3.14768e-05			0.0154	2.45145e-06		0.0154	2.35122e-05
																							0.0155	3.97056e-05		0.0155	-4.22163e-05			0.0155	-1.62569e-05		0.0155	-2.05081e-05			0.0155	-1.92275e-06		0.0155	2.92176e-05
																							0.0156	1.36759e-05		0.0156	-4.20157e-05			0.0156	-1.10366e-05		0.0156	-1.16392e-05			0.0156	-2.04151e-05		0.0156	2.69115e-05
																							0.0157	-4.53301e-06		0.0157	-2.40161e-05			0.0157	2.2523e-07		0.0157	-4.20304e-06			0.0157	-4.52832e-05		0.0157	1.61067e-05
																							0.0158	-1.04908e-05		0.0158	-2.72783e-06			0.0158	-4.25192e-07		0.0158	1.07035e-07			0.0158	-4.92587e-05		0.0158	6.8926e-06
																							0.0159	-1.71156e-05		0.0159	9.88384e-06			0.0159	-7.61401e-06		0.0159	-4.31589e-06			0.0159	-2.82249e-05		0.0159	1.14948e-05
																							0.016	-2.5421e-05		0.016	1.64199e-05			0.016	-3.956e-06		0.016	-1.37023e-05			0.016	-1.57242e-06		0.016	2.69298e-05
																							0.0161	-2.30314e-05		0.0161	2.09727e-05			0.0161	3.81142e-06		0.0161	-1.64895e-05			0.0161	1.58264e-05		0.0161	3.3543e-05
																							0.0162	-6.50828e-06		0.0162	1.54473e-05			0.0162	-8.99289e-07		0.0162	-1.04143e-05			0.0162	2.13789e-05		0.0162	2.41353e-05
																							0.0163	6.12112e-06		0.0163	9.01145e-07			0.0163	-8.87971e-06		0.0163	-6.49247e-06			0.0163	2.11222e-05		0.0163	6.51533e-06
																							0.0164	-1.8159e-06		0.0164	-9.4382e-06			0.0164	-2.78838e-06		0.0164	-1.23197e-05			0.0164	1.58395e-05		0.0164	-9.14871e-06
																							0.0165	-2.25319e-05		0.0165	-1.45866e-05			0.0165	1.46396e-05		0.0165	-2.36974e-05			0.0165	4.0014e-06		0.0165	-1.12235e-05
																							0.0166	-3.14962e-05		0.0166	-1.25346e-05			0.0166	2.76262e-05		0.0166	-2.79931e-05			0.0166	-7.29919e-06		0.0166	1.16247e-08
																							0.0167	-1.89473e-05		0.0167	-1.14558e-06			0.0167	2.60443e-05		0.0167	-1.76257e-05			0.0167	-1.68202e-05		0.0167	9.03274e-06
																							0.0168	-1.81587e-06		0.0168	7.19382e-06			0.0168	1.42857e-05		0.0168	2.34283e-07			0.0168	-2.7051e-05		0.0168	1.29422e-05
																							0.0169	2.63543e-06		0.0169	6.04092e-06			0.0169	4.84549e-06		0.0169	1.35682e-05			0.0169	-3.5392e-05		0.0169	1.70366e-05
																							0.017	-5.98039e-06		0.017	3.59229e-07			0.017	5.41241e-06		0.017	1.32339e-05			0.017	-4.20038e-05		0.017	1.68039e-05
																							0.0171	-1.78846e-05		0.0171	-1.67006e-06			0.0171	8.47276e-06		0.0171	2.9444e-06			0.0171	-4.3103e-05		0.0171	1.58473e-05
																							0.0172	-2.43669e-05		0.0172	3.99754e-06			0.0172	-5.47114e-06		0.0172	-3.23841e-06			0.0172	-3.01484e-05		0.0172	2.50063e-05
																							0.0173	-2.53492e-05		0.0173	9.72594e-06			0.0173	-3.51392e-05		0.0173	-7.61684e-07			0.0173	-5.51961e-06		0.0173	3.15968e-05
																							0.0174	-2.17092e-05		0.0174	1.0591e-05			0.0174	-5.13351e-05		0.0174	4.72397e-06			0.0174	1.70584e-05		0.0174	2.04829e-05
																							0.0175	-1.0633e-05		0.0175	6.9694e-06			0.0175	-3.95708e-05		0.0175	1.06837e-05			0.0175	2.65991e-05		0.0175	3.24122e-06
																							0.0176	8.70341e-06		0.0176	-3.68304e-06			0.0176	-1.73897e-05		0.0176	1.18082e-05			0.0176	2.23471e-05		0.0176	-1.98231e-06
																							0.0177	2.70077e-05		0.0177	-1.67952e-05			0.0177	-4.19672e-06		0.0177	-2.48539e-07			0.0177	1.20519e-05		0.0177	-4.10713e-07
																							0.0178	2.92234e-05		0.0178	-1.90529e-05			0.0178	-3.12796e-06		0.0178	-2.06841e-05			0.0178	6.7312e-06		0.0178	-9.36975e-06
																							0.0179	1.20168e-05		0.0179	-6.87788e-07			0.0179	-7.97824e-06		0.0179	-3.21593e-05			0.0179	7.33613e-06		0.0179	-2.40201e-05
																							0.018	-1.4483e-05		0.018	2.62521e-05			0.018	-8.55117e-06		0.018	-2.57875e-05			0.018	3.57598e-06		0.018	-2.46876e-05
																							0.0181	-3.15951e-05		0.0181	3.37854e-05			0.0181	-2.20477e-06		0.0181	-1.14954e-05			0.0181	-1.1645e-05		0.0181	-1.11871e-05
																							0.0182	-2.74253e-05		0.0182	1.35506e-05			0.0182	1.23589e-06		0.0182	-5.64737e-07			0.0182	-3.23119e-05		0.0182	5.3534e-06
																							0.0183	-1.6683e-05		0.0183	-1.27713e-05			0.0183	-3.07419e-06		0.0183	3.64817e-06			0.0183	-4.07992e-05		0.0183	2.00622e-05
																							0.0184	-1.9761e-05		0.0184	-2.25941e-05			0.0184	-9.33045e-06		0.0184	1.61184e-06			0.0184	-2.68333e-05		0.0184	2.6831e-05
																							0.0185	-3.21447e-05		0.0185	-1.43766e-05			0.0185	-1.38071e-05		0.0185	-2.55434e-06			0.0185	-3.04889e-06		0.0185	2.40524e-05
																							0.0186	-3.56711e-05		0.0186	-2.99893e-06			0.0186	-1.64111e-05		0.0186	-5.86414e-06			0.0186	8.459e-06		0.0186	2.12101e-05
																							0.0187	-2.11276e-05		0.0187	-8.95821e-07			0.0187	-1.53033e-05		0.0187	-1.12853e-05			0.0187	5.53674e-07		0.0187	2.05043e-05
																							0.0188	4.73855e-06		0.0188	-3.91111e-06			0.0188	-1.21998e-05		0.0188	-2.46025e-05			0.0188	-2.2896e-06		0.0188	1.73258e-05
																							0.0189	2.23855e-05		0.0189	4.79855e-06			0.0189	-1.17171e-05		0.0189	-4.31059e-05			0.0189	1.53116e-05		0.0189	9.05816e-06
																							0.019	2.04497e-05		0.019	3.03304e-05			0.019	-1.00022e-05		0.019	-4.94777e-05			0.019	2.57521e-05		0.019	-4.225e-06
																							0.0191	1.00827e-05		0.0191	5.67568e-05			0.0191	-4.59136e-06		0.0191	-3.37913e-05			0.0191	1.25708e-05		0.0191	-1.38812e-05
																							0.0192	8.17722e-06		0.0192	6.48662e-05			0.0192	-2.9303e-06		0.0192	-1.11668e-05			0.0192	-3.38644e-06		0.0192	-1.27567e-05
																							0.0193	1.11387e-05		0.0193	4.77317e-05			0.0193	-6.03372e-06		0.0193	9.43732e-07			0.0193	-6.65948e-06		0.0193	-9.19751e-06
																							0.0194	-7.61824e-07		0.0194	1.89345e-05			0.0194	-9.77958e-06		0.0194	1.2165e-06			0.0194	-1.62987e-06		0.0194	-1.08643e-05
																							0.0195	-3.04386e-05		0.0195	3.59194e-06			0.0195	-1.73359e-05		0.0195	-2.45551e-06			0.0195	2.88486e-06		0.0195	-1.19904e-05
																							0.0196	-5.52236e-05		0.0196	6.65527e-06			0.0196	-3.07971e-05		0.0196	-5.03978e-06			0.0196	3.22375e-06		0.0196	-1.10308e-05
																							0.0197	-0.000253224		0.0197	-0.000244763			0.0197	-0.000281445		0.0197	-0.000246432			0.0197	-0.000192799		0.0197	-0.000221611
																							0.0198	-0.0016878		0.0198	-0.00206787			0.0198	-0.0019944		0.0198	-0.00198169			0.0198	-0.00166084		0.0198	-0.0017536
																							0.0199	-0.00746685		0.0199	-0.00918007			0.0199	-0.00877199		0.0199	-0.00886612			0.0199	-0.00764823		0.0199	-0.00796771
																							0.02	-0.0198797		0.02	-0.0238393			0.02	-0.0232485		0.02	-0.0235771			0.02	-0.0210373		0.02	-0.0218849
																							0.0201	-0.0315568		0.0201	-0.0365738			0.0201	-0.0371438		0.0201	-0.0377624			0.0201	-0.0357143		0.0201	-0.0371578
																							0.0202	-0.0295023		0.0202	-0.0328878			0.0202	-0.036095		0.0202	-0.0368525			0.0202	-0.0389172		0.0202	-0.0404791
																							0.0203	-0.0153832		0.0203	-0.0165209			0.0203	-0.0216244		0.0203	-0.0222901			0.0203	-0.029222		0.0203	-0.0303545
																							0.0204	-0.00390285		0.0204	-0.00420285			0.0204	-0.00896507		0.0204	-0.00946352			0.0204	-0.0177883		0.0204	-0.0184201
																							0.0205	-0.000974681		0.0205	-0.00135205			0.0205	-0.00465181		0.0205	-0.00502341			0.0205	-0.0114266		0.0205	-0.0117785
																							0.0206	-0.00193875		0.0206	-0.00241768			0.0206	-0.00456996		0.0206	-0.00484972			0.0206	-0.00879245		0.0206	-0.00902634
																							0.0207	-0.00287782		0.0207	-0.00333948			0.0207	-0.00491978		0.0207	-0.00513199			0.0207	-0.00750046		0.0207	-0.00767355
																							0.0208	-0.00313715		0.0208	-0.0035507			0.0208	-0.00487646		0.0208	-0.00504214			0.0208	-0.00663929		0.0208	-0.0067712
																							0.0209	-0.00302286		0.0209	-0.00340666			0.0209	-0.00459516		0.0209	-0.00472893			0.0209	-0.00595999		0.0209	-0.00607249
																							0.021	-0.00281486		0.021	-0.00317568			0.021	-0.00426614		0.021	-0.00438655			0.021	-0.00540169		0.021	-0.00551203
																							0.0211	-0.00261423		0.0211	-0.00293947			0.0211	-0.00395806		0.0211	-0.00407804			0.0211	-0.00494055		0.0211	-0.00504828
																							0.0212	-0.00244067		0.0212	-0.00271928			0.0212	-0.00368813		0.0212	-0.00380128			0.0212	-0.00455678		0.0212	-0.00466545
																							0.0213	-0.00229159		0.0213	-0.00252567			0.0213	-0.00344956		0.0213	-0.00354703			0.0213	-0.00422211		0.0213	-0.00434249
																							0.0214	-0.00215687		0.0214	-0.00236136			0.0214	-0.00323326		0.0214	-0.00331915			0.0214	-0.00392046		0.0214	-0.00405212
																							0.0215	-0.00202368		0.0215	-0.0022148			0.0215	-0.00303758		0.0215	-0.00311781			0.0215	-0.00365121		0.0215	-0.00378551
																							0.0216	-0.00189339		0.0216	-0.00207759			0.0216	-0.00285723		0.0216	-0.0029327			0.0216	-0.00341721		0.0216	-0.00354563
																							0.0217	-0.00176713		0.0217	-0.00195392			0.0217	-0.00268693		0.0217	-0.00276426			0.0217	-0.00321463		0.0217	-0.00333552
																							0.0218	-0.00164508		0.0218	-0.00184147			0.0218	-0.00252867		0.0218	-0.00262074			0.0218	-0.0030321		0.0218	-0.00314511
																							0.0219	-0.00154071		0.0219	-0.00173137			0.0219	-0.00238185		0.0219	-0.00249512			0.0219	-0.00286316		0.0219	-0.00296128
																							0.022	-0.00146027		0.022	-0.00162409			0.022	-0.00224397		0.022	-0.00237063			0.022	-0.00270869		0.022	-0.00279027
																							0.0221	-0.00139668		0.0221	-0.00153434			0.0221	-0.00212076		0.0221	-0.0022392			0.0221	-0.00257167		0.0221	-0.00264131
																							0.0222	-0.00134599		0.0222	-0.00147311			0.0222	-0.00202172		0.0222	-0.00210719			0.0222	-0.00245101		0.0222	-0.00251526
																							0.0223	-0.00130205		0.0223	-0.00142393			0.0223	-0.00193907		0.0223	-0.00198509			0.0223	-0.00233977		0.0223	-0.00241195
																							0.0224	-0.00125344		0.0224	-0.00136941			0.0224	-0.00185225		0.0224	-0.00188015			0.0224	-0.00223419		0.0224	-0.00232123
																							0.0225	-0.00119239		0.0225	-0.00130781			0.0225	-0.00175546		0.0225	-0.00179385			0.0225	-0.00213801		0.0225	-0.00222264
																							0.0226	-0.00111883		0.0226	-0.00124212			0.0226	-0.00166205		0.0226	-0.00172127			0.0226	-0.00205674		0.0226	-0.00211463
																							0.0227	-0.00104702		0.0227	-0.00118643			0.0227	-0.00158869		0.0227	-0.00165647			0.0227	-0.00198786		0.0227	-0.00201881
																							0.0228	-0.000992302		0.0228	-0.00114973			0.0228	-0.00153701		0.0228	-0.00159375			0.0228	-0.00191966		0.0228	-0.00194769
																							0.0229	-0.000948586		0.0229	-0.0011208			0.0229	-0.0014902		0.0229	-0.00152836			0.0229	-0.00185315		0.0229	-0.00189604
																							0.023	-0.000901952		0.023	-0.00108416			0.023	-0.00143672		0.023	-0.00146284			0.023	-0.00180222		0.023	-0.00184835
																							0.0231	-0.000863784		0.0231	-0.00103264			0.0231	-0.00138505		0.0231	-0.00140384			0.0231	-0.00177043		0.0231	-0.00178733
																							0.0232	-0.000852758		0.0232	-0.00097746			0.0232	-0.00134608		0.0232	-0.00135935			0.0232	-0.00174714		0.0232	-0.00171638
																							0.0233	-0.000859288		0.0233	-0.000939017			0.0233	-0.00132241		0.0233	-0.00133329			0.0233	-0.00172788		0.0233	-0.00165831
																							0.0234	-0.000862215		0.0234	-0.000927724			0.0234	-0.00131882		0.0234	-0.0013176			0.0234	-0.00171929		0.0234	-0.00162711
																							0.0235	-0.000857892		0.0235	-0.000941236			0.0235	-0.0013388		0.0235	-0.00130506			0.0235	-0.00171914		0.0235	-0.00161977
																							0.0236	-0.000857023		0.0236	-0.000966051			0.0236	-0.00137815		0.0236	-0.00130455			0.0236	-0.00171981		0.0236	-0.00162128
																							0.0237	-0.000870461		0.0237	-0.000990813			0.0237	-0.00142352		0.0237	-0.00132199			0.0237	-0.00171692		0.0237	-0.00162122
																							0.0238	-0.000899974		0.0238	-0.00100845			0.0238	-0.00145902		0.0238	-0.00135024			0.0238	-0.00170702		0.0238	-0.00162176
																							0.0239	-0.00092876		0.0239	-0.00101469			0.0239	-0.00147933		0.0239	-0.00138203			0.0239	-0.00168471		0.0239	-0.0016235
																							0.024	-0.000933481		0.024	-0.00101345			0.024	-0.00148856		0.024	-0.00141277			0.024	-0.00164349		0.024	-0.00162554
																							0.0241	-0.000918159		0.0241	-0.00100625			0.0241	-0.00148598		0.0241	-0.00143792			0.0241	-0.00158052		0.0241	-0.00162281
																							0.0242	-0.000903989		0.0242	-0.000990589			0.0242	-0.00147027		0.0242	-0.0014599			0.0242	-0.00150424		0.0242	-0.00160467
																							0.0243	-0.000887813		0.0243	-0.000966563			0.0243	-0.0014408		0.0243	-0.00148159			0.0243	-0.00143317		0.0243	-0.00156598
																							0.0244	-0.000856044		0.0244	-0.000933423			0.0244	-0.00139389		0.0244	-0.00149103			0.0244	-0.00136905		0.0244	-0.00150879
																							0.0245	-0.000814703		0.0245	-0.000896352			0.0245	-0.00133275		0.0245	-0.00147513			0.0245	-0.00129193		0.0245	-0.00144731
																							0.0246	-0.000777052		0.0246	-0.00086269			0.0246	-0.00126088		0.0246	-0.00143257			0.0246	-0.00119851		0.0246	-0.00139131
																							0.0247	-0.000742832		0.0247	-0.000831893			0.0247	-0.00117877		0.0247	-0.00136968			0.0247	-0.00111538		0.0247	-0.00132894
																							0.0248	-0.000701007		0.0248	-0.000797333			0.0248	-0.00110263		0.0248	-0.00130246			0.0248	-0.00106172		0.0248	-0.00125749
																							0.0249	-0.000654578		0.0249	-0.000755944			0.0249	-0.00104689		0.0249	-0.00124215			0.0249	-0.00101689		0.0249	-0.00118843
																							0.025	-0.000621825		0.025	-0.000710434			0.025	-0.0010005		0.025	-0.00118435			0.025	-0.000948738		0.025	-0.00112418
																							0.0251	-0.000602648		0.0251	-0.000663941			0.0251	-0.000953933		0.0251	-0.00113022			0.0251	-0.000865374		0.0251	-0.00105834
																							0.0252	-0.000575992		0.0252	-0.000618728			0.0252	-0.000916757		0.0252	-0.00108399			0.0252	-0.00080577		0.0252	-0.000985059
																							0.0253	-0.000532542		0.0253	-0.000579417			0.0253	-0.000892248		0.0253	-0.0010403			0.0253	-0.00078461		0.0253	-0.000911506
																							0.0254	-0.000489641		0.0254	-0.000553171			0.0254	-0.000872299		0.0254	-0.00100205			0.0254	-0.000780668		0.0254	-0.00085508
																							0.0255	-0.000466741		0.0255	-0.000540602			0.0255	-0.000855963		0.0255	-0.000974846			0.0255	-0.000768973		0.0255	-0.000823584
																							0.0256	-0.000458339		0.0256	-0.000528199			0.0256	-0.00084823		0.0256	-0.00096035			0.0256	-0.000745241		0.0256	-0.000805707
																							0.0257	-0.000448528		0.0257	-0.000504077			0.0257	-0.000849211		0.0257	-0.000963026			0.0257	-0.000728639		0.0257	-0.000786807
																							0.0258	-0.000433558		0.0258	-0.000478812			0.0258	-0.000852982		0.0258	-0.000974592			0.0258	-0.000743069		0.0258	-0.000775585
																							0.0259	-0.000426502		0.0259	-0.000473478			0.0259	-0.000854643		0.0259	-0.000976649			0.0259	-0.000794243		0.0259	-0.00079246
																							0.026	-0.0004443		0.026	-0.000497734			0.026	-0.000853179		0.026	-0.000970094			0.026	-0.0008839		0.026	-0.000841953
																							0.0261	-0.000483011		0.0261	-0.000545038			0.0261	-0.00085086		0.0261	-0.000976187			0.0261	-0.00101343		0.0261	-0.000919648
																							0.0262	-0.000521865		0.0262	-0.000594919			0.0262	-0.000856202		0.0262	-0.00100746			0.0262	-0.00116923		0.0262	-0.00102344
																							0.0263	-0.000545963		0.0263	-0.000634166			0.0263	-0.000879976		0.0263	-0.00105445			0.0263	-0.00134591		0.0263	-0.00115328
																							0.0264	-0.000553486		0.0264	-0.000672199			0.0264	-0.000921805		0.0264	-0.00110601			0.0264	-0.00155264		0.0264	-0.00130752
																							0.0265	-0.000558951		0.0265	-0.000735599			0.0265	-0.000966666		0.0265	-0.00116615			0.0265	-0.00179563		0.0265	-0.0014883
																							0.0266	-0.000592966		0.0266	-0.000842248			0.0266	-0.000998371		0.0266	-0.00124023			0.0266	-0.00210247		0.0266	-0.00170871
																							0.0267	-0.000665216		0.0267	-0.000980476			0.0267	-0.00101719		0.0267	-0.00132317			0.0267	-0.00250167		0.0267	-0.00199162
																							0.0268	-0.00075112		0.0268	-0.00113077			0.0268	-0.00103764		0.0268	-0.00140167			0.0268	-0.00295168		0.0268	-0.00235842
																							0.0269	-0.000838563		0.0269	-0.00129475			0.0269	-0.0010697		0.0269	-0.00147096			0.0269	-0.00337716		0.0269	-0.00281239
																							0.027	-0.000939072		0.027	-0.00148412			0.027	-0.00111057		0.027	-0.00155214			0.027	-0.00376231		0.027	-0.00331798
																							0.0271	-0.00106071		0.0271	-0.00170609			0.0271	-0.00114494		0.0271	-0.00166578			0.0271	-0.00413438		0.0271	-0.00379743
																							0.0272	-0.00120907		0.0272	-0.00196987			0.0272	-0.00116575		0.0272	-0.00179999			0.0272	-0.00445835		0.0272	-0.00417608
																							0.0273	-0.00139928		0.0273	-0.00227035			0.0273	-0.00119486		0.0273	-0.00193956			0.0273	-0.00463021		0.0273	-0.00442807
																							0.0274	-0.0016353		0.0274	-0.00256745			0.0274	-0.00125509		0.0274	-0.00209354			0.0274	-0.00459937		0.0274	-0.00456267
																							0.0275	-0.00188213		0.0275	-0.00281734			0.0275	-0.00134028		0.0275	-0.00227662			0.0275	-0.00440965		0.0275	-0.00459865
																							0.0276	-0.00209155		0.0276	-0.00300163			0.0276	-0.00143504		0.0276	-0.00249517			0.0276	-0.00412949		0.0276	-0.00455847
																							0.0277	-0.0022516		0.0277	-0.0031175			0.0277	-0.00153853		0.0277	-0.00273366			0.0277	-0.00380048		0.0277	-0.00444473
																							0.0278	-0.00237529		0.0278	-0.00316551			0.0278	-0.00165479		0.0278	-0.00295876			0.0278	-0.00343851		0.0278	-0.00424043
																							0.0279	-0.00247398		0.0279	-0.00314326			0.0279	-0.00177075		0.0279	-0.00314836			0.0279	-0.00305939		0.0279	-0.0039496
																							0.028	-0.00255514		0.028	-0.00306116			0.028	-0.00187158		0.028	-0.00330206			0.028	-0.00268553		0.028	-0.00360155
																							0.0281	-0.00261557		0.0281	-0.00295086			0.0281	-0.00195997		0.0281	-0.00342044			0.0281	-0.00231908		0.0281	-0.00322436
																							0.0282	-0.00264169		0.0282	-0.0028276			0.0282	-0.00203081		0.0282	-0.00349329			0.0282	-0.00193677		0.0282	-0.00283582
																							0.0283	-0.00261769		0.0283	-0.00267824			0.0283	-0.00207146		0.0283	-0.00351005			0.0283	-0.00153308		0.0283	-0.00245035
																							0.0284	-0.002538		0.0284	-0.0024939			0.0284	-0.00208384		0.0284	-0.00346953			0.0284	-0.00113168		0.0284	-0.0020751
																							0.0285	-0.00241225		0.0285	-0.00228093			0.0285	-0.00207766		0.0285	-0.00338598			0.0285	-0.000752569		0.0285	-0.00170283
																							0.0286	-0.00225677		0.0286	-0.00205548			0.0286	-0.00205861		0.0286	-0.00327769			0.0286	-0.000400769		0.0286	-0.0013301
																							0.0287	-0.00208593		0.0287	-0.00182782			0.0287	-0.00203546		0.0287	-0.00315248			0.0287	-8.36178e-05		0.0287	-0.000971247
																							0.0288	-0.0019005		0.0288	-0.0015889			0.0288	-0.00200707		0.0288	-0.00300802			0.0288	0.000181029		0.0288	-0.000651444
																							0.0289	-0.0016954		0.0289	-0.00132902			0.0289	-0.00195585		0.0289	-0.00284037			0.0289	0.000385912		0.0289	-0.000379828
																							0.029	-0.00148228		0.029	-0.00106187			0.029	-0.00187189		0.029	-0.00265157			0.029	0.000554708		0.029	-0.000138218
																							0.0291	-0.0012714		0.0291	-0.000819869			0.0291	-0.00175957		0.0291	-0.0024359			0.0291	0.000715499		0.0291	8.77029e-05
																							0.0292	-0.00105709		0.0292	-0.000615828			0.0292	-0.00163108		0.0292	-0.0021886			0.0292	0.000862492		0.0292	0.000290199
																							0.0293	-0.00083479		0.0293	-0.000429222			0.0293	-0.00150713		0.0293	-0.00193643			0.0293	0.000967212		0.0293	0.000456292
																							0.0294	-0.000614896		0.0294	-0.000238484			0.0294	-0.00139159		0.0294	-0.00171123			0.0294	0.00102031		0.0294	0.000581491
																							0.0295	-0.000419488		0.0295	-4.4198e-05			0.0295	-0.00127245		0.0295	-0.00151503			0.0295	0.00104279		0.0295	0.000673258
																							0.0296	-0.000260228		0.0296	0.000131992			0.0296	-0.00115885		0.0296	-0.00133535			0.0296	0.00104957		0.0296	0.000739983
																							0.0297	-0.000123714		0.0297	0.000273622			0.0297	-0.0010581		0.0297	-0.00116162			0.0297	0.00103206		0.0297	0.000781413
																							0.0298	8.76248e-06		0.0298	0.000384335			0.0298	-0.000947202		0.0298	-0.00098805			0.0298	0.000996407		0.0298	0.000803812
																							0.0299	0.000137873		0.0299	0.000469997			0.0299	-0.000818015		0.0299	-0.000811955			0.0299	0.000963331		0.0299	0.000819469
																							0.03	0.000250748		0.03	0.000531467			0.03	-0.000696183		0.03	-0.000638482			0.03	0.000935533		0.03	0.000825386
																							0.0301	0.00034654		0.0301	0.000568223			0.0301	-0.000604681		0.0301	-0.000484191			0.0301	0.000906856		0.0301	0.000811661
																							0.0302	0.000438984		0.0302	0.00058596			0.0302	-0.000541827		0.0302	-0.000356354			0.0302	0.000880709		0.0302	0.000782259
																							0.0303	0.000528545		0.0303	0.000601495			0.0303	-0.000488786		0.0303	-0.000242328			0.0303	0.000857837		0.0303	0.000749415
																							0.0304	0.000599785		0.0304	0.000626467			0.0304	-0.000423349		0.0304	-0.000129203			0.0304	0.000828919		0.0304	0.000723209
																							0.0305	0.000643253		0.0305	0.000652683			0.0305	-0.00033497		0.0305	-2.02915e-05			0.0305	0.000791619		0.0305	0.000706521
																							0.0306	0.000667103		0.0306	0.000665566			0.0306	-0.000238196		0.0306	7.22642e-05			0.0306	0.000757444		0.0306	0.000692675
																							0.0307	0.000686748		0.0307	0.000659481			0.0307	-0.000151705		0.0307	0.000144457			0.0307	0.000736743		0.0307	0.000672698
																							0.0308	0.000700663		0.0308	0.000642232			0.0308	-8.09769e-05		0.0308	0.00019954			0.0308	0.000729733		0.0308	0.000641963
																							0.0309	0.000700098		0.0309	0.000630186			0.0309	-2.60316e-05		0.0309	0.000239672			0.0309	0.000721295		0.0309	0.000606173
																							0.031	0.000694226		0.031	0.000626268			0.031	1.73433e-05		0.031	0.000271503			0.031	0.000691722		0.031	0.000578517
																							0.0311	0.000690393		0.0311	0.000616034			0.0311	5.07866e-05		0.0311	0.000299514			0.0311	0.000648577		0.0311	0.00055855
																							0.0312	0.000683195		0.0312	0.000590138			0.0312	7.2948e-05		0.0312	0.000317486			0.0312	0.000617117		0.0312	0.000532172
																							0.0313	0.000673965		0.0313	0.000554453			0.0313	9.34594e-05		0.0313	0.00031912			0.0313	0.000601976		0.0313	0.000500907
																							0.0314	0.000666054		0.0314	0.000517646			0.0314	0.00012099		0.0314	0.000307018			0.0314	0.000586923		0.0314	0.000478087
																							0.0315	0.000655174		0.0315	0.000488719			0.0315	0.000149053		0.0315	0.000289032			0.0315	0.000564767		0.0315	0.000461287
																							0.0316	0.000633892		0.0316	0.000471395			0.0316	0.000168108		0.0316	0.000270251			0.0316	0.000544225		0.0316	0.000438876
																							0.0317	0.000595421		0.0317	0.00045124			0.0317	0.000180358		0.0317	0.000256856			0.0317	0.000531276		0.0317	0.000412246
																							0.0318	0.000542683		0.0318	0.000419623			0.0318	0.000193782		0.0318	0.000251869			0.0318	0.000522783		0.0318	0.000393989
																							0.0319	0.000495289		0.0319	0.000386475			0.0319	0.00020864		0.0319	0.000244463			0.0319	0.000508843		0.0319	0.000386816
																							0.032	0.000464604		0.032	0.000360467			0.032	0.000219644		0.032	0.00022119			0.032	0.000479012		0.032	0.000383596
																							0.0321	0.00044195		0.0321	0.000345237			0.0321	0.000224166		0.0321	0.000186253			0.0321	0.000445151		0.0321	0.000372051
																							0.0322	0.000420794		0.0322	0.000337851			0.0322	0.000218667		0.0322	0.000158411			0.0322	0.000432742		0.0322	0.000340451
																							0.0323	0.000401082		0.0323	0.000331735			0.0323	0.000200293		0.0323	0.000141359			0.0323	0.000444646		0.0323	0.000291899
																							0.0324	0.000386157		0.0324	0.000329032			0.0324	0.000172242		0.0324	0.000122741			0.0324	0.000462331		0.0324	0.000239775
																							0.0325	0.000380604		0.0325	0.000330362			0.0325	0.000142939		0.0325	0.000100848			0.0325	0.000469235		0.0325	0.000194419
																							0.0326	0.000377992		0.0326	0.000326503			0.0326	0.00012485		0.0326	8.6062e-05			0.0326	0.000466125		0.0326	0.000159659
																							0.0327	0.000372938		0.0327	0.000309634			0.0327	0.000123871		0.0327	8.69254e-05			0.0327	0.000465164		0.0327	0.000128085
																							0.0328	0.00036902		0.0328	0.000281588			0.0328	0.000127204		0.0328	9.68166e-05			0.0328	0.000469229		0.0328	9.13169e-05
																							0.0329	0.000362011		0.0329	0.000253441			0.0329	0.00012275		0.0329	9.62757e-05			0.0329	0.000471221		0.0329	4.90514e-05
																							0.033	0.000346881		0.033	0.000236672			0.033	0.000118539		0.033	7.91098e-05			0.033	0.000466756		0.033	5.13031e-06
																							0.0331	0.000327828		0.0331	0.00023291			0.0331	0.000120804		0.0331	5.33392e-05			0.0331	0.00045375		0.0331	-4.23674e-05
																							0.0332	0.000309844		0.0332	0.000235298			0.0332	0.000121431		0.0332	2.76814e-05			0.0332	0.000434294		0.0332	-0.000100956
																							0.0333	0.000294304		0.0333	0.000235387			0.0333	0.000121651		0.0333	1.0837e-05			0.0333	0.000412902		0.0333	-0.000166137
																							0.0334	0.000285103		0.0334	0.0002316			0.0334	0.000130556		0.0334	4.34169e-06			0.0334	0.000394356		0.0334	-0.000225076
																							0.0335	0.000285957		0.0335	0.000219964			0.0335	0.000139433		0.0335	2.29068e-06			0.0335	0.000380497		0.0335	-0.000278139
																							0.0336	0.000287129		0.0336	0.000198731			0.0336	0.000136384		0.0336	-2.99202e-06			0.0336	0.000368141		0.0336	-0.000336696
																							0.0337	0.000280413		0.0337	0.000179435			0.0337	0.000129403		0.0337	-1.33323e-05			0.0337	0.000356626		0.0337	-0.000404589
																							0.0338	0.000273716		0.0338	0.000169557			0.0338	0.000127457		0.0338	-1.53546e-05			0.0338	0.000352769		0.0338	-0.000474793
																							0.0339	0.000272098		0.0339	0.000159369			0.0339	0.000128466		0.0339	-3.53127e-06			0.0339	0.000355648		0.0339	-0.000543323
																							0.034	0.000266823		0.034	0.000143378			0.034	0.000130384		0.034	3.15071e-06			0.034	0.00035299		0.034	-0.000617023
																							0.0341	0.000256384		0.0341	0.000126367			0.0341	0.000131512		0.0341	-1.24599e-05			0.0341	0.000342563		0.0341	-0.000697639
																							0.0342	0.000253925		0.0342	0.000103963			0.0342	0.000126591		0.0342	-4.33166e-05			0.0342	0.000332415		0.0342	-0.000776448
																							0.0343	0.00026517		0.0343	7.95093e-05			0.0343	0.000113764		0.0343	-6.89814e-05			0.0343	0.000318924		0.0343	-0.000851385
																							0.0344	0.000278696		0.0344	6.83579e-05			0.0344	9.92205e-05		0.0344	-8.05801e-05			0.0344	0.000297039		0.0344	-0.000933091
																							0.0345	0.000282977		0.0345	6.40105e-05			0.0345	8.99059e-05		0.0345	-8.43657e-05			0.0345	0.00027746		0.0345	-0.00102088
																							0.0346	0.000283368		0.0346	5.17487e-05			0.0346	9.11126e-05		0.0346	-8.75299e-05			0.0346	0.000270781		0.0346	-0.0011015
																							0.0347	0.00028302		0.0347	3.29738e-05			0.0347	0.000101356		0.0347	-8.91569e-05			0.0347	0.000271819		0.0347	-0.00117968
																							0.0348	0.00026913		0.0348	1.54507e-05			0.0348	0.000113039		0.0348	-8.1904e-05			0.0348	0.000266505		0.0348	-0.00126867
																							0.0349	0.000246654		0.0349	6.10563e-08			0.0349	0.000121048		0.0349	-6.70403e-05			0.0349	0.00024765		0.0349	-0.00136395
																							0.035	0.000238288		0.035	-1.99618e-05			0.035	0.000120949		0.035	-5.52716e-05			0.035	0.000220906		0.035	-0.0014532
																							0.0351	0.00024328		0.0351	-4.61929e-05			0.0351	0.000112115		0.0351	-5.65735e-05			0.0351	0.000200542		0.0351	-0.00153273
																							0.0352	0.00024231		0.0352	-7.6047e-05			0.0352	9.7089e-05		0.0352	-8.16132e-05			0.0352	0.000197331		0.0352	-0.00159949
																							0.0353	0.000229305		0.0353	-0.000106463			0.0353	7.93576e-05		0.0353	-0.000126888			0.0353	0.000208734		0.0353	-0.00164719
																							0.0354	0.000216076		0.0354	-0.000132138			0.0354	7.14346e-05		0.0354	-0.000167312			0.0354	0.000222314		0.0354	-0.00167559
																							0.0355	0.000214743		0.0355	-0.000158391			0.0355	8.26146e-05		0.0355	-0.000178175			0.0355	0.000230121		0.0355	-0.00168532
																							0.0356	0.000219269		0.0356	-0.000194455			0.0356	9.90118e-05		0.0356	-0.000161451			0.0356	0.000238391		0.0356	-0.00166646
																							0.0357	0.000214687		0.0357	-0.000242133			0.0357	9.51742e-05		0.0357	-0.000146229			0.0357	0.000253651		0.0357	-0.00162231
																							0.0358	0.000195198		0.0358	-0.000294023			0.0358	6.74296e-05		0.0358	-0.000149807			0.0358	0.00026409		0.0358	-0.00157389
																							0.0359	0.000165692		0.0359	-0.000335721			0.0359	3.85235e-05		0.0359	-0.000162171			0.0359	0.000256267		0.0359	-0.00153205
																							0.036	0.000142897		0.036	-0.000359919			0.036	2.95374e-05		0.036	-0.000168304			0.036	0.000236787		0.036	-0.00149602
																							0.0361	0.000140086		0.0361	-0.000371931			0.0361	3.8809e-05		0.0361	-0.000163854			0.0361	0.000217266		0.0361	-0.00145935
																							0.0362	0.00015122		0.0362	-0.000380689			0.0362	4.5769e-05		0.0362	-0.000155121			0.0362	0.000201014		0.0362	-0.0014108
																							0.0363	0.000158857		0.0363	-0.000392514			0.0363	3.6237e-05		0.0363	-0.00015158			0.0363	0.000191945		0.0363	-0.00135059
																							0.0364	0.000150341		0.0364	-0.000403978			0.0364	1.70025e-05		0.0364	-0.000151142			0.0364	0.000196077		0.0364	-0.00128593
																							0.0365	0.000132465		0.0365	-0.00040827			0.0365	7.7649e-07		0.0365	-0.000147004			0.0365	0.000201082		0.0365	-0.00121702
																							0.0366	0.000123678		0.0366	-0.000409434			0.0366	-8.13615e-06		0.0366	-0.000145832			0.0366	0.000184667		0.0366	-0.00114047
																							0.0367	0.000130274		0.0367	-0.000416328			0.0367	-1.06697e-05		0.0367	-0.000155635			0.0367	0.000156708		0.0367	-0.00105839
																							0.0368	0.000139865		0.0368	-0.000424653			0.0368	-8.43266e-06		0.0368	-0.000170222			0.0368	0.000145624		0.0368	-0.000975149
																							0.0369	0.000143724		0.0369	-0.000429105			0.0369	-1.6966e-06		0.0369	-0.000182916			0.0369	0.000153487		0.0369	-0.000889479
																							0.037	0.000146559		0.037	-0.000438053			0.037	5.68719e-06		0.037	-0.000193752			0.037	0.000162357		0.037	-0.000806382
																							0.0371	0.000146048		0.0371	-0.000458556			0.0371	5.03211e-06		0.0371	-0.000197708			0.0371	0.000158186		0.0371	-0.000729846
																							0.0372	0.000135054		0.0372	-0.000492161			0.0372	-8.47408e-06		0.0372	-0.000195739			0.0372	0.000146929		0.0372	-0.00065268
																							0.0373	0.000119713		0.0373	-0.000533658			0.0373	-2.63524e-05		0.0373	-0.000197248			0.0373	0.000142583		0.0373	-0.000570847
																							0.0374	0.000111679		0.0374	-0.000563133			0.0374	-3.6854e-05		0.0374	-0.000197706			0.0374	0.000138022		0.0374	-0.000496924
																							0.0375	0.00011519		0.0375	-0.000568785			0.0375	-3.65452e-05		0.0375	-0.000186032			0.0375	0.000119678		0.0375	-0.000445902
																							0.0376	0.00012225		0.0376	-0.000557671			0.0376	-2.93337e-05		0.0376	-0.000173768			0.0376	0.000100734		0.0376	-0.000412082
																							0.0377	0.000126008		0.0377	-0.000543888			0.0377	-2.49645e-05		0.0377	-0.000180939			0.0377	9.97433e-05		0.0377	-0.000370043
																							0.0378	0.000124339		0.0378	-0.000539252			0.0378	-3.06859e-05		0.0378	-0.000199414			0.0378	0.000108805		0.0378	-0.00030274
																							0.0379	0.00011153		0.0379	-0.000538095			0.0379	-4.21427e-05		0.0379	-0.000208493			0.0379	0.000111785		0.0379	-0.000224119
																							0.038	9.38446e-05		0.038	-0.000523517			0.038	-5.02774e-05		0.038	-0.000205198			0.038	0.000108517		0.038	-0.000163968
																							0.0381	8.57209e-05		0.0381	-0.000493616			0.0381	-4.79629e-05		0.0381	-0.00019806			0.0381	0.000104014		0.0381	-0.000128822
																							0.0382	8.47103e-05		0.0382	-0.000463699			0.0382	-3.83014e-05		0.0382	-0.000197157			0.0382	0.000101688		0.0382	-0.000101344
																							0.0383	8.60582e-05		0.0383	-0.000450094			0.0383	-3.32702e-05		0.0383	-0.000205482			0.0383	0.000104495		0.0383	-7.3219e-05
																							0.0384	9.37962e-05		0.0384	-0.00046006			0.0384	-3.56764e-05		0.0384	-0.000217138			0.0384	0.00010663		0.0384	-5.0886e-05
																							0.0385	0.000102299		0.0385	-0.000479246			0.0385	-4.30208e-05		0.0385	-0.000230331			0.0385	0.000104205		0.0385	-3.59408e-05
																							0.0386	9.9358e-05		0.0386	-0.000475927			0.0386	-5.27107e-05		0.0386	-0.000241925			0.0386	9.94504e-05		0.0386	-1.58347e-05
																							0.0387	8.67439e-05		0.0387	-0.00043962			0.0387	-5.6349e-05		0.0387	-0.000240217			0.0387	9.13425e-05		0.0387	1.05289e-05
																							0.0388	7.98143e-05		0.0388	-0.000396236			0.0388	-4.99489e-05		0.0388	-0.000222867			0.0388	8.33925e-05		0.0388	3.23498e-05
																							0.0389	7.74103e-05		0.0389	-0.00036187			0.0389	-4.01531e-05		0.0389	-0.000202425			0.0389	7.85909e-05		0.0389	5.34851e-05
																							0.039	6.59278e-05		0.039	-0.000326942			0.039	-3.50047e-05		0.039	-0.00019299			0.039	7.20649e-05		0.039	8.43752e-05
																							0.0391	5.22042e-05		0.0391	-0.000292008			0.0391	-3.6612e-05		0.0391	-0.00019577			0.0391	6.27358e-05		0.0391	0.000124416
																							0.0392	4.65122e-05		0.0392	-0.000264007			0.0392	-4.06793e-05		0.0392	-0.000198656			0.0392	5.3922e-05		0.0392	0.000168175
																							0.0393	4.35059e-05		0.0393	-0.000242404			0.0393	-4.35938e-05		0.0393	-0.00019932			0.0393	4.44264e-05		0.0393	0.000207339
																							0.0394	4.17264e-05		0.0394	-0.000226599			0.0394	-4.64094e-05		0.0394	-0.000208806			0.0394	3.17569e-05		0.0394	0.000236918
																							0.0395	4.49049e-05		0.0395	-0.000210861			0.0395	-4.99489e-05		0.0395	-0.000225899			0.0395	2.1189e-05		0.0395	0.0002517
																							0.0396	5.52626e-05		0.0396	-0.000187615			0.0396	-4.99939e-05		0.0396	-0.000238339			0.0396	1.52542e-05		0.0396	0.000247096
																							0.0397	7.17887e-05		0.0397	-0.000157843			0.0397	-4.35938e-05		0.0397	-0.00023824			0.0397	1.12928e-05		0.0397	0.000227751
																							0.0398	8.00389e-05		0.0398	-0.000131863			0.0398	-3.72924e-05		0.0398	-0.000225075			0.0398	1.3074e-05		0.0398	0.000211634
																							0.0399	6.67842e-05		0.0399	-0.000116697			0.0399	-3.8063e-05		0.0399	-0.000205166			0.0399	2.35685e-05		0.0399	0.00021671
																							0.04	4.47413e-05		0.04	-0.000106432			0.04	-4.44181e-05		0.04	-0.000190248			0.04	3.91211e-05		0.04	0.000237419
																							0.0401	3.55452e-05		0.0401	-9.64508e-05			0.0401	-5.29622e-05		0.0401	-0.000187451			0.0401	5.05425e-05		0.0401	0.000249503
																							0.0402	4.16726e-05		0.0402	-8.8447e-05			0.0402	-5.9989e-05		0.0402	-0.000196023			0.0402	4.55663e-05		0.0402	0.000245135
																							0.0403	4.87853e-05		0.0403	-8.13393e-05			0.0403	-6.03844e-05		0.0403	-0.00021584			0.0403	2.73594e-05		0.0403	0.000237674
																							0.0404	4.69068e-05		0.0404	-6.97676e-05			0.0404	-5.57654e-05		0.0404	-0.000237976			0.0404	1.48232e-05		0.0404	0.00023913
																							0.0405	3.88456e-05		0.0405	-5.34865e-05			0.0405	-5.57458e-05		0.0405	-0.000247905			0.0405	2.22127e-05		0.0405	0.000245951
																							0.0406	3.20615e-05		0.0406	-3.80435e-05			0.0406	-6.35699e-05		0.0406	-0.000244636			0.0406	4.39844e-05		0.0406	0.000245832
																							0.0407	2.94772e-05		0.0407	-2.08633e-05			0.0407	-6.92178e-05		0.0407	-0.000234173			0.0407	5.71149e-05		0.0407	0.000241195
																							0.0408	2.9786e-05		0.0408	-2.94493e-07			0.0408	-6.80015e-05		0.0408	-0.000224842			0.0408	4.83622e-05		0.0408	0.000240987
																							0.0409	2.92779e-05		0.0409	1.60941e-05			0.0409	-6.75655e-05		0.0409	-0.000228268			0.0409	2.95567e-05		0.0409	0.000241041
																							0.041	2.41027e-05		0.041	2.9416e-05			0.041	-6.76105e-05		0.041	-0.000237929			0.041	1.39811e-05		0.041	0.000235013
																							0.0411	1.95897e-05		0.0411	4.77404e-05			0.0411	-6.52848e-05		0.0411	-0.000232126			0.0411	5.6642e-07		0.0411	0.00022276
																							0.0412	2.52122e-05		0.0412	6.09304e-05			0.0412	-6.33455e-05		0.0412	-0.000208154			0.0412	-1.16246e-05		0.0412	0.000214435
																							0.0413	3.59886e-05		0.0413	5.49649e-05			0.0413	-6.15927e-05		0.0413	-0.00019056			0.0413	-1.41254e-05		0.0413	0.000215737
																							0.0414	3.81504e-05		0.0414	4.0004e-05			0.0414	-6.03393e-05		0.0414	-0.000193694			0.0414	-5.09354e-06		0.0414	0.000214555
																							0.0415	2.48857e-05		0.0415	3.29278e-05			0.0415	-5.74178e-05		0.0415	-0.000198489			0.0415	-1.22251e-06		0.0415	0.000202156
																							0.0416	5.50188e-06		0.0416	3.38379e-05			0.0416	-5.15525e-05		0.0416	-0.000184766			0.0416	-9.5094e-06		0.0416	0.000188321
																							0.0417	5.55945e-08		0.0417	4.06545e-05			0.0417	-4.99168e-05		0.0417	-0.000162895			0.0417	-1.8966e-05		0.0417	0.000187595
																							0.0418	1.29815e-05		0.0418	5.00806e-05			0.0418	-5.37204e-05		0.0418	-0.000155175			0.0418	-1.29521e-05		0.0418	0.000198417
																							0.0419	2.83998e-05		0.0419	5.4182e-05			0.0419	-5.97143e-05		0.0419	-0.000167106			0.0419	1.49647e-05		0.0419	0.000204461
																							0.042	3.3187e-05		0.042	5.59703e-05			0.042	-6.93123e-05		0.042	-0.000187053			0.042	4.32952e-05		0.042	0.000199441
																							0.0421	3.0143e-05		0.0421	5.88353e-05			0.0421	-7.36137e-05		0.0421	-0.000198675			0.0421	5.12512e-05		0.0421	0.000198996
																							0.0422	2.22156e-05		0.0422	5.9214e-05			0.0422	-6.02855e-05		0.0422	-0.000193554			0.0422	5.06065e-05		0.0422	0.000215988
																							0.0423	1.12303e-05		0.0423	6.56499e-05			0.0423	-4.17117e-05		0.0423	-0.000180695			0.0423	4.9878e-05		0.0423	0.000234339
																							0.0424	1.01479e-05		0.0424	8.51231e-05			0.0424	-3.83612e-05		0.0424	-0.000174629			0.0424	3.63221e-05		0.0424	0.000233021
																							0.0425	2.05829e-05		0.0425	0.000106191			0.0425	-4.8782e-05		0.0425	-0.000180213			0.0425	1.12814e-05		0.0425	0.000215765
																							0.0426	3.26538e-05		0.0426	0.000116087			0.0426	-5.96588e-05		0.0426	-0.000195738			0.0426	-6.80331e-06		0.0426	0.000199112
																							0.0427	4.1507e-05		0.0427	0.000114197			0.0427	-6.42557e-05		0.0427	-0.000208531			0.0427	-1.37671e-05		0.0427	0.000193397
																							0.0428	4.16525e-05		0.0428	0.00010872			0.0428	-6.61682e-05		0.0428	-0.000205679			0.0428	-1.70965e-05		0.0428	0.000195034
																							0.0429	3.648e-05		0.0429	0.000108621			0.0429	-6.86195e-05		0.0429	-0.00019564			0.0429	-1.69103e-05		0.0429	0.000187604
																							0.043	3.30741e-05		0.043	0.000113768			0.043	-6.62583e-05		0.043	-0.00018865			0.043	-1.1038e-05		0.043	0.000164563
																							0.0431	2.00985e-05		0.0431	0.000115349			0.0431	-5.8732e-05		0.0431	-0.000180442			0.0431	-7.02442e-06		0.0431	0.000137793
																							0.0432	-1.69727e-06		0.0432	0.000108678			0.0432	-5.40309e-05		0.0432	-0.000167692			0.0432	-1.21589e-05		0.0432	0.000121468
																							0.0433	-4.61006e-06		0.0433	9.88103e-05			0.0433	-5.46109e-05		0.0433	-0.000155615			0.0433	-2.25292e-05		0.0433	0.000119069
																							0.0434	1.65139e-05		0.0434	9.00403e-05			0.0434	-5.78539e-05		0.0434	-0.000151765			0.0434	-3.43503e-05		0.0434	0.000125052
																							0.0435	3.55916e-05		0.0435	8.17346e-05			0.0435	-5.82545e-05		0.0435	-0.000157566			0.0435	-4.48375e-05		0.0435	0.00012701
																							0.0436	3.79331e-05		0.0436	7.69418e-05			0.0436	-5.29031e-05		0.0436	-0.000172138			0.0436	-4.08856e-05		0.0436	0.000117049
																							0.0437	2.70369e-05		0.0437	7.77123e-05			0.0437	-4.77746e-05		0.0437	-0.000192017			0.0437	-1.98081e-05		0.0437	0.000102079
																							0.0438	1.44145e-05		0.0438	8.2559e-05			0.0438	-5.17518e-05		0.0438	-0.000205995			0.0438	-1.22257e-06		0.0438	9.23537e-05
																							0.0439	1.7158e-05		0.0439	9.31073e-05			0.0439	-6.73211e-05		0.0439	-0.000211422			0.0439	4.31551e-06		0.0439	9.2962e-05
																							0.044	3.28357e-05		0.044	0.000110169			0.044	-7.89598e-05		0.044	-0.000217324			0.044	1.36333e-06		0.044	0.000105064
																							0.0441	3.97003e-05		0.0441	0.000129921			0.0441	-7.22128e-05		0.0441	-0.000226835			0.0441	-6.42978e-06		0.0441	0.000120708
																							0.0442	3.48894e-05		0.0442	0.000152055			0.0442	-6.00124e-05		0.0442	-0.000228818			0.0442	-1.36005e-05		0.0442	0.00013121
																							0.0443	2.99062e-05		0.0443	0.000178246			0.0443	-5.98996e-05		0.0443	-0.000215872			0.0443	-1.1821e-05		0.0443	0.000133135
																							0.0444	2.78936e-05		0.0444	0.000193424			0.0444	-6.99381e-05		0.0444	-0.000196609			0.0444	-4.82248e-06		0.0444	0.000126932
																							0.0445	2.64639e-05		0.0445	0.000178718			0.0445	-8.01899e-05		0.0445	-0.00018016			0.0445	-1.29969e-06		0.0445	0.000120004
																							0.0446	2.63454e-05		0.0446	0.000143721			0.0446	-8.96855e-05		0.0446	-0.000169875			0.0446	8.625e-07		0.0446	0.000118191
																							0.0447	2.9563e-05		0.0447	0.000112347			0.0447	-0.000100225		0.0447	-0.000164876			0.0447	4.27776e-06		0.0447	0.000118697
																							0.0448	3.05152e-05		0.0448	9.50525e-05			0.0448	-0.0001054		0.0448	-0.000159431			0.0448	4.49915e-06		0.0448	0.000118375
																							0.0449	1.99953e-05		0.0449	8.99361e-05			0.0449	-0.000100277		0.0449	-0.000154065			0.0449	-4.51771e-06		0.0449	0.000115842
																							0.045	1.56239e-06		0.045	9.09635e-05			0.045	-8.68629e-05		0.045	-0.000152977			0.045	-1.76556e-05		0.045	0.000109488
																							0.0451	-1.05181e-05		0.0451	9.56662e-05			0.0451	-7.38435e-05		0.0451	-0.000154737			0.0451	-2.39192e-05		0.0451	9.94917e-05
																							0.0452	-5.33195e-06		0.0452	0.000108093			0.0452	-6.96953e-05		0.0452	-0.00015866			0.0452	-2.93291e-05		0.0452	8.97511e-05
																							0.0453	9.8149e-06		0.0453	0.00012516			0.0453	-6.78533e-05		0.0453	-0.000163854			0.0453	-3.97204e-05		0.0453	8.85698e-05
																							0.0454	1.07868e-05		0.0454	0.000138122			0.0454	-6.20418e-05		0.0454	-0.000165159			0.0454	-4.33421e-05		0.0454	9.70346e-05
																							0.0455	-1.48676e-05		0.0455	0.00014482			0.0455	-6.25175e-05		0.0455	-0.000162015			0.0455	-4.32323e-05		0.0455	0.000107865
																							0.0456	-4.48462e-05		0.0456	0.000146996			0.0456	-7.34058e-05		0.0456	-0.00016085			0.0456	-4.85373e-05		0.0456	0.000110474
																							0.0457	-5.30433e-05		0.0457	0.000148943			0.0457	-8.65594e-05		0.0457	-0.000171526			0.0457	-5.16548e-05		0.0457	9.81999e-05
																							0.0458	-4.21414e-05		0.0458	0.000152737			0.0458	-9.76342e-05		0.0458	-0.000198171			0.0458	-4.79176e-05		0.0458	7.76384e-05
																							0.0459	-2.86015e-05		0.0459	0.000146874			0.0459	-0.00011087		0.0459	-0.000226384			0.0459	-4.12791e-05		0.0459	5.89017e-05
																							0.046	-2.21459e-05		0.046	0.000122325			0.046	-0.000128586		0.046	-0.00023537			0.046	-3.88421e-05		0.046	4.55181e-05
																							0.0461	-1.93356e-05		0.0461	9.63881e-05			0.0461	-0.00013998		0.0461	-0.000226792			0.0461	-4.813e-05		0.0461	3.90979e-05
																							0.0462	-1.44256e-05		0.0462	9.16586e-05			0.0462	-0.000141293		0.0462	-0.000220733			0.0462	-6.71699e-05		0.0462	4.10678e-05
																							0.0463	-8.47113e-06		0.0463	0.000107111			0.0463	-0.000141413		0.0463	-0.000221976			0.0463	-8.54813e-05		0.0463	4.64065e-05
																							0.0464	-1.66162e-06		0.0464	0.000126424			0.0464	-0.000144622		0.0464	-0.000220051			0.0464	-8.79326e-05		0.0464	4.39197e-05
																							0.0465	3.17633e-06		0.0465	0.000132001			0.0465	-0.00014656		0.0465	-0.000214706			0.0465	-6.93702e-05		0.0465	3.56511e-05
																							0.0466	9.42342e-07		0.0466	0.000121614			0.0466	-0.000142973		0.0466	-0.000213895			0.0466	-4.86541e-05		0.0466	3.456e-05
																							0.0467	-5.00343e-06		0.0467	0.000104986			0.0467	-0.000134232		0.0467	-0.000220423			0.0467	-5.06117e-05		0.0467	3.58314e-05
																							0.0468	-7.54793e-06		0.0468	8.49776e-05			0.0468	-0.000123084		0.0468	-0.000231754			0.0468	-7.55153e-05		0.0468	3.23782e-05
																							0.0469	-6.61944e-06		0.0469	6.25812e-05			0.0469	-0.000114877		0.0469	-0.000241623			0.0469	-9.9503e-05		0.0469	3.19184e-05
																							0.047	-4.81881e-06		0.047	4.15583e-05			0.047	-0.00011299		0.047	-0.00024232			0.047	-0.000106039		0.047	4.08578e-05
																							0.0471	-4.14869e-06		0.0471	3.1428e-05			0.0471	-0.000114098		0.0471	-0.000232025			0.0471	-9.9117e-05		0.0471	5.68109e-05
																							0.0472	-1.33264e-05		0.0472	4.13279e-05			0.0472	-0.000116089		0.0472	-0.000221656			0.0472	-8.9745e-05		0.0472	6.77779e-05
																							0.0473	-2.97043e-05		0.0473	5.87218e-05			0.0473	-0.000117993		0.0473	-0.000221504			0.0473	-9.1361e-05		0.0473	6.1121e-05
																							0.0474	-3.33964e-05		0.0474	6.10095e-05			0.0474	-0.000116504		0.0474	-0.000227659			0.0474	-0.000106099		0.0474	4.37722e-05
																							0.0475	-2.4191e-05		0.0475	4.84085e-05			0.0475	-0.000113399		0.0475	-0.000229168			0.0475	-0.000116618		0.0475	3.50843e-05
																							0.0476	-2.08421e-05		0.0476	4.13693e-05			0.0476	-0.000116513		0.0476	-0.000221205			0.0476	-0.000109243		0.0476	4.11863e-05
																							0.0477	-2.8501e-05		0.0477	5.01023e-05			0.0477	-0.000124736		0.0477	-0.000211463			0.0477	-9.13195e-05		0.0477	4.77427e-05
																							0.0478	-3.65085e-05		0.0478	6.51323e-05			0.0478	-0.000128555		0.0478	-0.000211463			0.0478	-7.76468e-05		0.0478	4.06905e-05
																							0.0479	-3.43212e-05		0.0479	7.19401e-05			0.0479	-0.000131373		0.0479	-0.000221403			0.0479	-7.09922e-05		0.0479	2.49489e-05
																							0.048	-2.87541e-05		0.048	6.07995e-05			0.048	-0.000140317		0.048	-0.000230619			0.048	-6.98814e-05		0.048	1.52788e-05
																							0.0481	-3.44755e-05		0.0481	3.90081e-05			0.0481	-0.000148675		0.0481	-0.000233686			0.0481	-7.44452e-05		0.0481	1.74253e-05
																							0.0482	-4.71303e-05		0.0482	3.30316e-05			0.0482	-0.000140253		0.0482	-0.000235566			0.0482	-7.47106e-05		0.0482	2.59907e-05
																							0.0483	-4.96477e-05		0.0483	5.46117e-05			0.0483	-0.000114634		0.0483	-0.000239758			0.0483	-6.88243e-05		0.0483	4.04297e-05
																							0.0484	-3.49603e-05		0.0484	8.51338e-05			0.0484	-9.73288e-05		0.0484	-0.000243371			0.0484	-7.00269e-05		0.0484	5.77247e-05
																							0.0485	-1.28313e-05		0.0485	0.000105156			0.0485	-9.77404e-05		0.0485	-0.000242717			0.0485	-8.05902e-05		0.0485	5.54397e-05
																							0.0486	4.58846e-07		0.0486	0.000105372			0.0486	-0.000103285		0.0486	-0.000240082			0.0486	-8.73023e-05		0.0486	2.50224e-05
																							0.0487	-4.5978e-06		0.0487	8.68109e-05			0.0487	-0.000108031		0.0487	-0.000242033			0.0487	-8.34917e-05		0.0487	9.10489e-07
																							0.0488	-2.51912e-05		0.0488	6.5115e-05			0.0488	-0.000108031		0.0488	-0.000248916			0.0488	-7.21858e-05		0.0488	6.91065e-06
																							0.0489	-4.27701e-05		0.0489	5.55306e-05			0.0489	-0.000102989		0.0489	-0.00025804			0.0489	-5.97468e-05		0.0489	1.71758e-05
																							0.049	-4.05177e-05		0.049	5.86447e-05			0.049	-9.53661e-05		0.049	-0.000263377			0.049	-5.40577e-05		0.049	1.08013e-05
																							0.0491	-2.17222e-05		0.0491	5.8043e-05			0.0491	-8.6739e-05		0.0491	-0.000257149			0.0491	-6.16462e-05		0.0491	5.65318e-06
																							0.0492	-1.078e-06		0.0492	4.44253e-05			0.0492	-8.64425e-05		0.0492	-0.000246563			0.0492	-7.451e-05		0.0492	1.3068e-05
																							0.0493	3.15459e-06		0.0493	2.79242e-05			0.0493	-9.32884e-05		0.0493	-0.000243999			0.0493	-7.6781e-05		0.0493	2.00989e-05
																							0.0494	-1.17018e-05		0.0494	1.52123e-05			0.0494	-9.45755e-05		0.0494	-0.000245102			0.0494	-7.51089e-05		0.0494	1.83691e-05
																							0.0495	-2.59856e-05		0.0495	6.47765e-06			0.0495	-8.90771e-05		0.0495	-0.000238168			0.0495	-8.03802e-05		0.0495	1.84499e-05
																							0.0496	-2.96556e-05		0.0496	4.78986e-06			0.0496	-8.40559e-05		0.0496	-0.000225598			0.0496	-8.64336e-05		0.0496	3.02229e-05
																							0.0497	-3.57092e-05		0.0497	1.41866e-05			0.0497	-8.54319e-05		0.0497	-0.000222422			0.0497	-9.33108e-05		0.0497	4.33648e-05
																							0.0498	-5.43061e-05		0.0498	3.6138e-05			0.0498	-8.92945e-05		0.0498	-0.000229312			0.0498	-0.00010327		0.0498	4.34202e-05
																							0.0499	-7.3381e-05		0.0499	5.80299e-05			0.0499	-9.15442e-05		0.0499	-0.000224011			0.0499	-0.000102305		0.0499	4.0471e-05
																							0.05	-7.639e-05		0.05	6.0923e-05			0.05	-9.50767e-05		0.05	-0.000204522			0.05	-8.29064e-05		0.05	4.93479e-05
																							0.0501	-6.63498e-05		0.0501	4.22163e-05			0.0501	-9.57484e-05		0.0501	-0.000195325			0.0501	-6.40475e-05		0.0501	5.82516e-05
																							0.0502	-4.66942e-05		0.0502	1.57205e-05			0.0502	-9.17419e-05		0.0502	-0.000202212			0.0502	-6.33009e-05		0.0502	5.22607e-05
																							0.0503	-1.7294e-05		0.0503	-3.34346e-06			0.0503	-8.9975e-05		0.0503	-0.000211137			0.0503	-7.75734e-05		0.0503	4.13405e-05
																							0.0504	4.47241e-06		0.0504	-7.80914e-06			0.0504	-9.13058e-05		0.0504	-0.000218432			0.0504	-9.84322e-05		0.0504	4.15832e-05
																							0.0505	5.03904e-07		0.0505	6.37401e-07			0.0505	-9.48737e-05		0.0505	-0.000228015			0.0505	-0.000113664		0.0505	5.05997e-05
																							0.0506	-2.49599e-05		0.0506	1.46431e-05			0.0506	-0.000100139		0.0506	-0.000232201			0.0506	-0.000107481		0.0506	5.57014e-05
																							0.0507	-4.83873e-05		0.0507	2.29517e-05			0.0507	-0.000105495		0.0507	-0.000224858			0.0507	-8.40412e-05		0.0507	5.12264e-05
																							0.0508	-5.28136e-05		0.0508	2.59002e-05			0.0508	-0.000112903		0.0508	-0.000212959			0.0508	-6.56294e-05		0.0508	4.39698e-05
																							0.0509	-4.57223e-05		0.0509	3.1266e-05			0.0509	-0.000117089		0.0509	-0.000200391			0.0509	-6.05427e-05		0.0509	4.6331e-05
																							0.051	-4.05471e-05		0.051	3.50482e-05			0.051	-0.00011202		0.051	-0.000184721			0.051	-6.1309e-05		0.051	5.88602e-05
																							0.0511	-4.26172e-05		0.0511	3.11335e-05			0.0511	-0.000103082		0.0511	-0.000174638			0.0511	-6.81723e-05		0.0511	6.78714e-05
																							0.0512	-4.46165e-05		0.0512	2.73389e-05			0.0512	-9.89681e-05		0.0512	-0.000183227			0.0512	-8.0994e-05		0.0512	6.5203e-05
																							0.0513	-3.25146e-05		0.0513	3.50716e-05			0.0513	-9.92428e-05		0.0513	-0.000203337			0.0513	-9.04398e-05		0.0513	6.05193e-05
																							0.0514	-1.3472e-05		0.0514	5.36288e-05			0.0514	-9.39672e-05		0.0514	-0.000213159			0.0514	-9.16678e-05		0.0514	6.93328e-05
																							0.0515	-5.71092e-06		0.0515	6.92701e-05			0.0515	-8.13391e-05		0.0515	-0.000204842			0.0515	-8.71447e-05		0.0515	8.26239e-05
																							0.0516	-6.35398e-06		0.0516	7.0024e-05			0.0516	-7.50111e-05		0.0516	-0.000192938			0.0516	-8.32313e-05		0.0516	7.84932e-05
																							0.0517	-1.82163e-07		0.0517	6.07364e-05			0.0517	-8.50779e-05		0.0517	-0.000195978			0.0517	-8.44279e-05		0.0517	6.31356e-05
																							0.0518	1.00309e-05		0.0518	5.33991e-05			0.0518	-0.000104688		0.0518	-0.000212719			0.0518	-8.62359e-05		0.0518	5.4439e-05
																							0.0519	6.90045e-06		0.0519	5.02332e-05			0.0519	-0.000117926		0.0519	-0.000223042			0.0519	-8.86028e-05		0.0519	5.19052e-05
																							0.052	-1.17555e-05		0.052	4.57492e-05			0.052	-0.000118507		0.052	-0.000219709			0.052	-9.5222e-05		0.052	4.4302e-05
																							0.0521	-3.27246e-05		0.0521	3.80899e-05			0.0521	-0.000110319		0.0521	-0.000214126			0.0521	-0.00010426		0.0521	2.83305e-05
																							0.0522	-4.26138e-05		0.0522	2.78958e-05			0.0522	-9.74042e-05		0.0522	-0.000214805			0.0522	-0.000114255		0.0522	1.57208e-05
																							0.0523	-4.09816e-05		0.0523	1.83061e-05			0.0523	-8.4114e-05		0.0523	-0.000219754			0.0523	-0.000124823		0.0523	2.01975e-05
																							0.0524	-4.05869e-05		0.0524	1.49289e-05			0.0524	-7.95612e-05		0.0524	-0.000219602			0.0524	-0.000133432		0.0524	4.15686e-05
																							0.0525	-5.0002e-05		0.0525	1.94339e-05			0.0525	-9.13466e-05		0.0525	-0.000210341			0.0525	-0.00013795		0.0525	6.00169e-05
																							0.0526	-7.15598e-05		0.0526	3.50118e-05			0.0526	-0.000103655		0.0526	-0.000200446			0.0526	-0.000138793		0.0526	5.7865e-05
																							0.0527	-9.64693e-05		0.0527	5.21743e-05			0.0527	-9.32163e-05		0.0527	-0.000197334			0.0527	-0.000136294		0.0527	4.53345e-05
																							0.0528	-0.000106136		0.0528	5.1154e-05			0.0528	-7.31734e-05		0.0528	-0.000198895			0.0528	-0.000124655		0.0528	3.98234e-05
																							0.0529	-0.000106636		0.0529	3.35537e-05			0.0529	-7.04225e-05		0.0529	-0.000196982			0.0529	-0.000108959		0.0529	4.36717e-05
																							0.053	-0.000115077		0.053	1.41919e-05			0.053	-7.78467e-05		0.053	-0.000188472			0.053	-0.000110783		0.053	4.8951e-05
																							0.0531	-0.000119656		0.0531	1.67177e-06			0.0531	-7.40178e-05		0.0531	-0.000183201			0.0531	-0.000126562		0.0531	4.59377e-05
																							0.0532	-0.000109257		0.0532	-8.42555e-06			0.0532	-6.20885e-05		0.0532	-0.000189652			0.0532	-0.000138661		0.0532	3.23581e-05
																							0.0533	-9.91194e-05		0.0533	-2.72004e-05			0.0533	-6.03954e-05		0.0533	-0.000201375			0.0533	-0.000145115		0.0533	1.60617e-05
																							0.0534	-9.87534e-05		0.0534	-4.86436e-05			0.0534	-7.79973e-05		0.0534	-0.000207853			0.0534	-0.000144911		0.0534	4.70204e-06
																							0.0535	-9.48874e-05		0.0535	-5.66865e-05			0.0535	-0.000107371		0.0535	-0.000209533			0.0535	-0.000134817		0.0535	9.64873e-07
																							0.0536	-8.03679e-05		0.0536	-4.38958e-05			0.0536	-0.000132405		0.0536	-0.000217264			0.0536	-0.000115678		0.0536	8.21044e-06
																							0.0537	-6.68587e-05		0.0537	-1.70023e-05			0.0537	-0.000146058		0.0537	-0.000233364			0.0537	-9.7447e-05		0.0537	2.33182e-05
																							0.0538	-5.89594e-05		0.0538	2.37919e-06			0.0538	-0.000148906		0.0538	-0.000246597			0.0538	-9.55134e-05		0.0538	3.02716e-05
																							0.0539	-5.16614e-05		0.0539	2.0056e-06			0.0539	-0.000134096		0.0539	-0.00024079			0.0539	-0.000113117		0.0539	2.34258e-05
																							0.054	-4.87893e-05		0.054	-8.31635e-06			0.054	-0.000105847		0.054	-0.000217291			0.054	-0.000138527		0.054	1.54817e-05
																							0.0541	-5.42777e-05		0.0541	-1.45459e-05			0.0541	-9.18103e-05		0.0541	-0.000199335			0.0541	-0.000154555		0.0541	1.44006e-05
																							0.0542	-5.74546e-05		0.0542	-1.60791e-05			0.0542	-9.588e-05		0.0542	-0.000202293			0.0542	-0.00015594		0.0542	1.87768e-05
																							0.0543	-5.43331e-05		0.0543	-2.22098e-05			0.0543	-9.83397e-05		0.0543	-0.000217565			0.0543	-0.000145101		0.0543	2.1386e-05
																							0.0544	-5.89821e-05		0.0544	-3.20039e-05			0.0544	-9.78472e-05		0.0544	-0.000228442			0.0544	-0.000126196		0.0544	1.5467e-05
																							0.0545	-7.18726e-05		0.0545	-3.09141e-05			0.0545	-9.86629e-05		0.0545	-0.000228088			0.0545	-0.00011344		0.0545	4.41785e-06
																							0.0546	-7.41136e-05		0.0546	-1.10064e-05			0.0546	-9.55578e-05		0.0546	-0.000223066			0.0546	-0.000116973		0.0546	-5.78723e-06
																							0.0547	-6.21713e-05		0.0547	9.67585e-06			0.0547	-8.66438e-05		0.0547	-0.000222414			0.0547	-0.000132254		0.0547	-1.03287e-05
																							0.0548	-4.93877e-05		0.0548	9.99639e-06			0.0548	-7.44024e-05		0.0548	-0.000225101			0.0548	-0.000148806		0.0548	-3.01669e-06
																							0.0549	-4.20233e-05		0.0549	-3.94016e-06			0.0549	-6.73772e-05		0.0549	-0.000221633			0.0549	-0.000151983		0.0549	1.38313e-05
																							0.055	-3.59954e-05		0.055	-2.09097e-05			0.055	-7.76811e-05		0.055	-0.000210255			0.055	-0.0001376		0.055	2.666e-05
																							0.0551	-3.13581e-05		0.0551	-3.57226e-05			0.0551	-0.000100924		0.0551	-0.000203699			0.0551	-0.000123139		0.0551	2.59615e-05
																							0.0552	-3.73563e-05		0.0552	-3.78762e-05			0.0552	-0.00011406		0.0552	-0.000216027			0.0552	-0.0001228		0.0552	1.6873e-05
																							0.0553	-5.37712e-05		0.0553	-2.15023e-05			0.0553	-0.000107287		0.0553	-0.000243825			0.0553	-0.000129814		0.0553	9.12494e-06
																							0.0554	-7.06279e-05		0.0554	2.51946e-06			0.0554	-9.35415e-05		0.0554	-0.000267827			0.0554	-0.000133775		0.0554	4.73571e-06
																							0.0555	-8.08994e-05		0.0555	1.65805e-05			0.0555	-8.49791e-05		0.0555	-0.000273372			0.0555	-0.000128691		0.0555	5.73735e-06
																							0.0556	-8.07669e-05		0.0556	1.98032e-05			0.0556	-8.54319e-05		0.0556	-0.000266771			0.0556	-0.000110574		0.0556	7.83677e-06
																							0.0557	-7.09457e-05		0.0557	2.46398e-05			0.0557	-8.88655e-05		0.0557	-0.000265135			0.0557	-9.20291e-05		0.0557	-5.98291e-06
																							0.0558	-5.96792e-05		0.0558	2.96033e-05			0.0558	-9.05099e-05		0.0558	-0.000269972			0.0558	-9.69064e-05		0.0558	-3.43117e-05
																							0.0559	-5.47351e-05		0.0559	2.72958e-05			0.0559	-9.56837e-05		0.0559	-0.000269873			0.0559	-0.000121611		0.0559	-5.00549e-05
																							0.056	-5.09395e-05		0.056	2.08435e-05			0.056	-0.000102671		0.056	-0.00026441			0.056	-0.000134819		0.056	-4.51539e-05
																							0.0561	-3.80868e-05		0.0561	1.97174e-05			0.0561	-0.00010426		0.0561	-0.000263758			0.0561	-0.000120161		0.0561	-3.71123e-05
																							0.0562	-2.2173e-05		0.0562	2.48695e-05			0.0562	-0.000105905		0.0562	-0.000266588			0.0562	-9.74864e-05		0.0562	-3.01456e-05
																							0.0563	-1.71968e-05		0.0563	2.29623e-05			0.0563	-0.000113022		0.0563	-0.000260689			0.0563	-9.21192e-05		0.0563	-1.32829e-05
																							0.0564	-2.61275e-05		0.0564	3.40286e-06			0.0564	-0.000113904		0.0564	-0.000246312			0.0564	-0.000104273		0.0564	1.12217e-05
																							0.0565	-4.03478e-05		0.0565	-2.60638e-05			0.0565	-0.000102692		0.0565	-0.000235719			0.0565	-0.000123169		0.0565	2.95134e-05
																							0.0566	-5.5044e-05		0.0566	-4.6909e-05			0.0566	-8.75149e-05		0.0566	-0.000231641			0.0566	-0.000141244		0.0566	2.97053e-05
																							0.0567	-6.69809e-05		0.0567	-5.53322e-05			0.0567	-7.43574e-05		0.0567	-0.000224363			0.0567	-0.00015033		0.0567	9.80903e-06
																							0.0568	-6.95935e-05		0.0568	-5.86516e-05			0.0568	-6.97622e-05		0.0568	-0.000215057			0.0568	-0.000149203		0.0568	-1.42351e-05
																							0.0569	-6.77689e-05		0.0569	-5.38732e-05			0.0569	-7.66381e-05		0.0569	-0.00021505			0.0569	-0.000142921		0.0569	-2.08376e-05
																							0.057	-6.84857e-05		0.057	-4.51205e-05			0.057	-9.22698e-05		0.057	-0.000224515			0.057	-0.00013551		0.057	-1.44985e-05
																							0.0571	-6.71733e-05		0.0571	-4.48169e-05			0.0571	-0.000111043		0.0571	-0.000235268			0.0571	-0.000129155		0.0571	-1.48882e-05
																							0.0572	-6.32064e-05		0.0572	-5.17504e-05			0.0572	-0.00011995		0.0572	-0.000240343			0.0572	-0.00012735		0.0572	-2.09748e-05
																							0.0573	-6.70326e-05		0.0573	-5.31062e-05			0.0573	-0.000117276		0.0573	-0.000237101			0.0573	-0.000133533		0.0573	-1.99361e-05
																							0.0574	-8.36362e-05		0.0574	-4.02521e-05			0.0574	-0.000115978		0.0574	-0.00022783			0.0574	-0.000143447		0.0574	-1.57503e-05
																							0.0575	-9.50503e-05		0.0575	-2.2501e-05			0.0575	-0.00011916		0.0575	-0.00021809			0.0575	-0.000146531		0.0575	-1.40551e-05
																							0.0576	-7.9262e-05		0.0576	-1.5611e-05			0.0576	-0.00012598		0.0576	-0.000216084			0.0576	-0.000141215		0.0576	-9.33977e-06
																							0.0577	-4.74786e-05		0.0577	-2.26449e-05			0.0577	-0.000136722		0.0577	-0.000221205			0.0577	-0.000138834		0.0577	-7.25299e-07
																							0.0578	-2.98359e-05		0.0578	-3.8117e-05			0.0578	-0.000141014		0.0578	-0.000224745			0.0578	-0.000141885		0.0578	4.63448e-06
																							0.0579	-3.6164e-05		0.0579	-5.258e-05			0.0579	-0.000133077		0.0579	-0.000222188			0.0579	-0.00013945		0.0579	-2.5283e-06
																							0.058	-5.66643e-05		0.058	-5.85345e-05			0.058	-0.000120699		0.058	-0.000218828			0.058	-0.000130548		0.058	-2.73403e-05
																							0.0581	-7.5796e-05		0.0581	-5.5791e-05			0.0581	-0.00011712		0.0581	-0.000219372			0.0581	-0.000127079		0.0581	-5.51583e-05
																							0.0582	-8.35825e-05		0.0582	-4.72754e-05			0.0582	-0.000122534		0.0582	-0.00021839			0.0582	-0.00013011		0.0582	-6.3471e-05
																							0.0583	-8.26019e-05		0.0583	-4.02739e-05			0.0583	-0.00011807		0.0583	-0.000215102			0.0583	-0.000131771		0.0583	-4.9254e-05
																							0.0584	-7.86784e-05		0.0584	-4.01947e-05			0.0584	-9.84272e-05		0.0584	-0.000217865			0.0584	-0.000130949		0.0584	-3.12194e-05
																							0.0585	-7.28045e-05		0.0585	-4.38584e-05			0.0585	-7.73759e-05		0.0585	-0.000230529			0.0585	-0.000132452		0.0585	-2.92282e-05
																							0.0586	-6.57238e-05		0.0586	-4.73742e-05			0.0586	-6.1349e-05		0.0586	-0.000242649			0.0586	-0.000135984		0.0586	-4.48441e-05
																							0.0587	-5.93687e-05		0.0587	-5.34261e-05			0.0587	-5.21923e-05		0.0587	-0.000236624			0.0587	-0.000137501		0.0587	-6.59995e-05
																							0.0588	-5.65417e-05		0.0588	-6.51754e-05			0.0588	-5.41835e-05		0.0588	-0.000215597			0.0588	-0.000138708		0.0588	-8.16692e-05
																							0.0589	-5.83254e-05		0.0589	-7.85093e-05			0.0589	-6.57589e-05		0.0589	-0.000198884			0.0589	-0.000138317		0.0589	-8.32642e-05
																							0.059	-5.73304e-05		0.059	-8.43846e-05			0.059	-7.47486e-05		0.059	-0.000190595			0.059	-0.000133177		0.059	-7.08929e-05
																							0.0591	-4.96107e-05		0.0591	-7.9136e-05			0.0591	-7.11908e-05		0.0591	-0.000187247			0.0591	-0.000131926		0.0591	-5.80174e-05
																							0.0592	-4.8561e-05		0.0592	-6.74632e-05			0.0592	-5.91326e-05		0.0592	-0.000188749			0.0592	-0.0001388		0.0592	-5.06911e-05
																							0.0593	-5.96422e-05		0.0593	-5.75923e-05			0.0593	-4.64959e-05		0.0593	-0.000189955			0.0593	-0.000144383		0.0593	-4.18562e-05
																							0.0594	-6.71348e-05		0.0594	-5.04325e-05			0.0594	-4.05034e-05		0.0594	-0.000189679			0.0594	-0.000139866		0.0594	-3.68774e-05
																							0.0595	-6.60918e-05		0.0595	-4.43412e-05			0.0595	-4.42205e-05		0.0595	-0.00019175			0.0595	-0.000123965		0.0595	-4.66631e-05
																							0.0596	-6.00275e-05		0.0596	-4.20535e-05			0.0596	-4.97626e-05		0.0596	-0.000200698			0.0596	-0.000105753		0.0596	-5.97613e-05
																							0.0597	-5.0778e-05		0.0597	-4.33519e-05			0.0597	-5.0233e-05		0.0597	-0.000220864			0.0597	-0.000100888		0.0597	-6.15482e-05
																							0.0598	-4.5308e-05		0.0598	-4.7651e-05			0.0598	-5.44817e-05		0.0598	-0.00024042			0.0598	-0.000117593		0.0598	-5.82364e-05
																							0.0599	-5.47569e-05		0.0599	-5.88203e-05			0.0599	-7.64023e-05		0.0599	-0.000239676			0.0599	-0.000141914		0.0599	-6.51845e-05
																							0.06	-7.73713e-05		0.06	-7.50687e-05			0.06	-0.000108504		0.06	-0.000216701			0.06	-0.000148924		0.06	-8.17687e-05
																							0.0601	-9.25866e-05		0.0601	-8.87034e-05			0.0601	-0.000125789		0.0601	-0.000184478			0.0601	-0.000139843		0.0601	-9.57861e-05
																							0.0602	-9.14424e-05		0.0602	-9.21357e-05			0.0602	-0.000122002		0.0602	-0.000159638			0.0602	-0.000133554		0.0602	-0.00010619
																							0.0603	-8.52329e-05		0.0603	-8.41098e-05			0.0603	-0.000108572		0.0603	-0.00015354			0.0603	-0.000134356		0.0603	-0.000115624
																							0.0604	-8.17315e-05		0.0604	-7.52947e-05			0.0604	-9.61939e-05		0.0604	-0.000169092			0.0604	-0.000134178		0.0604	-0.000116274
																							0.0605	-8.02283e-05		0.0605	-6.8403e-05			0.0605	-9.63518e-05		0.0605	-0.00019681			0.0605	-0.000129214		0.0605	-0.000102768
																							0.0606	-8.07234e-05		0.0606	-5.96968e-05			0.0606	-0.000108229		0.0606	-0.000216773			0.0606	-0.000126665		0.0606	-8.3584e-05
																							0.0607	-8.1677e-05		0.0607	-5.53316e-05			0.0607	-0.000116119		0.0607	-0.000221119			0.0607	-0.000128433		0.0607	-7.16261e-05
																							0.0608	-7.06642e-05		0.0608	-6.06536e-05			0.0608	-0.000108089		0.0608	-0.000217369			0.0608	-0.000121169		0.0608	-7.22244e-05
																							0.0609	-4.3686e-05		0.0609	-7.09008e-05			0.0609	-8.69687e-05		0.0609	-0.000214277			0.0609	-0.000107428		0.0609	-8.2932e-05
																							0.061	-2.37316e-05		0.061	-7.48186e-05			0.061	-6.68944e-05		0.061	-0.000214949			0.061	-0.000107329		0.061	-9.94384e-05
																							0.0611	-2.47966e-05		0.0611	-6.83703e-05			0.0611	-6.02966e-05		0.0611	-0.000217864			0.0611	-0.000120543		0.0611	-0.000109951
																							0.0612	-3.17156e-05		0.0612	-5.70728e-05			0.0612	-7.296e-05		0.0612	-0.000223877			0.0612	-0.000126145		0.0612	-0.000101461
																							0.0613	-3.00953e-05		0.0613	-4.60473e-05			0.0613	-9.45401e-05		0.0613	-0.000231159			0.0613	-0.0001224		0.0613	-8.11524e-05
																							0.0614	-1.95333e-05		0.0614	-3.43658e-05			0.0614	-0.000106422		0.0614	-0.00022711			0.0614	-0.000125529		0.0614	-7.02756e-05
																							0.0615	-7.63078e-06		0.0615	-2.35284e-05			0.0615	-0.000111053		0.0615	-0.000205593			0.0615	-0.000131012		0.0615	-7.54674e-05
																							0.0616	-9.89887e-06		0.0616	-2.17755e-05			0.0616	-0.000118851		0.0616	-0.000182543			0.0616	-0.000125527		0.0616	-8.50654e-05
																							0.0617	-2.99972e-05		0.0617	-2.95192e-05			0.0617	-0.000123114		0.0617	-0.000178619			0.0617	-0.00011609		0.0617	-9.02676e-05
																							0.0618	-5.09142e-05		0.0618	-3.62836e-05			0.0618	-0.000114782		0.0618	-0.000194617			0.0618	-0.000114169		0.0618	-9.20489e-05
																							0.0619	-6.2579e-05		0.0619	-4.20942e-05			0.0619	-0.000100123		0.0619	-0.000215092			0.0619	-0.000117782		0.0619	-9.31821e-05
																							0.062	-7.0319e-05		0.062	-4.93821e-05			0.062	-9.17886e-05		0.062	-0.000224111			0.062	-0.000123143		0.062	-9.19484e-05
																							0.0621	-7.50852e-05		0.0621	-5.09137e-05			0.0621	-8.93466e-05		0.0621	-0.000215191			0.0621	-0.000130902		0.0621	-8.34298e-05
																							0.0622	-7.82451e-05		0.0622	-5.03678e-05			0.0622	-8.2266e-05		0.0622	-0.000195244			0.0622	-0.000137236		0.0622	-7.14285e-05
																							0.0623	-8.07131e-05		0.0623	-5.68881e-05			0.0623	-7.18859e-05		0.0623	-0.000180512			0.0623	-0.000137119		0.0623	-7.06312e-05
																							0.0624	-7.03104e-05		0.0624	-6.80147e-05			0.0624	-7.01047e-05		0.0624	-0.000183708			0.0624	-0.00013997		0.0624	-8.58449e-05
																							0.0625	-5.10972e-05		0.0625	-7.45474e-05			0.0625	-7.41493e-05		0.0625	-0.000195675			0.0625	-0.000150117		0.0625	-0.000101407
																							0.0626	-4.54803e-05		0.0626	-6.93256e-05			0.0626	-7.22726e-05		0.0626	-0.000194707			0.0626	-0.000151496		0.0626	-0.000101574
																							0.0627	-5.55442e-05		0.0627	-5.38281e-05			0.0627	-7.41824e-05		0.0627	-0.000181334			0.0627	-0.000143681		0.0627	-9.19572e-05
																							0.0628	-7.07551e-05		0.0628	-3.74061e-05			0.0628	-9.13379e-05		0.0628	-0.000170594			0.0628	-0.000143417		0.0628	-8.109e-05
																							0.0629	-8.41808e-05		0.0629	-3.0406e-05			0.0629	-0.000101896		0.0629	-0.000166776			0.0629	-0.000151266		0.0629	-6.94496e-05
																							0.063	-8.69854e-05		0.063	-3.4919e-05			0.063	-8.97967e-05		0.063	-0.00017103			0.063	-0.000157206		0.063	-6.53822e-05
																							0.0631	-8.14744e-05		0.0631	-4.1373e-05			0.0631	-7.41737e-05		0.0631	-0.000182604			0.0631	-0.000159469		0.0631	-7.23032e-05
																							0.0632	-7.80801e-05		0.0632	-4.66036e-05			0.0632	-6.69715e-05		0.0632	-0.000192546			0.0632	-0.000157977		0.0632	-8.43487e-05
																							0.0633	-7.51824e-05		0.0633	-5.51659e-05			0.0633	-6.1559e-05		0.0633	-0.000193579			0.0633	-0.000151122		0.0633	-9.63714e-05
																							0.0634	-6.49983e-05		0.0634	-6.36239e-05			0.0634	-5.88776e-05		0.0634	-0.000187168			0.0634	-0.00014488		0.0634	-9.72408e-05
																							0.0635	-5.39776e-05		0.0635	-6.32132e-05			0.0635	-6.39923e-05		0.0635	-0.000181636			0.0635	-0.000144681		0.0635	-8.59974e-05
																							0.0636	-5.09826e-05		0.0636	-5.42251e-05			0.0636	-7.60381e-05		0.0636	-0.000185687			0.0636	-0.000143162		0.0636	-7.93067e-05
																							0.0637	-5.46026e-05		0.0637	-5.32248e-05			0.0637	-9.21893e-05		0.0637	-0.000202535			0.0637	-0.000132016		0.0637	-8.76928e-05
																							0.0638	-6.07784e-05		0.0638	-6.86882e-05			0.0638	-0.00011073		0.0638	-0.000218526			0.0638	-0.00012339		0.0638	-0.000108069
																							0.0639	-6.5625e-05		0.0639	-8.52327e-05			0.0639	-0.000124055		0.0639	-0.000218389			0.0639	-0.000133422		0.0639	-0.000124665
																							0.064	-7.03728e-05		0.064	-8.63351e-05			0.064	-0.000116692		0.064	-0.000204571			0.064	-0.00015195		0.064	-0.000119788
																							0.0641	-7.63172e-05		0.0641	-7.69574e-05			0.0641	-9.10631e-05		0.0641	-0.000185777			0.0641	-0.000161656		0.0641	-9.65386e-05
																							0.0642	-7.98597e-05		0.0642	-7.46964e-05			0.0642	-6.93685e-05		0.0642	-0.000173285			0.0642	-0.000160298		0.0642	-7.80366e-05
																							0.0643	-8.02661e-05		0.0643	-7.64105e-05			0.0643	-6.34391e-05		0.0643	-0.000176376			0.0643	-0.000152058		0.0643	-7.86783e-05
																							0.0644	-7.76708e-05		0.0644	-6.50749e-05			0.0644	-6.34427e-05		0.0644	-0.000185536			0.0644	-0.000141655		0.0644	-8.67593e-05
																							0.0645	-7.23487e-05		0.0645	-4.82917e-05			0.0645	-5.81504e-05		0.0645	-0.000184864			0.0645	-0.000133249		0.0645	-9.2069e-05
																							0.0646	-6.85678e-05		0.0646	-4.10191e-05			0.0646	-5.16981e-05		0.0646	-0.000176475			0.0646	-0.000132579		0.0646	-0.00010254
																							0.0647	-6.99154e-05		0.0647	-3.97771e-05			0.0647	-5.36557e-05		0.0647	-0.000174485			0.0647	-0.000138244		0.0647	-0.000121419
																							0.0648	-6.88019e-05		0.0648	-4.05917e-05			0.0648	-6.44931e-05		0.0648	-0.000186371			0.0648	-0.000138827		0.0648	-0.000136053
																							0.0649	-6.38992e-05		0.0649	-5.3765e-05			0.0649	-7.59699e-05		0.0649	-0.000203547			0.0649	-0.000134996		0.0649	-0.000133792
																							0.065	-6.61078e-05		0.065	-7.88125e-05			0.065	-8.58027e-05		0.065	-0.000205801			0.065	-0.000132629		0.065	-0.000121218
																							0.0651	-7.20703e-05		0.0651	-8.93504e-05			0.0651	-9.58596e-05		0.0651	-0.000186626			0.0651	-0.00012823		0.0651	-0.000115461
																							0.0652	-6.83401e-05		0.0652	-7.27626e-05			0.0652	-9.59781e-05		0.0652	-0.000165454			0.0652	-0.000118765		0.0652	-0.000117865
																							0.0653	-5.82028e-05		0.0653	-5.32716e-05			0.0653	-8.35404e-05		0.0653	-0.00015994			0.0653	-0.000112517		0.0653	-0.000119329
																							0.0654	-5.14638e-05		0.0654	-5.39954e-05			0.0654	-7.12054e-05		0.0654	-0.000169335			0.0654	-0.000119544		0.0654	-0.000118077
																							0.0655	-4.82926e-05		0.0655	-6.96955e-05			0.0655	-6.27586e-05		0.0655	-0.000188901			0.0655	-0.000134731		0.0655	-0.000118743
																							0.0656	-4.78254e-05		0.0656	-7.74319e-05			0.0656	-5.55341e-05		0.0656	-0.00021218			0.0656	-0.000145735		0.0656	-0.000124037
																							0.0657	-5.47154e-05		0.0657	-6.49761e-05			0.0657	-5.43812e-05		0.0657	-0.000229451			0.0657	-0.000149533		0.0657	-0.000135932
																							0.0658	-6.59986e-05		0.0658	-4.6446e-05			0.0658	-6.39669e-05		0.0658	-0.000232556			0.0658	-0.000147924		0.0658	-0.000152173
																							0.0659	-6.73762e-05		0.0659	-4.26765e-05			0.0659	-8.00911e-05		0.0659	-0.000223976			0.0659	-0.000138897		0.0659	-0.000155025
																							0.066	-6.13433e-05		0.066	-5.53496e-05			0.066	-9.48323e-05		0.066	-0.000216895			0.066	-0.000122405		0.066	-0.00013593
																							0.0661	-6.43987e-05		0.0661	-6.7961e-05			0.0661	-0.000102005		0.0661	-0.000213346			0.0661	-0.000111648		0.0661	-0.000114678
																							0.0662	-7.1887e-05		0.0662	-7.30928e-05			0.0662	-0.000100378		0.0662	-0.000204512			0.0662	-0.000115125		0.0662	-0.000108368
																							0.0663	-7.09965e-05		0.0663	-7.49698e-05			0.0663	-9.80847e-05		0.0663	-0.00019264			0.0663	-0.00011861		0.0663	-0.000117247
																							0.0664	-6.91495e-05		0.0664	-7.36066e-05			0.0664	-9.97316e-05		0.0664	-0.000188217			0.0664	-0.000114309		0.0664	-0.000130877
																							0.0665	-7.64161e-05		0.0665	-6.81857e-05			0.0665	-0.00010475		0.0665	-0.000194716			0.0665	-0.000114257		0.0665	-0.000133337
																							0.0666	-8.15121e-05		0.0666	-6.28426e-05			0.0666	-0.000113503		0.0666	-0.000206121			0.0666	-0.00012148		0.0666	-0.00012531
																							0.0667	-7.62254e-05		0.0667	-6.2114e-05			0.0667	-0.000113764		0.0667	-0.000216498			0.0667	-0.000124723		0.0667	-0.000120781
																							0.0668	-6.83294e-05		0.0668	-6.0855e-05			0.0668	-0.000103513		0.0668	-0.00022189			0.0668	-0.000118678		0.0668	-0.000123265
																							0.0669	-6.62197e-05		0.0669	-5.37547e-05			0.0669	-0.000103603		0.0669	-0.000218291			0.0669	-0.000109635		0.0669	-0.000127036
																							0.067	-7.35838e-05		0.067	-4.54958e-05			0.067	-0.000117658		0.067	-0.000211365			0.067	-0.000103878		0.067	-0.000127589
																							0.0671	-8.51775e-05		0.0671	-4.31743e-05			0.0671	-0.000131342		0.0671	-0.000213751			0.0671	-0.000102554		0.0671	-0.000125429
																							0.0672	-8.91997e-05		0.0672	-4.80139e-05			0.0672	-0.000130582		0.0672	-0.000226097			0.0672	-0.000106548		0.0672	-0.000123951
																							0.0673	-8.53838e-05		0.0673	-6.21104e-05			0.0673	-0.000106995		0.0673	-0.000235042			0.0673	-0.000111518		0.0673	-0.000123252
																							0.0674	-8.16794e-05		0.0674	-8.80914e-05			0.0674	-7.36138e-05		0.0674	-0.000233871			0.0674	-0.00011165		0.0674	-0.000118549
																							0.0675	-8.33942e-05		0.0675	-0.000115125			0.0675	-5.68826e-05		0.0675	-0.000226981			0.0675	-0.000107095		0.0675	-0.000105794
																							0.0676	-9.29923e-05		0.0676	-0.000130106			0.0676	-6.07406e-05		0.0676	-0.000217138			0.0676	-0.000101274		0.0676	-9.46296e-05
																							0.0677	-0.000101672		0.0677	-0.000133289			0.0677	-7.06055e-05		0.0677	-0.000209129			0.0677	-0.000101329		0.0677	-9.67363e-05
																							0.0678	-9.63792e-05		0.0678	-0.00012373			0.0678	-8.03011e-05		0.0678	-0.000207486			0.0678	-0.000107818		0.0678	-0.00010514
																							0.0679	-8.18443e-05		0.0679	-0.000104435			0.0679	-8.40793e-05		0.0679	-0.000213198			0.0679	-0.000111217		0.0679	-0.0001075
																							0.068	-7.16392e-05		0.068	-9.09485e-05			0.068	-7.87926e-05		0.068	-0.000227772			0.068	-0.000113312		0.068	-0.000107782
																							0.0681	-7.03858e-05		0.0681	-8.84063e-05			0.0681	-7.22145e-05		0.0681	-0.000239141			0.0681	-0.000116114		0.0681	-0.000120406
																							0.0682	-7.60154e-05		0.0682	-8.85726e-05			0.0682	-6.73792e-05		0.0682	-0.000227848			0.0682	-0.000110969		0.0682	-0.000143247
																							0.0683	-8.35702e-05		0.0683	-8.7041e-05			0.0683	-6.08548e-05		0.0683	-0.000195059			0.0683	-9.64286e-05		0.0683	-0.000160276
																							0.0684	-8.80468e-05		0.0684	-7.97373e-05			0.0684	-5.8759e-05		0.0684	-0.00016153			0.0684	-8.32176e-05		0.0684	-0.000165623
																							0.0685	-8.93523e-05		0.0685	-6.74418e-05			0.0685	-6.62867e-05		0.0685	-0.000144356			0.0685	-8.37271e-05		0.0685	-0.000164643
																							0.0686	-8.65297e-05		0.0686	-5.33921e-05			0.0686	-7.22295e-05		0.0686	-0.000145521			0.0686	-9.83915e-05		0.0686	-0.000162862
																							0.0687	-7.87322e-05		0.0687	-3.89093e-05			0.0687	-6.64844e-05		0.0687	-0.000155362			0.0687	-0.000109439		0.0687	-0.000157704
																							0.0688	-7.27594e-05		0.0688	-3.38483e-05			0.0688	-6.01113e-05		0.0688	-0.000162292			0.0688	-0.000104193		0.0688	-0.000144554
																							0.0689	-6.85308e-05		0.0689	-4.24541e-05			0.0689	-6.62547e-05		0.0689	-0.000166876			0.0689	-9.08385e-05		0.0689	-0.000131436
																							0.069	-5.92232e-05		0.069	-5.14399e-05			0.069	-7.91539e-05		0.069	-0.000175682			0.069	-8.488e-05		0.069	-0.000126298
																							0.0691	-5.00541e-05		0.0691	-5.28445e-05			0.0691	-8.66438e-05		0.0691	-0.000179766			0.0691	-8.79153e-05		0.0691	-0.000121477
																							0.0692	-5.01008e-05		0.0692	-5.60601e-05			0.0692	-9.01145e-05		0.0692	-0.000169379			0.0692	-9.03693e-05		0.0692	-0.000115344
																							0.0693	-6.27192e-05		0.0693	-7.37128e-05			0.0693	-9.49044e-05		0.0693	-0.000155035			0.0693	-8.79544e-05		0.0693	-0.000116969
																							0.0694	-8.07131e-05		0.0694	-9.75819e-05			0.0694	-9.5874e-05		0.0694	-0.000151239			0.0694	-7.66415e-05		0.0694	-0.000121933
																							0.0695	-8.63303e-05		0.0695	-0.000106448			0.0695	-8.92748e-05		0.0695	-0.000163091			0.0695	-6.31641e-05		0.0695	-0.000122737
																							0.0696	-7.9215e-05		0.0696	-9.76911e-05			0.0696	-8.38132e-05		0.0696	-0.000183349			0.0696	-6.71526e-05		0.0696	-0.000124323
																							0.0697	-7.74805e-05		0.0697	-8.75906e-05			0.0697	-8.6545e-05		0.0697	-0.000200688			0.0697	-9.19323e-05		0.0697	-0.000135404
																							0.0698	-8.19074e-05		0.0698	-8.46367e-05			0.0698	-8.44332e-05		0.0698	-0.000211935			0.0698	-0.000121083		0.0698	-0.00014993
																							0.0699	-7.7569e-05		0.0699	-8.60734e-05			0.0699	-6.69909e-05		0.0699	-0.000212467			0.0699	-0.000138033		0.0699	-0.000148295
																							0.07	-6.69859e-05		0.07	-9.32485e-05			0.07	-4.62662e-05		0.07	-0.000201455			0.07	-0.000143159		0.07	-0.000131311
																							0.0701	-6.58243e-05		0.0701	-0.000106094			0.0701	-3.99648e-05		0.0701	-0.000194586			0.0701	-0.000145708		0.0701	-0.00012129
																							0.0702	-7.22229e-05		0.0702	-0.000108373			0.0702	-5.46646e-05		0.0702	-0.000196553			0.0702	-0.000144173		0.0702	-0.000121834
																							0.0703	-7.32319e-05		0.0703	-9.38736e-05			0.0703	-7.59015e-05		0.0703	-0.000191351			0.0703	-0.000136875		0.0703	-0.000117395
																							0.0704	-6.65084e-05		0.0704	-7.92779e-05			0.0704	-8.03191e-05		0.0704	-0.00017761			0.0704	-0.000128034		0.0704	-0.000103264
																							0.0705	-6.0135e-05		0.0705	-7.47545e-05			0.0705	-6.88726e-05		0.0705	-0.000175745			0.0705	-0.000120268		0.0705	-9.32904e-05
																							0.0706	-5.75337e-05		0.0706	-7.69418e-05			0.0706	-6.39489e-05		0.0706	-0.000190443			0.0706	-0.000115027		0.0706	-9.93817e-05
																							0.0707	-5.23078e-05		0.0707	-7.90248e-05			0.0707	-7.51149e-05		0.0707	-0.000205778			0.0707	-0.000115871		0.0707	-0.000118901
																							0.0708	-4.99894e-05		0.0708	-8.02402e-05			0.0708	-8.75707e-05		0.0708	-0.000214948			0.0708	-0.000119521		0.0708	-0.000141836
																							0.0709	-6.28845e-05		0.0709	-8.53349e-05			0.0709	-8.71984e-05		0.0709	-0.000215283			0.0709	-0.000112216		0.0709	-0.000153727
																							0.071	-8.21895e-05		0.071	-8.87217e-05			0.071	-8.01915e-05		0.071	-0.000205193			0.071	-9.80533e-05		0.071	-0.000144157
																							0.0711	-9.18444e-05		0.0711	-8.2176e-05			0.0711	-7.83398e-05		0.0711	-0.000196478			0.0711	-9.33886e-05		0.0711	-0.000125213
																							0.0712	-9.01085e-05		0.0712	-6.82592e-05			0.0712	-8.17251e-05		0.0712	-0.000198588			0.0712	-9.09015e-05		0.0712	-0.000116238
																							0.0713	-8.06841e-05		0.0713	-5.51483e-05			0.0713	-7.5618e-05		0.0713	-0.000207538			0.0713	-8.30122e-05		0.0713	-0.00011406
																							0.0714	-7.03124e-05		0.0714	-5.26432e-05			0.0714	-5.63003e-05		0.0714	-0.000209639			0.0714	-7.60163e-05		0.0714	-0.000109612
																							0.0715	-6.62931e-05		0.0715	-6.32096e-05			0.0715	-4.22112e-05		0.0715	-0.000194477			0.0715	-7.2326e-05		0.0715	-0.000114561
																							0.0716	-7.28713e-05		0.0716	-7.72182e-05			0.0716	-4.07658e-05		0.0716	-0.000173899			0.0716	-7.69015e-05		0.0716	-0.000133753
																							0.0717	-8.71113e-05		0.0717	-8.67983e-05			0.0717	-4.42856e-05		0.0717	-0.000164449			0.0717	-9.06718e-05		0.0717	-0.000150948
																							0.0718	-0.000100955		0.0718	-9.29955e-05			0.0718	-5.15993e-05		0.0718	-0.000160979			0.0718	-0.00010672		0.0718	-0.000156266
																							0.0719	-0.000105793		0.0719	-9.32311e-05			0.0719	-6.67949e-05		0.0719	-0.000154935			0.0719	-0.000124606		0.0719	-0.000145172
																							0.072	-9.69201e-05		0.072	-8.54875e-05			0.072	-8.37614e-05		0.072	-0.000152505			0.072	-0.000142425		0.072	-0.000128518
																							0.0721	-8.4899e-05		0.0721	-8.0339e-05			0.0721	-8.67209e-05		0.0721	-0.000162498			0.0721	-0.000149477		0.0721	-0.000130019
																							0.0722	-8.78585e-05		0.0722	-7.97954e-05			0.0722	-7.38755e-05		0.0722	-0.000177434			0.0722	-0.000140547		0.0722	-0.000145224
																							0.0723	-0.000104198		0.0723	-7.69956e-05			0.0723	-6.11653e-05		0.0723	-0.000180928			0.0723	-0.000124349		0.0723	-0.000151744
																							0.0724	-0.00011681		0.0724	-7.7669e-05			0.0724	-5.5678e-05		0.0724	-0.000171813			0.0724	-0.00010877		0.0724	-0.000145193
																							0.0725	-0.000118275		0.0725	-8.64036e-05			0.0725	-5.3444e-05		0.0725	-0.000162841			0.0725	-9.64955e-05		0.0725	-0.000134514
																							0.0726	-0.000113324		0.0726	-0.00010013			0.0726	-5.78235e-05		0.0726	-0.000164443			0.0726	-9.43205e-05		0.0726	-0.000126806
																							0.0727	-0.00010443		0.0727	-0.000109738			0.0727	-7.4601e-05		0.0727	-0.000177146			0.0727	-0.00010426		0.0727	-0.000123166
																							0.0728	-9.06311e-05		0.0728	-0.000100166			0.0728	-9.31749e-05		0.0728	-0.000194432			0.0728	-0.000115453		0.0728	-0.00012078
																							0.0729	-7.52645e-05		0.0729	-7.68984e-05			0.0729	-9.33725e-05		0.0729	-0.00020945			0.0729	-0.000119502		0.0729	-0.000118901
																							0.073	-5.97694e-05		0.073	-6.3278e-05			0.073	-7.60521e-05		0.073	-0.00021248			0.073	-0.000122841		0.073	-0.000120636
																							0.0731	-4.5288e-05		0.0731	-6.90659e-05			0.0731	-6.38501e-05		0.0731	-0.000198771			0.0731	-0.000131917		0.0731	-0.000125302
																							0.0732	-3.86547e-05		0.0732	-8.83612e-05			0.0732	-6.74076e-05		0.0732	-0.000180668			0.0732	-0.000142294		0.0732	-0.000127036
																							0.0733	-4.19515e-05		0.0733	-0.000113711			0.0733	-7.26585e-05		0.0733	-0.000172678			0.0733	-0.00015031		0.0733	-0.000125553
																							0.0734	-5.29539e-05		0.0734	-0.000134289			0.0734	-6.64967e-05		0.0734	-0.000175992			0.0734	-0.000151456		0.0734	-0.000125871
																							0.0735	-6.2233e-05		0.0735	-0.000133156			0.0735	-5.43144e-05		0.0735	-0.000181853			0.0735	-0.000140744		0.0735	-0.000132833
																							0.0736	-6.14855e-05		0.0736	-0.00011203			0.0736	-4.32115e-05		0.0736	-0.000184523			0.0736	-0.000123426		0.0736	-0.000147422
																							0.0737	-6.01082e-05		0.0737	-8.99969e-05			0.0737	-3.55846e-05		0.0737	-0.000180348			0.0737	-0.000104206		0.0737	-0.000159741
																							0.0738	-6.57238e-05		0.0738	-7.3006e-05			0.0738	-3.24908e-05		0.0738	-0.000166083			0.0738	-8.25639e-05		0.0738	-0.000159848
																							0.0739	-7.17684e-05		0.0739	-6.20981e-05			0.0739	-3.20902e-05		0.0739	-0.000149788			0.0739	-6.71058e-05		0.0739	-0.000154603
																							0.074	-7.18545e-05		0.074	-6.87637e-05			0.074	-3.71936e-05		0.074	-0.000145325			0.074	-6.88854e-05		0.074	-0.000152287
																							0.0741	-7.14356e-05		0.0741	-9.2105e-05			0.0741	-4.87422e-05		0.0741	-0.000154591			0.0741	-8.40724e-05		0.0741	-0.000149399
																							0.0742	-7.3349e-05		0.0742	-0.000109407			0.0742	-5.81824e-05		0.0742	-0.000162137			0.0742	-0.000100126		0.0742	-0.000141467
																							0.0743	-6.83278e-05		0.0743	-0.000107685			0.0743	-5.7529e-05		0.0743	-0.000156827			0.0743	-0.000111782		0.0743	-0.000131653
																							0.0744	-6.25884e-05		0.0744	-9.77295e-05			0.0744	-4.91659e-05		0.0744	-0.000153138			0.0744	-0.000117543		0.0744	-0.000127532
																							0.0745	-7.02349e-05		0.0745	-9.15214e-05			0.0745	-4.4485e-05		0.0745	-0.000162536			0.0745	-0.000115026		0.0745	-0.00012904
																							0.0746	-8.72622e-05		0.0746	-9.36155e-05			0.0746	-5.09602e-05		0.0746	-0.000173802			0.0746	-0.000111594		0.0746	-0.000131553
																							0.0747	-0.000100901		0.0747	-9.98123e-05			0.0747	-6.92803e-05		0.0747	-0.000176946			0.0747	-0.000118324		0.0747	-0.000132528
																							0.0748	-0.000102352		0.0748	-9.98631e-05			0.0748	-9.06444e-05		0.0748	-0.000166232			0.0748	-0.000128815		0.0748	-0.000133018
																							0.0749	-9.43445e-05		0.0749	-9.35647e-05			0.0749	-9.5903e-05		0.0749	-0.000145451			0.0749	-0.000126502		0.0749	-0.000136404
																							0.075	-8.77183e-05		0.075	-9.13745e-05			0.075	-8.16693e-05		0.075	-0.000135212			0.075	-0.00011117		0.075	-0.000134859
																							0.0751	-8.48756e-05		0.0751	-9.66231e-05			0.0751	-7.29888e-05		0.0751	-0.000142			0.0751	-0.000100902		0.0751	-0.000123392
																							0.0752	-7.83933e-05		0.0752	-0.000104512			0.0752	-8.62309e-05		0.0752	-0.000151241			0.0752	-0.000102901		0.0752	-0.000117618
																							0.0753	-6.78554e-05		0.0753	-0.000106918			0.0753	-0.000104547		0.0753	-0.000157112			0.0753	-0.00010294		0.0753	-0.000128133
																							0.0754	-6.60758e-05		0.0754	-0.000101244			0.0754	-0.000111172		0.0754	-0.000167501			0.0754	-9.2801e-05		0.0754	-0.000145315
																							0.0755	-7.63907e-05		0.0755	-9.52979e-05			0.0755	-0.000118741		0.0755	-0.000176741			0.0755	-7.56862e-05		0.0755	-0.000152094
																							0.0756	-8.49331e-05		0.0756	-9.60952e-05			0.0756	-0.000131724		0.0756	-0.000175024			0.0756	-6.18332e-05		0.0756	-0.0001426
																							0.0757	-8.13936e-05		0.0757	-9.91252e-05			0.0757	-0.000128814		0.0757	-0.000176088			0.0757	-6.59115e-05		0.0757	-0.000128913
																							0.0758	-6.97929e-05		0.0758	-9.99329e-05			0.0758	-0.000105199		0.0758	-0.000187871			0.0758	-8.29245e-05		0.0758	-0.000127229
																							0.0759	-6.16114e-05		0.0759	-0.000107041			0.0759	-8.25461e-05		0.0759	-0.0001929			0.0759	-9.08264e-05		0.0759	-0.000138127
																							0.076	-6.01263e-05		0.076	-0.000124919			0.076	-7.4332e-05		0.076	-0.000181865			0.076	-8.63901e-05		0.076	-0.000149
																							0.0761	-5.57862e-05		0.0761	-0.00014172			0.0761	-7.40899e-05		0.0761	-0.000162345			0.0761	-9.30237e-05		0.0761	-0.000149927
																							0.0762	-4.41133e-05		0.0762	-0.000140533			0.0762	-6.8903e-05		0.0762	-0.000143959			0.0762	-0.000118269		0.0762	-0.00014681
																							0.0763	-3.32352e-05		0.0763	-0.000119697			0.0763	-5.54927e-05		0.0763	-0.000135			0.0763	-0.000136896		0.0763	-0.000151986
																							0.0764	-3.2908e-05		0.0764	-9.94604e-05			0.0764	-3.85909e-05		0.0764	-0.000140604			0.0764	-0.000131916		0.0764	-0.000167028
																							0.0765	-4.68686e-05		0.0765	-9.47039e-05			0.0765	-2.81755e-05		0.0765	-0.000155718			0.0765	-0.000117652		0.0765	-0.000175411
																							0.0766	-6.73058e-05		0.0766	-9.79002e-05			0.0766	-3.07847e-05		0.0766	-0.000167763			0.0766	-0.000108868		0.0766	-0.00016319
																							0.0767	-8.35825e-05		0.0767	-9.96938e-05			0.0767	-3.95585e-05		0.0767	-0.000173718			0.0767	-0.000103325		0.0767	-0.000140639
																							0.0768	-9.10922e-05		0.0768	-9.78604e-05			0.0768	-4.32091e-05		0.0768	-0.000183016			0.0768	-0.00010171		0.0768	-0.00012574
																							0.0769	-8.83754e-05		0.0769	-9.24552e-05			0.0769	-3.28514e-05		0.0769	-0.000197192			0.0769	-0.000106568		0.0769	-0.000125397
																							0.077	-7.49397e-05		0.077	-8.63699e-05			0.077	-9.49612e-06		0.077	-0.000199644			0.077	-0.00010975		0.077	-0.00013467
																							0.0771	-5.64093e-05		0.0771	-8.77055e-05			0.0771	6.04473e-06		0.0771	-0.000185216			0.0771	-0.000110315		0.0771	-0.000139693
																							0.0772	-4.37979e-05		0.0772	-0.000105688			0.0772	-5.52925e-06		0.0772	-0.000174242			0.0772	-0.000118779		0.0772	-0.00013103
																							0.0773	-4.43258e-05		0.0773	-0.000131648			0.0773	-3.56617e-05		0.0773	-0.000179533			0.0773	-0.000131078		0.0773	-0.000115006
																							0.0774	-5.89935e-05		0.0774	-0.000143229			0.0774	-5.87393e-05		0.0774	-0.000189657			0.0774	-0.000130595		0.0774	-0.000107267
																							0.0775	-8.11836e-05		0.0775	-0.000131602			0.0775	-6.07015e-05		0.0775	-0.000189815			0.0775	-0.000113774		0.0775	-0.000116556
																							0.0776	-9.99457e-05		0.0776	-0.000108648			0.0776	-5.19081e-05		0.0776	-0.000178794			0.0776	-0.000100573		0.0776	-0.000137881
																							0.0777	-0.000111946		0.0777	-9.20693e-05			0.0777	-4.64959e-05		0.0777	-0.000165556			0.0777	-0.000106693		0.0777	-0.00015779
																							0.0778	-0.000117509		0.0778	-9.02076e-05			0.0778	-4.74314e-05		0.0778	-0.000156287			0.0778	-0.000118069		0.0778	-0.000164745
																							0.0779	-0.000116608		0.0779	-9.97352e-05			0.0779	-5.22366e-05		0.0779	-0.000153228			0.0779	-0.000115762		0.0779	-0.000159704
																							0.078	-0.000115229		0.078	-0.000114309			0.078	-5.40613e-05		0.078	-0.000157553			0.078	-0.0001027		0.078	-0.000151733
																							0.0781	-0.000114095		0.0781	-0.000121566			0.0781	-4.59266e-05		0.0781	-0.000165159			0.0781	-9.8641e-05		0.0781	-0.000142193
																							0.0782	-0.000108221		0.0782	-0.000108908			0.0782	-3.48608e-05		0.0782	-0.000168218			0.0782	-0.000113727		0.0782	-0.000132332
																							0.0783	-9.79561e-05		0.0783	-8.00018e-05			0.0783	-3.31713e-05		0.0783	-0.000165161			0.0783	-0.000128979		0.0783	-0.00012637
																							0.0784	-8.93938e-05		0.0784	-5.63246e-05			0.0784	-3.85893e-05		0.0784	-0.00016406			0.0784	-0.000126055		0.0784	-0.000124572
																							0.0785	-8.59698e-05		0.0785	-5.69099e-05			0.0785	-4.36926e-05		0.0785	-0.000166359			0.0785	-0.000119784		0.0785	-0.000130696
																							0.0786	-8.56028e-05		0.0786	-7.47114e-05			0.0786	-4.94227e-05		0.0786	-0.000162798			0.0786	-0.000127322		0.0786	-0.000142127
																							0.0787	-8.98605e-05		0.0787	-8.45399e-05			0.0787	-5.77551e-05		0.0787	-0.000154237			0.0787	-0.000138773		0.0787	-0.000154953
																							0.0788	-9.41365e-05		0.0788	-8.02011e-05			0.0788	-6.24207e-05		0.0788	-0.000150815			0.0788	-0.000142233		0.0788	-0.000175475
																							0.0789	-8.61006e-05		0.0789	-8.87502e-05			0.0789	-5.77551e-05		0.0789	-0.000157251			0.0789	-0.000137903		0.0789	-0.000191905
																							0.079	-7.30125e-05		0.079	-0.000124634			0.079	-4.96204e-05		0.079	-0.000170407			0.079	-0.000126641		0.079	-0.000180936
																							0.0791	-7.30038e-05		0.0791	-0.000156446			0.0791	-4.50449e-05		0.0791	-0.000177434			0.0791	-0.000114483		0.0791	-0.000148801
																							0.0792	-7.94474e-05		0.0792	-0.000157926			0.0792	-4.37915e-05		0.0792	-0.00017292			0.0792	-0.000114236		0.0792	-0.000124088
																							0.0793	-7.63439e-05		0.0793	-0.000140359			0.0793	-4.35938e-05		0.0793	-0.00016644			0.0793	-0.000117905		0.0793	-0.000121572
																							0.0794	-6.82109e-05		0.0794	-0.000120608			0.0794	-4.31985e-05		0.0794	-0.000164376			0.0794	-0.00010898		0.0794	-0.000130292
																							0.0795	-6.83832e-05		0.0795	-0.000109368			0.0795	-4.07905e-05		0.0795	-0.000164348			0.0795	-9.87267e-05		0.0795	-0.000135975
																							0.0796	-7.76228e-05		0.0796	-0.000111878			0.0796	-3.20685e-05		0.0796	-0.000162873			0.0796	-0.000103152		0.0796	-0.00013655
																							0.0797	-8.38987e-05		0.0797	-0.000121245			0.0797	-1.70312e-05		0.0797	-0.000163335			0.0797	-0.000110547		0.0797	-0.000136175
																							0.0798	-8.02407e-05		0.0798	-0.000128656			0.0798	-8.74158e-06		0.0798	-0.000165633			0.0798	-0.000110913		0.0798	-0.000137757
																							0.0799	-7.32873e-05		0.0799	-0.000131926			0.0799	-1.87266e-05		0.0799	-0.00016051			0.0799	-0.000117522		0.0799	-0.000137003
																							0.08	-6.86834e-05		0.08	-0.000132052			0.08	-4.31931e-05		0.08	-0.000150071			0.08	-0.000137719		0.08	-0.000128771
																							0.0801	-6.27106e-05		0.0801	-0.00012634			0.0801	-7.09647e-05		0.0801	-0.000147757			0.0801	-0.000154823		0.0801	-0.000116441
																							0.0802	-5.57825e-05		0.0802	-0.000112986			0.0802	-8.57977e-05		0.0802	-0.000156669			0.0802	-0.000155288		0.0802	-0.000106548
																							0.0803	-5.35415e-05		0.0803	-0.000103784			0.0803	-8.22079e-05		0.0803	-0.000168119			0.0803	-0.000142794		0.0803	-0.000103388
																							0.0804	-5.94225e-05		0.0804	-0.000105864			0.0804	-7.23854e-05		0.0804	-0.000173222			0.0804	-0.000125062		0.0804	-0.000104417
																							0.0805	-7.29033e-05		0.0805	-0.000105256			0.0805	-6.8088e-05		0.0805	-0.000172822			0.0805	-0.000115101		0.0805	-0.000104738
																							0.0806	-8.55076e-05		0.0806	-9.06809e-05			0.0806	-7.02936e-05		0.0806	-0.000169926			0.0806	-0.00011982		0.0806	-0.00010544
																							0.0807	-8.99914e-05		0.0807	-7.35435e-05			0.0807	-7.23584e-05		0.0807	-0.000163453			0.0807	-0.00012877		0.0807	-0.000114888
																							0.0808	-8.62853e-05		0.0808	-6.574e-05			0.0808	-7.3743e-05		0.0808	-0.0001562			0.0808	-0.000128065		0.0808	-0.000134941
																							0.0809	-7.31928e-05		0.0809	-5.9207e-05			0.0809	-7.66701e-05		0.0809	-0.000149139			0.0809	-0.000113291		0.0809	-0.000152132
																							0.081	-6.10799e-05		0.081	-5.38302e-05			0.081	-7.94193e-05		0.081	-0.000140958			0.081	-9.81865e-05		0.081	-0.000157945
																							0.0811	-6.76707e-05		0.0811	-6.35812e-05			0.0811	-8.23067e-05		0.0811	-0.000134735			0.0811	-0.000102053		0.0811	-0.00016161
																							0.0812	-8.77494e-05		0.0812	-8.52941e-05			0.0812	-8.01812e-05		0.0812	-0.000132954			0.0812	-0.000117134		0.0812	-0.000165742
																							0.0813	-0.000107154		0.0813	-0.000107112			0.0813	-7.02769e-05		0.0813	-0.000132446			0.0813	-0.000120713		0.0813	-0.000160829
																							0.0814	-0.000122071		0.0814	-0.000122548			0.0814	-6.64663e-05		0.0814	-0.000129559			0.0814	-0.000110076		0.0814	-0.000145134
																							0.0815	-0.000125373		0.0815	-0.000118849			0.0815	-7.18756e-05		0.0815	-0.00012974			0.0815	-9.79051e-05		0.0815	-0.000127347
																							0.0816	-0.000110183		0.0816	-9.48419e-05			0.0816	-7.23567e-05		0.0816	-0.000140576			0.0816	-8.96913e-05		0.0816	-0.000119821
																							0.0817	-8.58542e-05		0.0817	-7.04054e-05			0.0817	-6.48627e-05		0.0817	-0.000156946			0.0817	-8.93821e-05		0.0817	-0.000130545
																							0.0818	-7.08817e-05		0.0818	-6.69985e-05			0.0818	-5.93587e-05		0.0818	-0.000172023			0.0818	-9.85638e-05		0.0818	-0.000148876
																							0.0819	-7.16392e-05		0.0819	-8.59729e-05			0.0819	-5.77143e-05		0.0819	-0.000182413			0.0819	-0.000104989		0.0819	-0.00015624
																							0.082	-8.19415e-05		0.082	-0.000104247			0.082	-5.45121e-05		0.082	-0.000181382			0.082	-0.000101717		0.082	-0.000146899
																							0.0821	-9.04982e-05		0.0821	-0.000111292			0.0821	-5.37415e-05		0.0821	-0.000167521			0.0821	-9.56887e-05		0.0821	-0.000129266
																							0.0822	-9.04334e-05		0.0822	-0.00012136			0.0822	-5.67911e-05		0.0822	-0.000149364			0.0822	-8.68609e-05		0.0822	-0.000116483
																							0.0823	-8.7745e-05		0.0823	-0.000137615			0.0823	-5.55661e-05		0.0823	-0.000137743			0.0823	-7.27267e-05		0.0823	-0.000115204
																							0.0824	-8.56195e-05		0.0824	-0.000144396			0.0824	-5.09849e-05		0.0824	-0.000137562			0.0824	-6.38498e-05		0.0824	-0.000123166
																							0.0825	-8.12911e-05		0.0825	-0.000135494			0.0825	-4.75623e-05		0.0825	-0.000141432			0.0825	-7.21284e-05		0.0825	-0.000132382
																							0.0826	-8.02944e-05		0.0826	-0.000123007			0.0826	-4.02954e-05		0.0826	-0.000144783			0.0826	-8.76171e-05		0.0826	-0.00013713
																							0.0827	-7.96787e-05		0.0827	-0.000114285			0.0827	-2.86496e-05		0.0827	-0.000148868			0.0827	-9.46343e-05		0.0827	-0.000138508
																							0.0828	-6.88343e-05		0.0828	-0.000109228			0.0828	-2.75504e-05		0.0828	-0.000150544			0.0828	-9.42253e-05		0.0828	-0.000139208
																							0.0829	-5.41231e-05		0.0829	-0.000108423			0.0829	-4.4946e-05		0.0829	-0.000150571			0.0829	-9.30868e-05		0.0829	-0.000140894
																							0.083	-5.19145e-05		0.083	-0.000106931			0.083	-6.51358e-05		0.083	-0.000155352			0.083	-9.77612e-05		0.083	-0.000142846
																							0.0831	-6.50718e-05		0.0831	-0.00010265			0.0831	-6.96859e-05		0.0831	-0.000164644			0.0831	-0.00010931		0.0831	-0.000142193
																							0.0832	-7.77252e-05		0.0832	-0.000104765			0.0832	-5.88361e-05		0.0832	-0.000162994			0.0832	-0.000119475		0.0832	-0.000141021
																							0.0833	-7.64174e-05		0.0833	-0.000112239			0.0833	-4.58241e-05		0.0833	-0.00014194			0.0833	-0.000121638		0.0833	-0.000144026
																							0.0834	-7.01164e-05		0.0834	-0.000110088			0.0834	-4.10763e-05		0.0834	-0.000123921			0.0834	-0.000119003		0.0834	-0.00014626
																							0.0835	-7.56164e-05		0.0835	-9.3721e-05			0.0835	-4.37915e-05		0.0835	-0.000127086			0.0835	-0.000117841		0.0835	-0.000144759
																							0.0836	-9.26534e-05		0.0836	-7.37455e-05			0.0836	-4.76611e-05		0.0836	-0.000137535			0.0836	-0.000116588		0.0836	-0.000144171
																							0.0837	-0.000102496		0.0837	-6.26259e-05			0.0837	-4.81155e-05		0.0837	-0.000145435			0.0837	-0.000113174		0.0837	-0.000146895
																							0.0838	-0.000100457		0.0838	-6.94876e-05			0.0838	-4.53283e-05		0.0838	-0.000155694			0.0838	-0.000108829		0.0838	-0.00015315
																							0.0839	-9.85951e-05		0.0839	-8.80827e-05			0.0839	-4.20569e-05		0.0839	-0.000168997			0.0839	-0.000105653		0.0839	-0.000152508
																							0.084	-9.38798e-05		0.084	-0.000101499			0.084	-4.03254e-05		0.084	-0.000181028			0.084	-0.000104614		0.084	-0.000137381
																							0.0841	-7.72404e-05		0.0841	-0.000107554			0.0841	-4.42008e-05		0.0841	-0.000187384			0.0841	-9.77721e-05		0.0841	-0.000123321
																							0.0842	-6.12124e-05		0.0842	-0.00011309			0.0842	-5.23552e-05		0.0842	-0.000184271			0.0842	-8.81303e-05		0.0842	-0.000121024
																							0.0843	-6.25797e-05		0.0843	-0.000117989			0.0843	-5.47134e-05		0.0843	-0.000169978			0.0843	-9.20197e-05		0.0843	-0.000123845
																							0.0844	-7.0508e-05		0.0844	-0.00012085			0.0844	-4.81439e-05		0.0844	-0.000149477			0.0844	-0.000102021		0.0844	-0.000125731
																							0.0845	-7.0484e-05		0.0845	-0.000119544			0.0845	-4.18142e-05		0.0845	-0.000138509			0.0845	-9.77916e-05		0.0845	-0.000125454
																							0.0846	-6.69896e-05		0.0846	-0.000114733			0.0846	-3.90183e-05		0.0846	-0.000152928			0.0846	-8.569e-05		0.0846	-0.000126154
																							0.0847	-6.10946e-05		0.0847	-0.000108098			0.0847	-3.62818e-05		0.0847	-0.000185166			0.0847	-8.31923e-05		0.0847	-0.000129594
																							0.0848	-5.1814e-05		0.0848	-9.53159e-05			0.0848	-3.62581e-05		0.0848	-0.000205359			0.0848	-9.40224e-05		0.0848	-0.000134343
																							0.0849	-5.11636e-05		0.0849	-7.933e-05			0.0849	-4.54542e-05		0.0849	-0.000198557			0.0849	-0.000108385		0.0849	-0.00013838
																							0.085	-6.4616e-05		0.085	-7.04895e-05			0.085	-6.0998e-05		0.085	-0.000177333			0.085	-0.000112242		0.085	-0.000138028
																							0.0851	-8.03125e-05		0.0851	-7.10157e-05			0.0851	-6.73698e-05		0.0851	-0.000162268			0.0851	-0.000106121		0.0851	-0.000137025
																							0.0852	-8.66408e-05		0.0852	-7.49107e-05			0.0852	-5.45441e-05		0.0852	-0.00015953			0.0852	-0.000107699		0.0852	-0.000140659
																							0.0853	-8.33274e-05		0.0853	-7.81952e-05			0.0853	-3.5414e-05		0.0853	-0.000157497			0.0853	-0.00012421		0.0853	-0.000148997
																							0.0854	-7.8831e-05		0.0854	-8.35429e-05			0.0854	-2.6263e-05		0.0854	-0.000148566			0.0854	-0.00014282		0.0854	-0.000158814
																							0.0855	-7.65884e-05		0.0855	-9.63069e-05			0.0855	-2.65181e-05		0.0855	-0.00014096			0.0855	-0.000153171		0.0855	-0.000165722
																							0.0856	-7.34312e-05		0.0856	-0.000113273			0.0856	-2.87928e-05		0.0856	-0.00014231			0.0856	-0.000154523		0.0856	-0.000167028
																							0.0857	-7.03982e-05		0.0857	-0.000118368			0.0857	-2.81123e-05		0.0857	-0.000148908			0.0857	-0.000149573		0.0857	-0.000161872
																							0.0858	-6.9251e-05		0.0858	-0.000106103			0.0858	-1.93706e-05		0.0858	-0.000155166			0.0858	-0.000141384		0.0858	-0.000152439
																							0.0859	-6.99047e-05		0.0859	-8.9898e-05			0.0859	-5.71223e-06		0.0859	-0.000163863			0.0859	-0.000133606		0.0859	-0.000146836
																							0.086	-8.0192e-05		0.086	-7.79117e-05			0.086	4.23868e-07		0.086	-0.000175002			0.086	-0.000129695		0.086	-0.000146999
																							0.0861	-0.000102154		0.0861	-7.18938e-05			0.0861	-9.06873e-06		0.0861	-0.000176906			0.0861	-0.000125448		0.0861	-0.000150279
																							0.0862	-0.000113504		0.0862	-7.49124e-05			0.0862	-3.29015e-05		0.0862	-0.000166368			0.0862	-0.000113476		0.0862	-0.000160983
																							0.0863	-9.82249e-05		0.0863	-8.36271e-05			0.0863	-5.91363e-05		0.0863	-0.0001564			0.0863	-9.71345e-05		0.0863	-0.000171713
																							0.0864	-6.81572e-05		0.0864	-8.83915e-05			0.0864	-7.26738e-05		0.0864	-0.000154283			0.0864	-8.65341e-05		0.0864	-0.000167073
																							0.0865	-4.29161e-05		0.0865	-8.38715e-05			0.0865	-7.20996e-05		0.0865	-0.000153958			0.0865	-8.4284e-05		0.0865	-0.000152922
																							0.0866	-3.68698e-05		0.0866	-7.99117e-05			0.0866	-6.29769e-05		0.0866	-0.000150755			0.0866	-8.54636e-05		0.0866	-0.000146652
																							0.0867	-4.99015e-05		0.0867	-8.69836e-05			0.0867	-4.86097e-05		0.0867	-0.000148468			0.0867	-8.2284e-05		0.0867	-0.000150184
																							0.0868	-6.8439e-05		0.0868	-9.69232e-05			0.0868	-3.32448e-05		0.0868	-0.000146976			0.0868	-7.72732e-05		0.0868	-0.000159574
																							0.0869	-8.08994e-05		0.0869	-9.92648e-05			0.0869	-2.57154e-05		0.0869	-0.000144671			0.0869	-8.93837e-05		0.0869	-0.000174537
																							0.087	-8.24616e-05		0.087	-9.75065e-05			0.087	-3.03303e-05		0.087	-0.000148066			0.087	-0.00011749		0.087	-0.00018168
																							0.0871	-7.14843e-05		0.0871	-9.86397e-05			0.0871	-4.11337e-05		0.0871	-0.00015868			0.0871	-0.000133937		0.0871	-0.000169784
																							0.0872	-4.74735e-05		0.0872	-0.000100847			0.0872	-5.07602e-05		0.0872	-0.00016732			0.0872	-0.000128278		0.0872	-0.000154287
																							0.0873	-1.88579e-05		0.0873	-9.41667e-05			0.0873	-5.37902e-05		0.0873	-0.000167422			0.0873	-0.000116828		0.0873	-0.000153965
																							0.0874	-3.43094e-06		0.0874	-7.72269e-05			0.0874	-4.53734e-05		0.0874	-0.000163096			0.0874	-0.000108274		0.0874	-0.000167732
																							0.0875	-7.3924e-06		0.0875	-6.25845e-05			0.0875	-3.31262e-05		0.0875	-0.000161464			0.0875	-9.35846e-05		0.0875	-0.000173538
																							0.0876	-2.68741e-05		0.0876	-5.65579e-05			0.0876	-3.06408e-05		0.0876	-0.000167217			0.0876	-7.60198e-05		0.0876	-0.000157686
																							0.0877	-5.47387e-05		0.0877	-5.58845e-05			0.0877	-3.70393e-05		0.0877	-0.000175826			0.0877	-7.331e-05		0.0877	-0.000143788
																							0.0878	-7.18311e-05		0.0878	-5.59763e-05			0.0878	-3.90757e-05		0.0878	-0.000177883			0.0878	-8.66436e-05		0.0878	-0.000149662
																							0.0879	-6.92052e-05		0.0879	-5.76338e-05			0.0879	-3.26304e-05		0.0879	-0.000174187			0.0879	-9.68596e-05		0.0879	-0.000155172
																							0.088	-6.00545e-05		0.088	-7.12688e-05			0.088	-2.70008e-05		0.088	-0.000176476			0.088	-8.9761e-05		0.088	-0.000148357
																							0.0881	-5.3825e-05		0.0881	-9.92126e-05			0.0881	-2.71448e-05		0.0881	-0.000191374			0.0881	-7.68311e-05		0.0881	-0.000136992
																							0.0882	-5.12194e-05		0.0882	-0.000125984			0.0882	-3.08369e-05		0.0882	-0.000205273			0.0882	-7.49623e-05		0.0882	-0.000130145
																							0.0883	-4.67817e-05		0.0883	-0.000134092			0.0883	-3.78654e-05		0.0883	-0.000196941			0.0883	-8.12975e-05		0.0883	-0.000133814
																							0.0884	-3.45383e-05		0.0884	-0.000119729			0.0884	-4.95215e-05		0.0884	-0.000172448			0.0884	-8.59631e-05		0.0884	-0.000139977
																							0.0885	-1.44046e-05		0.0885	-9.71312e-05			0.0885	-6.41101e-05		0.0885	-0.000155958			0.0885	-8.32947e-05		0.0885	-0.000139431
																							0.0886	7.81059e-06		0.0886	-8.08261e-05			0.0886	-7.1933e-05		0.0886	-0.000152635			0.0886	-8.31542e-05		0.0886	-0.000140924
																							0.0887	1.14318e-05		0.0887	-7.20377e-05			0.0887	-6.62867e-05		0.0887	-0.000157804			0.0887	-9.93163e-05		0.0887	-0.000152965
																							0.0888	-1.05655e-05		0.0888	-6.97639e-05			0.0888	-5.86602e-05		0.0888	-0.000170791			0.0888	-0.000120984		0.0888	-0.000162444
																							0.0889	-2.95334e-05		0.0889	-7.55912e-05			0.0889	-6.00305e-05		0.0889	-0.000180677			0.0889	-0.000129528		0.0889	-0.000158893
																							0.089	-3.18355e-05		0.089	-8.53209e-05			0.089	-6.34427e-05		0.089	-0.000172726			0.089	-0.000121539		0.089	-0.00015591
																							0.0891	-2.74596e-05		0.0891	-9.24285e-05			0.0891	-6.06695e-05		0.0891	-0.000149931			0.0891	-0.000108225		0.0891	-0.0001617
																							0.0892	-2.59516e-05		0.0892	-0.000101879			0.0892	-5.58766e-05		0.0892	-0.000125565			0.0892	-0.000103352		0.0892	-0.000162253
																							0.0893	-4.01014e-05		0.0893	-0.000119017			0.0893	-5.07195e-05		0.0893	-0.000107718			0.0893	-0.00010881		0.0893	-0.000148548
																							0.0894	-6.86419e-05		0.0894	-0.000132142			0.0894	-4.05805e-05		0.0894	-0.000100393			0.0894	-0.000115564		0.0894	-0.000131127
																							0.0895	-8.67447e-05		0.0895	-0.00013333			0.0895	-2.85631e-05		0.0895	-0.000101011			0.0895	-0.000110211		0.0895	-0.000125397
																							0.0896	-8.00016e-05		0.0896	-0.000130945			0.0896	-2.08754e-05		0.0896	-0.000104078			0.0896	-9.40761e-05		0.0896	-0.000129085
																							0.0897	-5.98385e-05		0.0897	-0.00013124			0.0897	-1.50719e-05		0.0897	-0.000114754			0.0897	-8.49522e-05		0.0897	-0.000130728
																							0.0898	-4.13698e-05		0.0898	-0.000128503			0.0898	-8.54753e-06		0.0898	-0.000137068			0.0898	-8.91634e-05		0.0898	-0.00012904
																							0.0899	-2.59298e-05		0.0899	-0.000117718			0.0899	-7.51884e-06		0.0899	-0.000160497			0.0899	-0.000100674		0.0899	-0.00012806
																							0.09	-1.54156e-05		0.09	-0.000103605			0.09	-1.7178e-05		0.09	-0.000173023			0.09	-0.000114103		0.09	-0.000133215
																							0.0901	-1.59364e-05		0.0901	-8.98696e-05			0.0901	-3.40531e-05		0.0901	-0.000172287			0.0901	-0.000124197		0.0901	-0.000142422
																							0.0902	-2.81725e-05		0.0902	-7.7069e-05			0.0902	-5.14857e-05		0.0902	-0.000168722			0.0902	-0.000130704		0.0902	-0.000143827
																							0.0903	-4.81073e-05		0.0903	-6.79757e-05			0.0903	-6.39829e-05		0.0903	-0.000174517			0.0903	-0.000134336		0.0903	-0.000136999
																							0.0904	-6.44955e-05		0.0904	-6.35935e-05			0.0904	-6.54086e-05		0.0904	-0.000185847			0.0904	-0.000131574		0.0904	-0.00013501
																							0.0905	-7.03852e-05		0.0905	-6.60773e-05			0.0905	-5.90876e-05		0.0905	-0.000189743			0.0905	-0.000124778		0.0905	-0.00014563
																							0.0906	-7.14859e-05		0.0906	-6.96027e-05			0.0906	-5.49411e-05		0.0906	-0.000178811			0.0906	-0.00011848		0.0906	-0.000162808
																							0.0907	-6.66507e-05		0.0907	-7.02e-05			0.0907	-5.32049e-05		0.0907	-0.000159625			0.0907	-0.000107931		0.0907	-0.00017323
																							0.0908	-5.27439e-05		0.0908	-7.84068e-05			0.0908	-4.776e-05		0.0908	-0.000153396			0.0908	-8.60098e-05		0.0908	-0.000170086
																							0.0909	-4.1253e-05		0.0909	-9.13387e-05			0.0909	-3.95264e-05		0.0909	-0.000170549			0.0909	-6.02098e-05		0.0909	-0.000159211
																							0.091	-4.26049e-05		0.091	-9.8383e-05			0.091	-3.50047e-05		0.091	-0.000197673			0.091	-4.87513e-05		0.091	-0.000154043
																							0.0911	-4.9575e-05		0.0911	-0.000107482			0.0911	-3.7041e-05		0.0911	-0.000210422			0.0911	-5.40888e-05		0.0911	-0.000159836
																							0.0912	-5.0185e-05		0.0912	-0.000122432			0.0912	-4.14172e-05		0.0912	-0.000199324			0.0912	-6.85422e-05		0.0912	-0.000166064
																							0.0913	-5.20003e-05		0.0913	-0.000128428			0.0913	-4.10079e-05		0.0913	-0.000184336			0.0913	-9.10681e-05		0.0913	-0.000165025
																							0.0914	-6.42207e-05		0.0914	-0.000118946			0.0914	-3.21944e-05		0.0914	-0.000185461			0.0914	-0.000113607		0.0914	-0.000160303
																							0.0915	-7.65737e-05		0.0915	-0.000108504			0.0915	-2.37986e-05		0.0915	-0.000194549			0.0915	-0.000123272		0.0915	-0.000150796
																							0.0916	-7.60191e-05		0.0916	-0.000106564			0.0916	-2.49682e-05		0.0916	-0.000192444			0.0916	-0.000119833		0.0916	-0.000136188
																							0.0917	-6.51723e-05		0.0917	-0.000103403			0.0917	-2.45051e-05		0.0917	-0.000177814			0.0917	-0.000114936		0.0917	-0.000129618
																							0.0918	-6.05574e-05		0.0918	-9.00687e-05			0.0918	-1.58061e-05		0.0918	-0.000166691			0.0918	-0.00011463		0.0918	-0.000140156
																							0.0919	-6.80313e-05		0.0919	-7.55071e-05			0.0919	-1.44769e-05		0.0919	-0.000164422			0.0919	-0.000111299		0.0919	-0.000154395
																							0.092	-7.30058e-05		0.092	-7.60166e-05			0.092	-2.79815e-05		0.092	-0.000161335			0.092	-9.82205e-05		0.092	-0.000157771
																							0.0921	-6.58096e-05		0.0921	-9.19327e-05			0.0921	-4.15341e-05		0.0921	-0.00015522			0.0921	-7.73473e-05		0.0921	-0.000151832
																							0.0922	-5.42794e-05		0.0922	-0.000100949			0.0922	-4.09811e-05		0.0922	-0.000155417			0.0922	-5.89187e-05		0.0922	-0.000144753
																							0.0923	-4.67444e-05		0.0923	-8.99822e-05			0.0923	-3.53436e-05		0.0923	-0.000162588			0.0923	-5.73675e-05		0.0923	-0.00014497
																							0.0924	-4.44689e-05		0.0924	-7.15706e-05			0.0924	-4.25397e-05		0.0924	-0.000168799			0.0924	-7.22593e-05		0.0924	-0.000148368
																							0.0925	-4.26339e-05		0.0925	-6.38326e-05			0.0925	-5.47331e-05		0.0925	-0.000173276			0.0925	-8.65484e-05		0.0925	-0.000137443
																							0.0926	-3.47901e-05		0.0926	-7.23933e-05			0.0926	-5.52483e-05		0.0926	-0.000176024			0.0926	-8.51724e-05		0.0926	-0.000118299
																							0.0927	-2.60106e-05		0.0927	-8.72133e-05			0.0927	-4.77616e-05		0.0927	-0.000172583			0.0927	-7.20419e-05		0.0927	-0.000117137
																							0.0928	-3.20385e-05		0.0928	-9.7616e-05			0.0928	-4.38919e-05		0.0928	-0.0001677			0.0928	-6.02011e-05		0.0928	-0.000135113
																							0.0929	-5.30173e-05		0.0929	-9.94423e-05			0.0929	-4.78137e-05		0.0929	-0.000169228			0.0929	-5.58771e-05		0.0929	-0.000150792
																							0.093	-6.91965e-05		0.093	-9.2712e-05			0.093	-5.23268e-05		0.093	-0.000169297			0.093	-6.31693e-05		0.093	-0.000147301
																							0.0931	-7.28168e-05		0.0931	-8.41229e-05			0.0931	-4.76611e-05		0.0931	-0.000158053			0.0931	-8.28075e-05		0.0931	-0.000129292
																							0.0932	-6.97391e-05		0.0932	-8.07273e-05			0.0932	-3.9679e-05		0.0932	-0.000143801			0.0932	-0.000102259		0.0932	-0.000115832
																							0.0933	-6.65032e-05		0.0933	-8.43206e-05			0.0933	-3.93164e-05		0.0933	-0.000139622			0.0933	-0.000106427		0.0933	-0.000119252
																							0.0934	-6.85395e-05		0.0934	-9.44595e-05			0.0934	-4.70024e-05		0.0934	-0.000143679			0.0934	-9.90269e-05		0.0934	-0.000131445
																							0.0935	-7.2124e-05		0.0935	-0.000107942			0.0935	-5.84806e-05		0.0935	-0.000149346			0.0935	-9.53746e-05		0.0935	-0.000135342
																							0.0936	-6.97912e-05		0.0936	-0.000123093			0.0936	-6.83484e-05		0.0936	-0.000161575			0.0936	-9.79501e-05		0.0936	-0.000132874
																							0.0937	-6.40768e-05		0.0937	-0.000137146			0.0937	-7.19163e-05		0.0937	-0.000176227			0.0937	-0.000101927		0.0937	-0.000135726
																							0.0938	-6.13133e-05		0.0938	-0.000139776			0.0938	-6.84473e-05		0.0938	-0.000180626			0.0938	-0.000109595		0.0938	-0.000135241
																							0.0939	-5.72569e-05		0.0939	-0.000129238			0.0939	-5.92061e-05		0.0939	-0.000175853			0.0939	-0.00011838		0.0939	-0.00012136
																							0.094	-4.58465e-05		0.094	-0.000118643			0.094	-4.9818e-05		0.094	-0.000170931			0.094	-0.000115683		0.094	-0.000105665
																							0.0941	-3.76681e-05		0.0941	-0.000114238			0.0941	-4.50449e-05		0.0941	-0.000172505			0.0941	-9.77664e-05		0.0941	-0.000106471
																							0.0942	-3.95815e-05		0.0942	-0.000110043			0.0942	-4.37915e-05		0.0942	-0.000177621			0.0942	-8.1209e-05		0.0942	-0.000125598
																							0.0943	-4.21221e-05		0.0943	-0.000105663			0.0943	-4.35938e-05		0.0943	-0.000184248			0.0943	-7.51904e-05		0.0943	-0.000143476
																							0.0944	-4.66258e-05		0.0944	-0.000109558			0.0944	-4.36926e-05		0.0944	-0.000194563			0.0944	-6.36852e-05		0.0944	-0.000148159
																							0.0945	-5.94024e-05		0.0945	-0.000117156			0.0945	-4.42205e-05		0.0945	-0.000194599			0.0945	-4.5693e-05		0.0945	-0.000146446
																							0.0946	-7.41674e-05		0.0946	-0.000114493			0.0946	-4.59804e-05		0.0946	-0.000174582			0.0946	-4.55691e-05		0.0946	-0.000142773
																							0.0947	-7.82277e-05		0.0947	-0.000104654			0.0947	-4.83866e-05		0.0947	-0.000151878			0.0947	-7.26095e-05		0.0947	-0.000135667
																							0.0948	-6.84406e-05		0.0948	-0.000105631			0.0948	-4.87422e-05		0.0948	-0.000140465			0.0948	-0.000103912		0.0948	-0.00012736
																							0.0949	-5.88833e-05		0.0949	-0.000123026			0.0949	-4.68905e-05		0.0949	-0.00013945			0.0949	-0.000113079		0.0949	-0.000123822
																							0.095	-5.70396e-05		0.095	-0.00014114			0.095	-4.27156e-05		0.095	-0.000145711			0.095	-0.000109063		0.095	-0.000125756
																							0.0951	-4.99319e-05		0.0951	-0.000144081			0.0951	-3.28732e-05		0.0951	-0.000150502			0.0951	-0.000117086		0.0951	-0.000124933
																							0.0952	-3.28919e-05		0.0952	-0.000129584			0.0952	-2.17536e-05		0.0952	-0.000144675			0.0952	-0.000138299		0.0952	-0.000116044
																							0.0953	-2.15624e-05		0.0953	-0.00010805			0.0953	-1.81857e-05		0.0953	-0.000132329			0.0953	-0.000153999		0.0953	-0.000100877
																							0.0954	-2.86146e-05		0.0954	-9.48435e-05			0.0954	-2.28076e-05		0.0954	-0.000126726			0.0954	-0.000150771		0.0954	-8.87272e-05
																							0.0955	-4.86351e-05		0.0955	-8.78116e-05			0.0955	-2.93911e-05		0.0955	-0.000129505			0.0955	-0.000132213		0.0955	-8.70123e-05
																							0.0956	-6.59122e-05		0.0956	-7.41131e-05			0.0956	-3.04735e-05		0.0956	-0.000131577			0.0956	-0.00010546		0.0956	-9.34663e-05
																							0.0957	-6.69679e-05		0.0957	-5.40979e-05			0.0957	-2.43415e-05		0.0957	-0.000132031			0.0957	-7.83526e-05		0.0957	-0.000104925
																							0.0958	-5.3606e-05		0.0958	-3.87531e-05			0.0958	-1.52459e-05		0.0958	-0.000131042			0.0958	-6.30705e-05		0.0958	-0.00011923
																							0.0959	-3.97502e-05		0.0959	-4.11396e-05			0.0959	-1.27945e-05		0.0959	-0.000127608			0.0959	-5.98041e-05		0.0959	-0.000130094
																							0.096	-3.92043e-05		0.096	-6.17064e-05			0.096	-2.23388e-05		0.096	-0.000126204			0.096	-5.54386e-05		0.096	-0.000135977
																							0.0961	-6.10131e-05		0.0961	-8.55178e-05			0.0961	-3.16969e-05		0.0961	-0.000127455			0.0961	-4.52025e-05		0.0961	-0.000143157
																							0.0962	-9.22617e-05		0.0962	-9.70795e-05			0.0962	-2.60222e-05		0.0962	-0.000126829			0.0962	-3.86698e-05		0.0962	-0.000150426
																							0.0963	-0.000101987		0.0963	-9.31287e-05			0.0963	-1.33224e-05		0.0963	-0.000123289			0.0963	-4.32977e-05		0.0963	-0.00015048
																							0.0964	-8.50996e-05		0.0964	-9.29868e-05			0.0964	-1.34212e-05		0.0964	-0.000121055			0.0964	-5.86192e-05		0.0964	-0.000146895
																							0.0965	-6.08535e-05		0.0965	-0.000114141			0.0965	-2.66489e-05		0.0965	-0.000123586			0.0965	-8.61457e-05		0.0965	-0.000146842
																							0.0966	-4.19178e-05		0.0966	-0.000141482			0.0966	-3.39846e-05		0.0966	-0.000129104			0.0966	-0.000120232		0.0966	-0.000146642
																							0.0967	-3.22275e-05		0.0967	-0.00015169			0.0967	-2.63073e-05		0.0967	-0.00013732			0.0967	-0.000142754		0.0967	-0.000139034
																							0.0968	-3.24108e-05		0.0968	-0.000143627			0.0968	-1.39076e-05		0.0968	-0.000151184			0.0968	-0.000147554		0.0968	-0.000125145
																							0.0969	-4.07585e-05		0.0969	-0.000127675			0.0969	-6.37095e-06		0.0969	-0.00016614			0.0969	-0.000142723		0.0969	-0.000116537
																							0.097	-4.95873e-05		0.097	-0.000113111			0.097	1.34506e-06		0.097	-0.000170525			0.097	-0.000135411		0.097	-0.000122812
																							0.0971	-4.64659e-05		0.0971	-0.000103618			0.0971	1.48709e-05		0.0971	-0.000165768			0.0971	-0.000128034		0.0971	-0.000137003
																							0.0972	-3.76668e-05		0.0972	-0.000100486			0.0972	2.28784e-05		0.0972	-0.00016685			0.0972	-0.000121336		0.0972	-0.000143715
																							0.0973	-4.19799e-05		0.0973	-0.000104158			0.0973	1.45277e-05		0.0973	-0.000172059			0.0973	-0.000113278		0.0973	-0.000136178
																							0.0974	-5.70846e-05		0.0974	-0.000109404			0.0974	-4.0832e-06		0.0974	-0.000163101			0.0974	-9.94005e-05		0.0974	-0.000118975
																							0.0975	-6.34805e-05		0.0975	-0.000107446			0.0975	-2.24951e-05		0.0975	-0.000141796			0.0975	-7.93653e-05		0.0975	-0.000105519
																							0.0976	-5.63548e-05		0.0976	-9.8013e-05			0.0976	-3.25099e-05		0.0976	-0.000126146			0.0976	-5.71878e-05		0.0976	-0.000104088
																							0.0977	-4.01952e-05		0.0977	-8.91134e-05			0.0977	-3.02024e-05		0.0977	-0.000121298			0.0977	-4.09452e-05		0.0977	-0.000108806
																							0.0978	-2.00108e-05		0.0978	-8.461e-05			0.0978	-1.87977e-05		0.0978	-0.000119023			0.0978	-4.16707e-05		0.0978	-0.000110488
																							0.0979	-7.75498e-06		0.0979	-8.79155e-05			0.0979	-4.32758e-06		0.0979	-0.000114303			0.0979	-6.10255e-05		0.0979	-0.000111578
																							0.098	-1.09856e-05		0.098	-0.000103531			0.098	5.73226e-06		0.098	-0.00010893			0.098	-9.01847e-05		0.098	-0.000120108
																							0.0981	-2.91945e-05		0.0981	-0.00011939			0.0981	4.50591e-06		0.0981	-0.000107276			0.0981	-0.00011871		0.0981	-0.000130667
																							0.0982	-5.80502e-05		0.0982	-0.000121331			0.0982	-3.57367e-06		0.0982	-0.000110182			0.0982	-0.000135303		0.0982	-0.000133899
																							0.0983	-8.64953e-05		0.0983	-0.000116157			0.0983	-1.10199e-05		0.0983	-0.00011247			0.0983	-0.000133992		0.0983	-0.00013417
																							0.0984	-0.000100822		0.0984	-0.000116			0.0984	-1.91533e-05		0.0984	-0.000114456			0.0984	-0.000120756		0.0984	-0.000132869
																							0.0985	-9.84963e-05		0.0985	-0.000122168			0.0985	-2.41635e-05		0.0985	-0.000119498			0.0985	-0.000108778		0.0985	-0.000129617
																							0.0986	-9.22951e-05		0.0986	-0.0001289			0.0986	-2.1811e-05		0.0986	-0.000125036			0.0986	-0.000106536		0.0986	-0.000136769
																							0.0987	-8.65013e-05		0.0987	-0.000136397			0.0987	-1.7975e-05		0.0987	-0.000125311			0.0987	-0.000110959		0.0987	-0.000156045
																							0.0988	-7.23501e-05		0.0988	-0.000145579			0.0988	-1.57844e-05		0.0988	-0.000110186			0.0988	-0.000118376		0.0988	-0.000174945
																							0.0989	-5.69174e-05		0.0989	-0.000144495			0.0989	-8.65001e-06		0.0989	-8.2324e-05			0.0989	-0.000126431		0.0989	-0.000182446
																							0.099	-5.13526e-05		0.099	-0.000128157			0.099	4.87586e-06		0.099	-6.42664e-05			0.099	-0.000127736		0.099	-0.00017056
																							0.0991	-5.43191e-05		0.0991	-0.000110553			0.0991	1.3465e-05		0.0991	-6.71735e-05			0.0991	-0.000121336		0.0991	-0.000147675
																							0.0992	-6.34501e-05		0.0992	-0.000103217			0.0992	1.03615e-05		0.0992	-8.25507e-05			0.0992	-0.000113675		0.0992	-0.00013346
																							0.0993	-7.47941e-05		0.0993	-0.000105152			0.0993	-1.14674e-07		0.0993	-9.68642e-05			0.0993	-0.000109107		0.0993	-0.000128004
																							0.0994	-7.69619e-05		0.0994	-0.000108324			0.0994	-1.46315e-05		0.0994	-0.000102685			0.0994	-0.00010722		0.0994	-0.0001189
																							0.0995	-6.80132e-05		0.0995	-0.000110183			0.0995	-2.93657e-05		0.0995	-0.000103658			0.0995	-0.000104689		0.0995	-0.000107002
																							0.0996	-6.63142e-05		0.0996	-0.000110275			0.0996	-3.85028e-05		0.0996	-0.000109439			0.0996	-0.00010349		0.0996	-0.000102308
																							0.0997	-7.58541e-05		0.0997	-0.000109202			0.0997	-4.10095e-05		0.0997	-0.000122195			0.0997	-0.000104635		0.0997	-0.000106803
																							0.0998	-7.6389e-05		0.0998	-0.00011199			0.0998	-4.16165e-05		0.0998	-0.000129066			0.0998	-0.000103238		0.0998	-0.000110941
																							0.0999	-6.85482e-05		0.0999	-0.000116175			0.0999	-4.48993e-05		0.0999	-0.00011725			0.0999	-9.96519e-05		0.0999	-0.000108155
																							0.1	-6.8685e-05		0.1	-0.000115628			0.1	-4.74227e-05		0.1	-9.75918e-05			0.1	-9.47392e-05		0.1	-0.000107807
																							0.1001	-7.39574e-05		0.1001	-0.00011269			0.1001	-4.73863e-05		0.1001	-8.5573e-05			0.1001	-8.82939e-05		0.1001	-0.000119898
																							0.1002	-7.31584e-05		0.1002	-0.000112814			0.1002	-5.43681e-05		0.1002	-8.34166e-05			0.1002	-8.96134e-05		0.1002	-0.000138553
																							0.1003	-6.44918e-05		0.1003	-0.000116032			0.1003	-6.61057e-05		0.1003	-9.1454e-05			0.1003	-9.96432e-05		0.1003	-0.00015348
																							0.1004	-5.78406e-05		0.1004	-0.000116741			0.1004	-6.8474e-05		0.1004	-0.000109128			0.1004	-0.000101324		0.1004	-0.000161159
																							0.1005	-6.33787e-05		0.1005	-0.000108224			0.1005	-6.17506e-05		0.1005	-0.000131379			0.1005	-9.04952e-05		0.1005	-0.000157902
																							0.1006	-7.76695e-05		0.1006	-9.05698e-05			0.1006	-5.42155e-05		0.1006	-0.000150265			0.1006	-8.18269e-05		0.1006	-0.000148103
																							0.1007	-9.26491e-05		0.1007	-7.52176e-05			0.1007	-4.72321e-05		0.1007	-0.00015511			0.1007	-7.84013e-05		0.1007	-0.000151428
																							0.1008	-0.00010177		0.1008	-7.38711e-05			0.1008	-3.65582e-05		0.1008	-0.000140936			0.1008	-7.18302e-05		0.1008	-0.000179253
																							0.1009	-9.71514e-05		0.1009	-7.90829e-05			0.1009	-2.48657e-05		0.1009	-0.000116704			0.1009	-6.48755e-05		0.1009	-0.000208794
																							0.101	-8.80104e-05		0.101	-8.59649e-05			0.101	-2.28347e-05		0.101	-0.000104656			0.101	-6.63012e-05		0.101	-0.000206944
																							0.1011	-8.50786e-05		0.1011	-0.000104613			0.1011	-2.96622e-05		0.1011	-0.000116024			0.1011	-7.92344e-05		0.1011	-0.000180092
																							0.1012	-7.42452e-05		0.1012	-0.000124612			0.1012	-3.24762e-05		0.1012	-0.000134963			0.1012	-9.8036e-05		0.1012	-0.000158058
																							0.1013	-5.24945e-05		0.1013	-0.000128523			0.1013	-2.53972e-05		0.1013	-0.000143962			0.1013	-0.000113179		0.1013	-0.000146497
																							0.1014	-4.45788e-05		0.1014	-0.000118621			0.1014	-1.68619e-05		0.1014	-0.000139289			0.1014	-0.000121777		0.1014	-0.000134426
																							0.1015	-6.16442e-05		0.1015	-0.000102794			0.1015	-1.71046e-05		0.1015	-0.000126685			0.1015	-0.000123701		0.1015	-0.000124772
																							0.1016	-8.78475e-05		0.1016	-9.05448e-05			0.1016	-2.40326e-05		0.1016	-0.000113195			0.1016	-0.000112598		0.1016	-0.000130599
																							0.1017	-0.000103418		0.1017	-8.91602e-05			0.1017	-3.19049e-05		0.1017	-0.000101065			0.1017	-9.08652e-05		0.1017	-0.00014761
																							0.1018	-9.88445e-05		0.1018	-9.5923e-05			0.1018	-3.89318e-05		0.1018	-9.45662e-05			0.1018	-7.32095e-05		0.1018	-0.000156682
																							0.1019	-8.01956e-05		0.1019	-0.000103662			0.1019	-3.99e-05		0.1019	-9.95169e-05			0.1019	-6.43673e-05		0.1019	-0.000154912
																							0.102	-6.12021e-05		0.102	-0.000103733			0.102	-3.4378e-05		0.102	-0.000112852			0.102	-5.94626e-05		0.102	-0.00015236
																							0.1021	-4.58793e-05		0.1021	-9.27854e-05			0.1021	-3.44785e-05		0.1021	-0.000122113			0.1021	-5.49248e-05		0.1021	-0.000149471
																							0.1022	-3.62301e-05		0.1022	-8.03123e-05			0.1022	-4.73326e-05		0.1022	-0.000118726			0.1022	-4.53193e-05		0.1022	-0.00014499
																							0.1023	-3.9037e-05		0.1023	-7.59612e-05			0.1023	-6.31332e-05		0.1023	-0.000110719			0.1023	-2.96032e-05		0.1023	-0.000140939
																							0.1024	-4.85944e-05		0.1024	-7.72312e-05			0.1024	-6.57748e-05		0.1024	-0.000109128			0.1024	-2.25343e-05		0.1024	-0.000134203
																							0.1025	-5.75171e-05		0.1025	-7.96602e-05			0.1025	-4.86164e-05		0.1025	-0.000112213			0.1025	-3.58595e-05		0.1025	-0.00012804
																							0.1026	-7.03461e-05		0.1026	-8.89819e-05			0.1026	-2.18257e-05		0.1026	-0.000115384			0.1026	-5.39085e-05		0.1026	-0.000131258
																							0.1027	-8.73947e-05		0.1027	-9.97302e-05			0.1027	-5.93998e-06		0.1027	-0.000119209			0.1027	-5.89921e-05		0.1027	-0.000138156
																							0.1028	-9.94499e-05		0.1028	-9.67793e-05			0.1028	-8.61802e-06		0.1028	-0.000122364			0.1028	-5.50987e-05		0.1028	-0.000133007
																							0.1029	-9.53034e-05		0.1029	-8.8258e-05			0.1029	-1.36406e-05		0.1029	-0.000116912			0.1029	-5.3404e-05		0.1029	-0.000117822
																							0.103	-7.52899e-05		0.103	-8.63031e-05			0.103	-1.18697e-05		0.103	-0.000104046			0.103	-5.64623e-05		0.103	-0.000111546
																							0.1031	-5.48487e-05		0.1031	-8.23076e-05			0.1031	-1.32686e-05		0.1031	-9.61481e-05			0.1031	-6.34979e-05		0.1031	-0.00012115
																							0.1032	-4.84722e-05		0.1032	-7.36139e-05			0.1032	-2.40864e-05		0.1032	-9.50119e-05			0.1032	-7.5727e-05		0.1032	-0.000133079
																							0.1033	-5.59999e-05		0.1033	-7.14985e-05			0.1033	-3.89318e-05		0.1033	-9.88719e-05			0.1033	-8.93066e-05		0.1033	-0.000138721
																							0.1034	-6.5828e-05		0.1034	-7.62092e-05			0.1034	-4.76197e-05		0.1034	-0.00011001			0.1034	-9.64861e-05		0.1034	-0.000143029
																							0.1035	-7.15918e-05		0.1035	-7.8933e-05			0.1035	-4.38235e-05		0.1035	-0.000119669			0.1035	-9.54657e-05		0.1035	-0.000143617
																							0.1036	-7.19714e-05		0.1036	-8.01864e-05			0.1036	-3.22481e-05		0.1036	-0.000123982			0.1036	-9.01971e-05		0.1036	-0.000140309
																							0.1037	-6.24271e-05		0.1037	-8.21369e-05			0.1037	-2.48657e-05		0.1037	-0.00012882			0.1037	-7.87046e-05		0.1037	-0.000144708
																							0.1038	-5.53385e-05		0.1038	-8.51319e-05			0.1038	-2.72436e-05		0.1038	-0.000129379			0.1038	-5.70156e-05		0.1038	-0.000160145
																							0.1039	-6.58948e-05		0.1039	-9.09775e-05			0.1039	-3.3401e-05		0.1039	-0.00012151			0.1039	-4.00054e-05		0.1039	-0.000171713
																							0.104	-8.13542e-05		0.104	-9.60415e-05			0.104	-3.90844e-05		0.104	-0.000118875			0.104	-4.35799e-05		0.104	-0.000168109
																							0.1041	-8.7149e-05		0.1041	-9.92664e-05			0.1041	-4.26168e-05		0.1041	-0.000128041			0.1041	-5.71608e-05		0.1041	-0.000159647
																							0.1042	-8.73497e-05		0.1042	-0.000104599			0.1042	-3.9855e-05		0.1042	-0.000138176			0.1042	-6.96807e-05		0.1042	-0.000156796
																							0.1043	-8.62983e-05		0.1043	-0.000105499			0.1043	-3.34548e-05		0.1043	-0.000148006			0.1043	-8.31378e-05		0.1043	-0.000155623
																							0.1044	-8.0855e-05		0.1044	-8.60624e-05			0.1044	-2.99604e-05		0.1044	-0.000155915			0.1044	-9.57605e-05		0.1044	-0.000154318
																							0.1045	-7.89386e-05		0.1045	-4.81535e-05			0.1045	-3.05403e-05		0.1045	-0.000152462			0.1045	-9.85224e-05		0.1045	-0.000153935
																							0.1046	-8.65297e-05		0.1046	-1.78217e-05			0.1046	-3.2972e-05		0.1046	-0.000145364			0.1046	-8.91627e-05		0.1046	-0.000157656
																							0.1047	-8.94425e-05		0.1047	-1.31203e-05			0.1047	-3.48521e-05		0.1047	-0.000143481			0.1047	-7.58258e-05		0.1047	-0.000168353
																							0.1048	-8.23255e-05		0.1048	-2.67827e-05			0.1048	-3.92837e-05		0.1048	-0.000141658			0.1048	-6.42685e-05		0.1048	-0.000178802
																							0.1049	-7.66889e-05		0.1049	-4.29098e-05			0.1049	-4.91245e-05		0.1049	-0.00014326			0.1049	-5.67138e-05		0.1049	-0.000178774
																							0.105	-7.73677e-05		0.105	-5.64714e-05			0.105	-5.33808e-05		0.105	-0.000148545			0.105	-5.7473e-05		0.105	-0.000164984
																							0.1051	-8.21728e-05		0.1051	-6.86751e-05			0.1051	-4.27694e-05		0.1051	-0.000142741			0.1051	-6.67662e-05		0.1051	-0.00014962
																							0.1052	-8.40566e-05		0.1052	-7.5483e-05			0.1052	-2.99691e-05		0.1052	-0.000123244			0.1052	-7.56462e-05		0.1052	-0.000148788
																							0.1053	-7.46952e-05		0.1053	-6.7564e-05			0.1053	-2.78703e-05		0.1053	-0.0001083			0.1053	-7.56986e-05		0.1053	-0.000160772
																							0.1054	-5.55311e-05		0.1054	-4.37473e-05			0.1054	-3.04866e-05		0.1054	-0.00010806			0.1054	-7.34225e-05		0.1054	-0.000170316
																							0.1055	-3.63219e-05		0.1055	-2.48449e-05			0.1055	-3.12782e-05		0.1055	-0.000116677			0.1055	-7.8613e-05		0.1055	-0.000164844
																							0.1056	-2.97762e-05		0.1056	-3.82806e-05			0.1056	-3.00912e-05		0.1056	-0.000130779			0.1056	-8.25291e-05		0.1056	-0.000148102
																							0.1057	-3.82577e-05		0.1057	-7.88255e-05			0.1057	-2.49682e-05		0.1057	-0.000147873			0.1057	-7.47287e-05		0.1057	-0.000133702
																							0.1058	-4.80535e-05		0.1058	-0.000110745			0.1058	-1.80148e-05		0.1058	-0.000155597			0.1058	-5.83294e-05		0.1058	-0.000126069
																							0.1059	-5.09229e-05		0.1059	-0.000114144			0.1059	-1.51724e-05		0.1059	-0.000146918			0.1059	-4.41147e-05		0.1059	-0.00012653
																							0.106	-5.15626e-05		0.106	-0.000100829			0.106	-1.86415e-05		0.106	-0.000134987			0.106	-4.00417e-05		0.106	-0.000135383
																							0.1061	-5.61004e-05		0.1061	-8.78814e-05			0.1061	-2.71571e-05		0.1061	-0.000131439			0.1061	-4.66789e-05		0.1061	-0.000147336
																							0.1062	-6.97732e-05		0.1062	-8.00272e-05			0.1062	-3.35319e-05		0.1062	-0.000133864			0.1062	-6.00425e-05		0.1062	-0.00016198
																							0.1063	-9.03075e-05		0.1063	-7.72015e-05			0.1063	-3.12244e-05		0.1063	-0.000134594			0.1063	-7.12539e-05		0.1063	-0.0001796
																							0.1064	-0.000100695		0.1064	-7.68736e-05			0.1064	-2.30644e-05		0.1064	-0.000123366			0.1064	-7.18893e-05		0.1064	-0.000192053
																							0.1065	-9.08157e-05		0.1065	-7.05933e-05			0.1065	-1.59837e-05		0.1065	-0.000101758			0.1065	-6.96102e-05		0.1065	-0.000193431
																							0.1066	-7.48372e-05		0.1066	-5.91676e-05			0.1066	-1.18159e-05		0.1066	-8.48025e-05			0.1066	-7.08265e-05		0.1066	-0.000186327
																							0.1067	-6.49593e-05		0.1067	-5.46956e-05			0.1067	-7.24037e-06		0.1067	-7.88012e-05			0.1067	-6.79926e-05		0.1067	-0.000179081
																							0.1068	-6.25614e-05		0.1068	-6.76542e-05			0.1068	-1.82246e-06		0.1068	-8.01925e-05			0.1068	-6.04111e-05		0.1068	-0.000172789
																							0.1069	-6.685e-05		0.1069	-9.19073e-05			0.1069	-2.88523e-06		0.1069	-8.32562e-05			0.1069	-5.62072e-05		0.1069	-0.000158245
																							0.107	-7.00225e-05		0.107	-0.000109165			0.107	-1.16633e-05		0.107	-8.16022e-05			0.107	-6.3367e-05		0.107	-0.000142198
																							0.1071	-6.94283e-05		0.1071	-0.000108798			0.1071	-1.58295e-05		0.1071	-7.61703e-05			0.1071	-8.34342e-05		0.1071	-0.000144477
																							0.1072	-6.38564e-05		0.1072	-9.26706e-05			0.1072	-1.22987e-05		0.1072	-7.27763e-05			0.1072	-0.000104251		0.1072	-0.000158574
																							0.1073	-5.22431e-05		0.1073	-6.58135e-05			0.1073	-1.19164e-05		0.1073	-8.00166e-05			0.1073	-0.00010812		0.1073	-0.000163916
																							0.1074	-4.8942e-05		0.1074	-4.06585e-05			0.1074	-1.82575e-05		0.1074	-9.96929e-05			0.1074	-9.05723e-05		0.1074	-0.000160489
																							0.1075	-5.78102e-05		0.1075	-3.65331e-05			0.1075	-2.64192e-05		0.1075	-0.000116496			0.1075	-6.33002e-05		0.1075	-0.000154448
																							0.1076	-6.01247e-05		0.1076	-5.50064e-05			0.1076	-3.62704e-05		0.1076	-0.000120117			0.1076	-3.99682e-05		0.1076	-0.000140431
																							0.1077	-5.28821e-05		0.1077	-6.79843e-05			0.1077	-4.985e-05		0.1077	-0.000113102			0.1077	-2.70136e-05		0.1077	-0.000119681
																							0.1078	-4.9989e-05		0.1078	-5.85148e-05			0.1078	-5.95063e-05		0.1078	-0.000100711			0.1078	-2.63217e-05		0.1078	-0.000108078
																							0.1079	-5.34534e-05		0.1079	-4.40861e-05			0.1079	-5.83817e-05		0.1079	-8.95325e-05			0.1079	-3.46918e-05		0.1079	-0.000110402
																							0.108	-5.2022e-05		0.108	-4.04522e-05			0.108	-5.49214e-05		0.108	-7.54237e-05			0.108	-4.05585e-05		0.108	-0.000116996
																							0.1081	-4.00176e-05		0.1081	-5.02637e-05			0.1081	-5.66218e-05		0.1081	-6.1149e-05			0.1081	-3.33326e-05		0.1081	-0.000123509
																							0.1082	-2.8643e-05		0.1082	-7.203e-05			0.1082	-5.63744e-05		0.1082	-7.10469e-05			0.1082	-2.08839e-05		0.1082	-0.000125531
																							0.1083	-3.39156e-05		0.1083	-8.95047e-05			0.1083	-4.62835e-05		0.1083	-0.000111204			0.1083	-1.77494e-05		0.1083	-0.000116942
																							0.1084	-5.42523e-05		0.1084	-9.01668e-05			0.1084	-2.97881e-05		0.1084	-0.000153692			0.1084	-2.3605e-05		0.1084	-0.000104596
																							0.1085	-7.18849e-05		0.1085	-7.88525e-05			0.1085	-1.64075e-05		0.1085	-0.000175983			0.1085	-3.82277e-05		0.1085	-0.000101953
																							0.1086	-7.38709e-05		0.1086	-6.56122e-05			0.1086	-1.17301e-05		0.1086	-0.000178345			0.1086	-5.82472e-05		0.1086	-0.000108853
																							0.1087	-6.38651e-05		0.1087	-6.47414e-05			0.1087	-1.14082e-05		0.1087	-0.00016093			0.1087	-7.30959e-05		0.1087	-0.000116468
																							0.1088	-5.42473e-05		0.1088	-8.05166e-05			0.1088	-1.41574e-05		0.1088	-0.000120274			0.1088	-8.36443e-05		0.1088	-0.000123595
																							0.1089	-5.69655e-05		0.1089	-9.65386e-05			0.1089	-1.99973e-05		0.1089	-7.25413e-05			0.1089	-9.0605e-05		0.1089	-0.000131559
																							0.109	-6.9294e-05		0.109	-9.05587e-05			0.109	-2.19549e-05		0.109	-4.86381e-05			0.109	-9.02836e-05		0.109	-0.000139371
																							0.1091	-7.28095e-05		0.1091	-6.30656e-05			0.1091	-2.01049e-05		0.1091	-6.36541e-05			0.1091	-8.90655e-05		0.1091	-0.00014018
																							0.1092	-5.99794e-05		0.1092	-4.10425e-05			0.1092	-2.13299e-05		0.1092	-0.000100673			0.1092	-8.99457e-05		0.1092	-0.000129622
																							0.1093	-4.31344e-05		0.1093	-4.29783e-05			0.1093	-2.43161e-05		0.1093	-0.000129489			0.1093	-8.01663e-05		0.1093	-0.000123954
																							0.1094	-3.90173e-05		0.1094	-5.79192e-05			0.1094	-2.42426e-05		0.1094	-0.000134626			0.1094	-5.13192e-05		0.1094	-0.000131208
																							0.1095	-4.40058e-05		0.1095	-6.26062e-05			0.1095	-2.08754e-05		0.1095	-0.000119069			0.1095	-2.34378e-05		0.1095	-0.000137328
																							0.1096	-4.29304e-05		0.1096	-5.44368e-05			0.1096	-1.92935e-05		0.1096	-0.000103634			0.1096	-2.20108e-05		0.1096	-0.000141133
																							0.1097	-3.70344e-05		0.1097	-5.62251e-05			0.1097	-2.38887e-05		0.1097	-0.000107975			0.1097	-3.9234e-05		0.1097	-0.000144545
																							0.1098	-4.00731e-05		0.1098	-7.09656e-05			0.1098	-3.195e-05		0.1098	-0.000121659			0.1098	-5.86453e-05		0.1098	-0.000141066
																							0.1099	-5.36257e-05		0.1099	-7.30824e-05			0.1099	-3.60173e-05		0.1099	-0.000122521			0.1099	-7.60608e-05		0.1099	-0.000138121
																							0.11	-6.36374e-05		0.11	-5.87141e-05			0.11	-3.28732e-05		0.11	-0.000107355			0.11	-8.25545e-05		0.11	-0.000139508
																							0.1101	-6.29957e-05		0.1101	-4.69468e-05			0.1101	-2.85507e-05		0.1101	-9.20611e-05			0.1101	-7.69336e-05		0.1101	-0.000131346
																							0.1102	-6.36027e-05		0.1102	-4.39449e-05			0.1102	-3.37529e-05		0.1102	-8.9793e-05			0.1102	-7.13761e-05		0.1102	-0.000114162
																							0.1103	-6.9441e-05		0.1103	-4.65178e-05			0.1103	-4.99489e-05		0.1103	-9.77808e-05			0.1103	-7.44896e-05		0.1103	-0.000106516
																							0.1104	-6.72307e-05		0.1104	-5.80751e-05			0.1104	-6.26504e-05		0.1104	-0.000107935			0.1104	-8.47704e-05		0.1104	-0.000114537
																							0.1105	-5.39238e-05		0.1105	-7.64927e-05			0.1105	-5.84391e-05		0.1105	-0.000115343			0.1105	-8.9622e-05		0.1105	-0.000132379
																							0.1106	-4.54606e-05		0.1106	-8.88206e-05			0.1106	-4.34499e-05		0.1106	-0.000114335			0.1106	-7.59266e-05		0.1106	-0.000157575
																							0.1107	-5.53298e-05		0.1107	-9.18425e-05			0.1107	-3.06859e-05		0.1107	-0.000104136			0.1107	-4.58168e-05		0.1107	-0.000178608
																							0.1108	-7.57226e-05		0.1108	-9.37677e-05			0.1108	-2.35585e-05		0.1108	-9.27074e-05			0.1108	-2.53432e-05		0.1108	-0.000175694
																							0.1109	-8.41407e-05		0.1109	-9.53413e-05			0.1109	-2.06441e-05		0.1109	-9.28854e-05			0.1109	-3.45233e-05		0.1109	-0.000147481
																							0.111	-6.99475e-05		0.111	-9.39063e-05			0.111	-2.0592e-05		0.111	-0.000108575			0.111	-5.47044e-05		0.111	-0.00011506
																							0.1111	-4.47548e-05		0.1111	-9.49156e-05			0.1111	-2.63291e-05		0.1111	-0.00012814			0.1111	-6.03313e-05		0.1111	-9.40073e-05
																							0.1112	-3.33841e-05		0.1112	-0.000106045			0.1112	-3.96573e-05		0.1112	-0.000138616			0.1112	-5.43855e-05		0.1112	-8.44483e-05
																							0.1113	-4.80966e-05		0.1113	-0.000121678			0.1113	-4.83903e-05		0.1113	-0.000136671			0.1113	-4.32883e-05		0.1113	-8.7165e-05
																							0.1114	-7.15547e-05		0.1114	-0.000123314			0.1114	-4.34482e-05		0.1114	-0.000127028			0.1114	-2.4981e-05		0.1114	-0.000102156
																							0.1115	-7.97178e-05		0.1115	-0.000109841			0.1115	-3.43259e-05		0.1115	-0.000121933			0.1115	-1.17279e-05		0.1115	-0.000122428
																							0.1116	-6.89401e-05		0.1116	-9.5772e-05			0.1116	-3.36541e-05		0.1116	-0.000127271			0.1116	-2.29479e-05		0.1116	-0.000136507
																							0.1117	-5.58126e-05		0.1117	-8.54734e-05			0.1117	-4.33494e-05		0.1117	-0.000135064			0.1117	-5.65481e-05		0.1117	-0.000134162
																							0.1118	-5.69625e-05		0.1118	-7.63618e-05			0.1118	-4.85342e-05		0.1118	-0.000140047			0.1118	-8.89669e-05		0.1118	-0.000123321
																							0.1119	-6.43376e-05		0.1119	-6.99616e-05			0.1119	-3.73244e-05		0.1119	-0.000139473			0.1119	-9.79277e-05		0.1119	-0.000123848
																							0.112	-6.28217e-05		0.112	-7.23228e-05			0.112	-2.44507e-05		0.112	-0.00013101			0.112	-8.50953e-05		0.112	-0.000136647
																							0.1121	-5.4893e-05		0.1121	-8.38968e-05			0.1121	-2.24704e-05		0.1121	-0.000128245			0.1121	-7.1701e-05		0.1121	-0.000142124
																							0.1122	-4.70983e-05		0.1122	-9.64238e-05			0.1122	-2.28781e-05		0.1122	-0.00014217			0.1122	-7.15484e-05		0.1122	-0.000131612
																							0.1123	-3.8001e-05		0.1123	-0.00010413			0.1123	-2.24915e-05		0.1123	-0.000151548			0.1123	-8.11252e-05		0.1123	-0.00011802
																							0.1124	-3.09024e-05		0.1124	-0.00010973			0.1124	-2.65181e-05		0.1124	-0.000138683			0.1124	-8.81717e-05		0.1124	-0.000114294
																							0.1125	-3.75824e-05		0.1125	-0.000120191			0.1125	-3.26632e-05		0.1125	-0.000122364			0.1125	-8.38349e-05		0.1125	-0.000122581
																							0.1126	-5.91173e-05		0.1126	-0.000133496			0.1126	-4.17691e-05		0.1126	-0.00012306			0.1126	-7.69423e-05		0.1126	-0.000139761
																							0.1127	-8.00414e-05		0.1127	-0.00014436			0.1127	-5.75574e-05		0.1127	-0.000132049			0.1127	-7.6345e-05		0.1127	-0.000158925
																							0.1128	-9.0011e-05		0.1128	-0.000149415			0.1128	-6.86232e-05		0.1128	-0.000129945			0.1128	-7.15054e-05		0.1128	-0.000170415
																							0.1129	-8.84474e-05		0.1129	-0.000141669			0.1129	-6.27579e-05		0.1129	-0.000115314			0.1129	-6.08219e-05		0.1129	-0.00016712
																							0.113	-8.00123e-05		0.113	-0.000129841			0.113	-4.72338e-05		0.113	-0.000104389			0.113	-5.32247e-05		0.113	-0.00015767
																							0.1131	-7.22499e-05		0.1131	-0.000134156			0.1131	-3.46224e-05		0.1131	-0.000103471			0.1131	-5.01877e-05		0.1131	-0.00015621
																							0.1132	-6.56985e-05		0.1132	-0.000143987			0.1132	-3.20452e-05		0.1132	-0.000105488			0.1132	-5.44851e-05		0.1132	-0.000153186
																							0.1133	-5.96776e-05		0.1133	-0.000134713			0.1133	-3.80216e-05		0.1133	-0.000109366			0.1133	-6.56331e-05		0.1133	-0.000133688
																							0.1134	-5.36724e-05		0.1134	-0.000109617			0.1134	-4.0909e-05		0.1134	-0.000117164			0.1134	-7.82842e-05		0.1134	-0.000109061
																							0.1135	-4.79764e-05		0.1135	-8.66818e-05			0.1135	-3.49633e-05		0.1135	-0.000121982			0.1135	-8.68932e-05		0.1135	-9.95343e-05
																							0.1136	-4.68432e-05		0.1136	-7.02494e-05			0.1136	-2.70008e-05		0.1136	-0.000122064			0.1136	-9.16764e-05		0.1136	-0.000107641
																							0.1137	-5.20905e-05		0.1137	-5.73372e-05			0.1137	-2.48119e-05		0.1137	-0.000124766			0.1137	-9.68415e-05		0.1137	-0.000122771
																							0.1138	-6.194e-05		0.1138	-5.54121e-05			0.1138	-2.84105e-05		0.1138	-0.000131894			0.1138	-9.41445e-05		0.1138	-0.000137043
																							0.1139	-7.22229e-05		0.1139	-6.37287e-05			0.1139	-3.21346e-05		0.1139	-0.00014215			0.1139	-8.03422e-05		0.1139	-0.000141828
																							0.114	-7.70174e-05		0.114	-6.95646e-05			0.114	-2.75307e-05		0.114	-0.000151104			0.114	-7.05932e-05		0.114	-0.000128643
																							0.1141	-8.06784e-05		0.1141	-7.52496e-05			0.1141	-1.08803e-05		0.1141	-0.000150673			0.1141	-7.66916e-05		0.1141	-0.000107452
																							0.1142	-8.7551e-05		0.1142	-8.63031e-05			0.1142	3.50191e-06		0.1142	-0.000143703			0.1142	-9.5432e-05		0.1142	-9.9152e-05
																							0.1143	-8.21087e-05		0.1143	-9.52171e-05			0.1143	-1.66623e-06		0.1143	-0.000142567			0.1143	-0.000111958		0.1143	-0.000111862
																							0.1144	-5.67394e-05		0.1144	-0.000100004			0.1144	-2.11305e-05		0.1144	-0.000145005			0.1144	-0.000111233		0.1144	-0.000138791
																							0.1145	-3.67399e-05		0.1145	-0.000103761			0.1145	-3.48948e-05		0.1145	-0.000140672			0.1145	-9.14955e-05		0.1145	-0.000161631
																							0.1146	-3.92544e-05		0.1146	-0.00010008			0.1146	-3.10718e-05		0.1146	-0.000124817			0.1146	-6.48501e-05		0.1146	-0.000163565
																							0.1147	-4.60339e-05		0.1147	-8.80594e-05			0.1147	-1.73897e-05		0.1147	-0.0001022			0.1147	-4.57971e-05		0.1147	-0.00015157
																							0.1148	-4.35741e-05		0.1148	-8.5827e-05			0.1148	-1.27945e-05		0.1148	-8.99993e-05			0.1148	-3.98227e-05		0.1148	-0.000144067
																							0.1149	-4.23194e-05		0.1149	-0.00010305			0.1149	-2.03927e-05		0.1149	-9.58362e-05			0.1149	-4.0243e-05		0.1149	-0.000144765
																							0.115	-4.27271e-05		0.115	-0.000123464			0.115	-2.63187e-05		0.115	-0.000108957			0.115	-4.04096e-05		0.115	-0.000151742
																							0.1151	-3.36211e-05		0.1151	-0.00012657			0.1151	-2.70997e-05		0.1151	-0.000122477			0.1151	-4.5935e-05		0.1151	-0.000164172
																							0.1152	-1.96692e-05		0.1152	-0.000114748			0.1152	-3.4182e-05		0.1152	-0.000129721			0.1152	-5.61571e-05		0.1152	-0.000166952
																							0.1153	-1.56062e-05		0.1153	-0.000113293			0.1153	-5.21378e-05		0.1153	-0.000123189			0.1153	-6.21456e-05		0.1153	-0.000147677
																							0.1154	-2.31159e-05		0.1154	-0.00013031			0.1154	-6.59922e-05		0.1154	-0.000110238			0.1154	-7.03357e-05		0.1154	-0.00011835
																							0.1155	-4.09365e-05		0.1155	-0.000142049			0.1155	-5.78575e-05		0.1155	-0.000106948			0.1155	-8.38799e-05		0.1155	-9.84388e-05
																							0.1156	-6.28467e-05		0.1156	-0.000128943			0.1156	-3.47619e-05		0.1156	-0.000115173			0.1156	-9.17199e-05		0.1156	-9.26817e-05
																							0.1157	-7.01771e-05		0.1157	-9.59697e-05			0.1157	-2.0416e-05		0.1157	-0.000121982			0.1157	-9.06842e-05		0.1157	-9.25024e-05
																							0.1158	-5.89267e-05		0.1158	-6.75263e-05			0.1158	-2.27218e-05		0.1158	-0.000124253			0.1158	-8.66329e-05		0.1158	-9.70162e-05
																							0.1159	-4.5737e-05		0.1159	-6.17732e-05			0.1159	-3.20488e-05		0.1159	-0.000128339			0.1159	-9.1361e-05		0.1159	-0.000115843
																							0.116	-4.71484e-05		0.116	-6.82321e-05			0.116	-3.81074e-05		0.116	-0.000130797			0.116	-0.000109013		0.116	-0.000139553
																							0.1161	-6.22615e-05		0.1161	-6.88965e-05			0.1161	-3.59185e-05		0.1161	-0.000125708			0.1161	-0.000123501		0.1161	-0.000150961
																							0.1162	-7.0335e-05		0.1162	-5.98998e-05			0.1162	-2.53972e-05		0.1162	-0.000113933			0.1162	-0.0001177		0.1162	-0.000155585
																							0.1163	-5.88131e-05		0.1163	-5.13775e-05			0.1163	-1.28265e-05		0.1163	-9.97864e-05			0.1163	-9.58036e-05		0.1163	-0.000164214
																							0.1164	-3.293e-05		0.1164	-5.82621e-05			0.1164	-3.71322e-06		0.1164	-8.88093e-05			0.1164	-8.03119e-05		0.1164	-0.000171965
																							0.1165	-9.48588e-06		0.1165	-8.48608e-05			0.1165	7.41671e-06		0.1165	-9.03295e-05			0.1165	-8.37184e-05		0.1165	-0.000168682
																							0.1166	-1.21743e-05		0.1166	-0.000112921			0.1166	2.4866e-05		0.1166	-0.000109239			0.1166	-9.51468e-05		0.1166	-0.000158097
																							0.1167	-3.80063e-05		0.1167	-0.000117643			0.1167	3.6413e-05		0.1167	-0.000128059			0.1167	-0.000101861		0.1167	-0.000149471
																							0.1168	-6.0717e-05		0.1168	-0.000103145			0.1168	2.69995e-05		0.1168	-0.000127612			0.1168	-0.000103594		0.1168	-0.000139648
																							0.1169	-6.57612e-05		0.1169	-9.30101e-05			0.1169	1.39013e-06		0.1169	-0.000117174			0.1169	-0.000102388		0.1169	-0.000129972
																							0.117	-5.73784e-05		0.117	-8.91047e-05			0.117	-2.13602e-05		0.117	-0.000116988			0.117	-9.64126e-05		0.117	-0.000130348
																							0.1171	-4.95132e-05		0.1171	-8.29683e-05			0.1171	-3.09279e-05		0.1171	-0.000124487			0.1171	-8.25959e-05		0.1171	-0.000137373
																							0.1172	-4.41768e-05		0.1172	-8.02869e-05			0.1172	-3.31583e-05		0.1172	-0.000125378			0.1172	-6.63265e-05		0.1172	-0.000138836
																							0.1173	-3.66575e-05		0.1173	-8.5829e-05			0.1173	-3.62167e-05		0.1173	-0.000120132			0.1173	-6.12655e-05		0.1173	-0.000133063
																							0.1174	-3.49697e-05		0.1174	-9.22038e-05			0.1174	-3.91295e-05		0.1174	-0.000116638			0.1174	-7.15591e-05		0.1174	-0.000127334
																							0.1175	-4.32499e-05		0.1175	-9.29687e-05			0.1175	-3.67429e-05		0.1175	-0.000115668			0.1175	-7.93886e-05		0.1175	-0.000125982
																							0.1176	-5.81561e-05		0.1176	-9.12893e-05			0.1176	-2.85093e-05		0.1176	-0.000111545			0.1176	-6.99104e-05		0.1176	-0.000126409
																							0.1177	-7.25116e-05		0.1177	-8.78116e-05			0.1177	-2.12257e-05		0.1177	-9.80969e-05			0.1177	-5.38867e-05		0.1177	-0.000122387
																							0.1178	-7.23537e-05		0.1178	-7.74696e-05			0.1178	-2.06908e-05		0.1178	-8.54508e-05			0.1178	-4.66665e-05		0.1178	-0.000114083
																							0.1179	-5.84993e-05		0.1179	-6.76288e-05			0.1179	-2.62753e-05		0.1179	-9.69093e-05			0.1179	-5.09723e-05		0.1179	-0.000110951
																							0.118	-4.92315e-05		0.118	-6.90852e-05			0.118	-3.61699e-05		0.118	-0.000129721			0.118	-6.30274e-05		0.118	-0.000113929
																							0.1181	-5.30006e-05		0.1181	-8.00409e-05			0.1181	-4.26619e-05		0.1181	-0.000148361			0.1181	-7.12286e-05		0.1181	-0.000111568
																							0.1182	-5.82048e-05		0.1182	-8.73158e-05			0.1182	-3.9711e-05		0.1182	-0.000130842			0.1182	-6.9054e-05		0.1182	-0.000103219
																							0.1183	-4.81843e-05		0.1183	-7.87804e-05			0.1183	-3.5446e-05		0.1183	-9.24363e-05			0.1183	-6.63869e-05		0.1183	-0.000101484
																							0.1184	-2.34247e-05		0.1184	-6.46693e-05			0.1184	-3.23252e-05		0.1184	-6.37546e-05			0.1184	-7.00689e-05		0.1184	-0.000107145
																							0.1185	-5.06824e-06		0.1185	-6.36533e-05			0.1185	-2.17105e-05		0.1185	-6.41085e-05			0.1185	-7.64791e-05		0.1185	-0.000110686
																							0.1186	-1.16915e-05		0.1186	-7.80513e-05			0.1186	-2.87652e-06		0.1186	-8.70347e-05			0.1186	-8.29768e-05		0.1186	-0.000114591
																							0.1187	-3.77045e-05		0.1187	-9.67379e-05			0.1187	1.44739e-05		0.1187	-0.00011115			0.1187	-8.68626e-05		0.1187	-0.000127716
																							0.1188	-6.42314e-05		0.1188	-0.000101477			0.1188	1.81844e-05		0.1188	-0.000123235			0.1188	-9.21439e-05		0.1188	-0.000141841
																							0.1189	-7.91916e-05		0.1189	-8.67392e-05			0.1189	8.21401e-06		0.1189	-0.000121574			0.1189	-0.000103865		0.1189	-0.000143386
																							0.119	-8.09124e-05		0.119	-7.00621e-05			0.119	-4.62371e-08		0.119	-0.000107478			0.119	-0.000114332		0.119	-0.000137441
																							0.1191	-7.70261e-05		0.1191	-6.92775e-05			0.1191	3.32232e-06		0.1191	-8.68785e-05			0.1191	-0.000113291		0.1191	-0.000130919
																							0.1192	-7.85345e-05		0.1192	-8.42668e-05			0.1192	1.00226e-05		0.1192	-7.4987e-05			0.1192	-0.000101333		0.1192	-0.000121703
																							0.1193	-8.07131e-05		0.1193	-0.000101928			0.1193	3.27221e-06		0.1193	-8.54362e-05			0.1193	-8.34923e-05		0.1193	-0.000115514
																							0.1194	-7.04162e-05		0.1194	-0.000112602			0.1194	-1.54472e-05		0.1194	-0.000108096			0.1194	-6.88403e-05		0.1194	-0.000121361
																							0.1195	-5.16631e-05		0.1195	-0.000113419			0.1195	-3.00445e-05		0.1195	-0.000119055			0.1195	-7.02499e-05		0.1195	-0.000131998
																							0.1196	-4.41367e-05		0.1196	-0.000106347			0.1196	-3.7251e-05		0.1196	-0.000118735			0.1196	-8.19745e-05		0.1196	-0.000134743
																							0.1197	-5.59264e-05		0.1197	-9.98464e-05			0.1197	-4.23617e-05		0.1197	-0.000120422			0.1197	-8.47955e-05		0.1197	-0.000133472
																							0.1198	-6.97825e-05		0.1198	-9.36265e-05			0.1198	-4.8367e-05		0.1198	-0.00012532			0.1198	-7.27588e-05		0.1198	-0.000135568
																							0.1199	-7.4124e-05		0.1199	-8.1934e-05			0.1199	-5.53685e-05		0.1199	-0.000131932			0.1199	-5.75398e-05		0.1199	-0.000135539
																							0.12	-7.76113e-05		0.12	-7.58443e-05			0.12	-5.83533e-05		0.12	-0.000136572			0.12	-5.95257e-05		0.12	-0.000129905
																							0.1201	-7.9052e-05		0.1201	-8.46958e-05			0.1201	-5.54222e-05		0.1201	-0.000133085			0.1201	-8.28657e-05		0.1201	-0.000125158
																							0.1202	-6.83401e-05		0.1202	-9.62966e-05			0.1202	-5.19532e-05		0.1202	-0.000122465			0.1202	-0.000108557		0.1202	-0.000119902
																							0.1203	-5.1221e-05		0.1203	-9.89683e-05			0.1203	-4.91122e-05		0.1203	-0.000110863			0.1203	-0.000124308		0.1203	-0.00010919
