# Supplementary material for: Endosomal phosphatidylinositol 3‐phosphate controls synaptic vesicle cycling and neurotransmission
Source: EMBO J. 2022 Mar 22;41(9):e109352. doi: 10.15252/embj.2021109352 (PMC9058544; doi:10.15252/embj.2021109352)
Supplement: Supplementary file 10 — Source Data for Figure 7 [file EMBJ-41-e109352-s002.zip › Figure_7_Source_Data+Statistics/Figure_7B/Figure_7B.xlsx]

## Sheet: Figure 7B
30 th Ampl.	0.00035579	30 th Ampl.	8.9589e-05	30 th Ampl.	0.0021417
DMSO	0.00099828	VPS34IN1	0.00030593	Roscovitine	0.0004544
	0.00061524		0.00013286		0.0022625
	0.00017391		0.00028393		0.0018072
	0.00056978		0.00024889		0.0013708
	0.002612		0.00015388		0.00075401
	0.00019804		0.00031335		0.0024196
	0.0018849		0.00022557		0.0026282
	0.00036004		7.7252e-05		0.0017384
	0.00055462		0.00036531		0.0014874
	0.0014995		0.00021535		0.0020584
	0.00067363		0.00017219		0.00076034
