# Supplementary material for: Endosomal phosphatidylinositol 3‐phosphate controls synaptic vesicle cycling and neurotransmission
Source: EMBO J. 2022 Mar 22;41(9):e109352. doi: 10.15252/embj.2021109352 (PMC9058544; doi:10.15252/embj.2021109352)
Supplement: Supplementary file 10 — Source Data for Figure 7 [file EMBJ-41-e109352-s002.zip › Figure_7_Source_Data+Statistics/Figure_7C/Figure_7C.xlsx]

## Sheet: Figure 7C
VPS34 Inh	-10	101.142	0.606562				DMSO	-10	102.704	0.602953
	-9	100.613	0.772235					-9	100.439	0.808399
	-8	100.76	0.583824					-8	100.961	0.66163
	-7	99.8113	0.505008					-7	99.4942	0.875427
	-6	99.5593	0.685533					-6	100.044	0.891149
	-5	100.677	0.553211					-5	99.7616	0.320132
	-4	99.6678	0.471505					-4	100.047	0.862202
	-3	99.9937	0.761107					-3	99.1827	1.22683
	-2	98.8633	0.529356					-2	98.4525	0.738583
	-1	98.9121	0.937105					-1	98.9135	0.592504
	0	98.7908	1.0043					0	99.0637	0.584973
	1	98.6129	0.814452					1	98.3128	0.869441
	2	101.06	1.17602					2	100.483	0.590488
	3	106.546	1.27165					3	103.491	1.77932
	4	112.498	1.87289					4	108.683	2.93143
	5	115.569	2.00183					5	113.498	3.84333
	6	119.916	2.59738					6	117.352	4.66756
	7	123.557	3.10886					7	119.194	5.35783
	8	123.65	3.22349					8	121.451	6.05095
	9	136.309	7.08928					9	129.988	8.38088
	10	174.337	13.8723					10	160.452	22.1091
	11	205.998	19.2473					11	195.642	29.6633
	12	224.66	17.7521					12	222.864	26.2158
	13	250.126	13.2681					13	244.08	20.9513
	14	261.203	16.3823					14	256.749	19.6837
	15	274.24	19.7784					15	269.903	24.7905
	16	287.171	19.8483					16	283.744	29.2199
	17	303.029	20.0214					17	297.585	32.3997
	18	313.051	19.5113					18	309.216	32.9598
	19	323.85	18.5423					19	319.912	33.0292
	20	331.651	18.8673					20	327.019	34.8836
	21	340.01	18.8897					21	335.139	34.7696
	22	346.307	19.1144					22	339.659	35.4472
	23	353.867	19.3081					23	344.96	35.2448
	24	360.271	20.9384					24	356.025	35.2173
	25	365.871	21.0239					25	359.804	36.678
	26	372.294	22.821					26	365.627	36.1022
	27	375.433	23.5219					27	367.524	36.2905
	28	378.736	24.1578					28	371.364	36.3409
	29	381.063	24.9038					29	376.572	36.9523
	30	379.545	25.6202					30	381.114	37.0223
	31	379.264	26.3134					31	379.331	38.4818
	32	380.242	24.7052					32	381.937	38.6568
	33	377.929	23.8232					33	388.265	38.5168
	34	371.064	23.0748					34	390.579	38.3456
	35	368.754	20.3999					35	393.064	38.2489
	36	362.928	21.8108					36	394.209	37.9319
	37	356.269	20.7274					37	392.5	39.0077
	38	351.942	20.7802					38	393.823	40.1056
	39	344.64	19.9721					39	396.144	39.5461
	40	338.27	21.0041					40	396.679	39.1148
	41	332.025	20.9851					41	395.815	38.9898
	42	323.336	20.6048					42	394.654	39.7752
	43	317.054	20.926					43	397.132	38.5328
	44	309.438	20.533					44	397.9	40.1652
	45	299.718	19.2843					45	396.603	39.6559
	46	293.124	19.7823					46	397.6	39.186
	47	287.944	19.4379					47	398.481	38.908
	48	280.028	19.1453					48	396.887	38.923
	49	275.872	19.2883					49	395.417	38.8087
	50	271.197	18.7548					50	396.104	38.699
	51	264.975	19.0031					51	394.681	39.9538
	52	263.598	18.4387					52	393.931	38.7663
	53	258.106	17.2451					53	392.084	38.295
	54	250.728	17.6245					54	390.451	38.1644
	55	242.848	15.7444					55	389.769	38.9981
	56	239.05	14.942					56	386.59	38.0653
	57	235.189	15.075					57	388.819	38.906
	58	232.337	15.2804					58	386.274	38.3935
	59	229.289	15.4808					59	387.477	37.4371
	60	222.612	15.6526					60	386.882	39.0768
	61	215.603	14.3028					61	384.661	37.831
	62	213.036	13.6777					62	384.021	37.2437
	63	211.317	14.7728					63	381.667	37.6554
	64	204.839	13.2533					64	380.98	37.2638
	65	204.079	13.632					65	381.902	36.6677
	66	198.395	12.2891					66	378.548	37.6636
	67	191.97	11.9283					67	377.042	37.2942
	68	188.558	12.7543					68	374.997	37.5864
	69	183.215	11.2658					69	374.897	37.0024
