# Supplementary material for: Endosomal phosphatidylinositol 3‐phosphate controls synaptic vesicle cycling and neurotransmission
Source: EMBO J. 2022 Mar 22;41(9):e109352. doi: 10.15252/embj.2021109352 (PMC9058544; doi:10.15252/embj.2021109352)
Supplement: Supplementary file 10 — Source Data for Figure 7 [file EMBJ-41-e109352-s002.zip › Figure_7_Source_Data+Statistics/Figure_7D/Figure_7D.xlsx]

## Sheet: Figure 7D
21-30 min	486.566	61-70 min	465.703	61-70 min	161.205
Picrotoxin	410.675	DMSO	457.585	VPS34IN1	254.577
	359.513		392.8		198.722
	297.721		313.984		205.448
	237.966		230.163		220.219
	333.775		423.124		180.002
	278.797
	418.673
	408.146
	354.462
	335.456
	367.769
